# Supplementary material for: MicroRNA signature of the human developing pancreas
Source: BMC Genomics. 2010 Sep 22;11:509. doi: 10.1186/1471-2164-11-509 (PMC2997005; doi:10.1186/1471-2164-11-509)
Supplement: Additional file 1 — Table S1: MicroRNA PCR array data of human developing pancreas. PCR amplification cycles (CTs) were used to calculate RQs using small nucleolar RNU48 RNA as endogenous control. The t test between the different stages was calculated with individual RQs. [file 1471-2164-11-509-S1.XLS]

## Sheet: Sheet1
	Cts for all miRNAs											RQs for all miRNAs											t-test				RQ Averages
miRNA	10 wga N1	10 wga N2	11 wga	13 wga N1	14 wga N1	14 wga N2	14 wga N3	15 wga	21 wga N2	22 wga		10 wga N1	10 wga N2	11 wga	13 wga N1	14 wga N1	14 wga N2	14 wga N3	15 wga	21 wga N2	22 wga		(10-11) wga vs (13-14-15) wga	(10-11)wga vs (21-22) wga	(13-14-15) wga vs (21-22) wga		RQ 10-11 wga	RQ 13-14-15 wga	RQ 21-22 wga
RNU48-4373383	26.0635	23.3815	24.0245	23.2715	25.0355	22.8416	23.5902	23.5262	23.4068	22.8394		1	1	1	1	1	1	1	1	1	1
hsa-let-7a-4373169	30.9684	28.5767	29.9842	27.9679	28.7757	29.5118	30.6468	26.9535	27.9659	26.9555		0.0333818	0.0272953	0.0160676	0.0385702	0.0748313	0.0098194	0.00751169	0.0929576	0.0424217	0.0576664		0.336126	0.122826	0.788678		0.0255816	0.044738	0.0500441
hsa-let-7b-4373168	32.9687	29.9845	31.4988	28.9791	28.877	30.9811	30.9688	26.9643	27.9735	25.9553		0.00834328	0.0102873	0.00562369	0.0191358	0.0697591	0.0035463	0.00600908	0.0922668	0.0421972	0.115352		0.171427	0.303638	0.450841		0.00808477	0.0381434	0.0787743
hsa-let-7c-4373167	30.8865	27.7547	29.6099	28.8513	28.9628	30.5223	29.99	27.5595	28.5412	25.9557		0.0353304	0.0482518	0.0208263	0.0209076	0.0657288	0.00487411	0.011843	0.0610738	0.0284719	0.115322		0.902509	0.547832	0.528802		0.0348028	0.0328855	0.0718971
hsa-let-7d-4373166	32.9747	30.974	32.3257	29.97	30.828	31.4052	31.9738	28.9667	29.9758	29.9681		0.00830879	0.00518123	0.00317015	0.00962829	0.0180427	0.00264314	0.00299423	0.0230282	0.0105327	0.00714592		0.244126	0.261709	0.60516		0.00555339	0.0112673	0.00883933
hsa-let-7e-4373165	33.0111	32.0033	31.3787	30.6768	31.5738	31.2694	31.922	30.9794	31.6279	29.9863		0.00810186	0.00253851	0.00611171	0.00589913	0.0107592	0.00290407	0.00310365	0.00570636	0.00335131	0.00705633		0.968257	0.889395	0.856465		0.00558403	0.00567448	0.00520382
hsa-let-7f-4373164	32.9586	30.262	29.961	28.2457	28.6413	28.9727	30.1334	28.9711	28.6046	27.1002		0.00840232	0.00848694	0.0163277	0.031814	0.0821413	0.0142683	0.0107221	0.0229583	0.0272471	0.0521627		0.177253	0.249657	0.708383		0.0110723	0.0323808	0.0397049
hsa-let-7g-4373163	31.5012	28.5935	28.8007	26.9581	27.977	28.5048	28.9831	26.962	27.9641	25.9715		0.0230726	0.0269792	0.0364936	0.0776662	0.130176	0.0197347	0.0237993	0.0924082	0.0424739	0.114067		0.130817	0.396879	0.842599		0.0288485	0.0687568	0.0782706
hsa-miR-1-4373161	34.2524	32.6694	31.6794	31.99	32.9932	32.9743	35.9886	32.9899	32.9802	29.7278		0.003427	0.00159977	0.0049619	0.00237397	0.00402239	0.000890776	0.000185227	0.00141631	0.00131259	0.00844097		0.259886	0.74005	0.542019		0.00332956	0.00177773	0.00487678
hsa-miR-100-4373160	26.9532	24.9718	25.2744	24.9714	25.5515	25.5213	26.9756	25.0012	25.9791	23.9773		0.539761	0.332085	0.420468	0.307798	0.699294	0.156076	0.0956941	0.359747	0.168143	0.454436		0.413217	0.55248	0.950065		0.430771	0.323722	0.311289
hsa-miR-101-4373159	32.962	31.9421	30.961	29.9563	30.7418	30.7652	31.9951	30.2206	30.9864	28.9625		0.00838211	0.0026485	0.00816411	0.00972022	0.0191526	0.0041189	0.00295027	0.00965592	0.00522798	0.0143476		0.457422	0.590756	0.913287		0.00639824	0.00911959	0.00978777
hsa-miR-103-4373158	28.9741	26.3228	27.5283	27.9787	27.8266	28.8401	28.9725	28.9753	28.7612	26.9796		0.132994	0.130186	0.0881538	0.0382814	0.144476	0.015642	0.0239749	0.022891	0.0244451	0.0567142		0.0529258	0.052604	0.782948		0.117111	0.049053	0.0405796
hsa-miR-105-4373157	Undet.	34.9677	36.9252	35.9592	Undet.	Undet.	Undet.	Undet.	Undet.	Undet.		NA	0.000325245	0.000130764	0.000151571	NA	NA	NA	NA	NA	NA		NA	NA	NA		0.000228004	0.000151571	NA
hsa-miR-106b-4373155	28.6361	25.9703	25.882	25.9708	26.9693	26.94	26.9619	25.9693	26.9653	25.9752		0.168105	0.166221	0.275956	0.15397	0.261739	0.0583809	0.0966049	0.183888	0.0848813	0.113768		0.344897	0.0900106	0.23498		0.203428	0.150917	0.0993245
hsa-miR-107-4373154	32.9121	30.7203	31.9746	30.9859	32.9754	33.1618	31.9569	30.9785	32.2616	31.9826		0.00867715	0.0061774	0.00404379	0.00476126	0.00407236	0.000782201	0.00302948	0.00571018	0.00216002	0.00176861		0.179589	0.0806808	0.114019		0.00629945	0.0036711	0.00196431
hsa-miR-10a-4373153	29.6726	26.9785	28.0263	27.9707	28.9814	28.7513	29.524	26.956	28.9061	26.9797		0.0819556	0.0826375	0.0624216	0.0384944	0.0648896	0.0166343	0.0163582	0.0927942	0.0221087	0.0567069		0.120343	0.253042	0.798097		0.0756716	0.0458341	0.0394078
hsa-miR-10b-4373152	31.9284	28.9648	30.2691	29.9464	29.4342	30.4185	30.9607	28.9446	29.9425	27.9744		0.01716	0.0208565	0.013188	0.00978698	0.0474093	0.00523753	0.00604288	0.0233831	0.0107785	0.0284586		0.881289	0.822141	0.923546		0.0170682	0.018372	0.0196185
hsa-miR-122a-4373151	Undet.	Undet.	Undet.	Undet.	Undet.	Undet.	Undet.	Undet.	Undet.	Undet.		NA	NA	NA	NA	NA	NA	NA	NA	NA	NA		NA	NA	NA		NA	NA	NA
hsa-miR-124a-4373150	Undet.	31.9803	32.9805	32.9982	31.9894	32.8782	Undet.	32.9844	34.0085	31.9585		NA	0.00257925	0.00201357	0.00118024	0.00806634	0.00095215	NA	0.00142168	0.000643535	0.00179834		0.749356	0.280297	0.412248		0.00229641	0.0029051	0.00122094
hsa-miR-125a-4373149	26.9769	23.9592	24.963	24.9572	25.871	24.9689	25.8203	24.4766	24.8451	24.9061		0.530949	0.670003	0.521785	0.310851	0.560375	0.228893	0.213138	0.517493	0.369016	0.238699		0.0543777	0.0752816	0.561603		0.574246	0.36615	0.303858
hsa-miR-125b-4373148	24.8006	22.96	24.7478	24.9779	23.9655	24.7825	25.9739	24.5244	23.9233	22.9672		2.39985	1.33928	0.605707	0.306417	2.09948	0.260454	0.191617	0.500614	0.699095	0.915204		0.288632	0.343103	0.734943		1.44828	0.671717	0.807149
hsa-miR-126-4378064	25.942	22.3579	23.5574	22.97	23.0946	22.9535	23.9649	21.9602	23.9474	20.9742		1.08793	2.03287	1.38235	1.23243	3.8394	0.925384	0.77127	2.96091	0.687481	3.64317		0.536954	0.731251	0.908357		1.50105	1.94588	2.16532
hsa-miR-127-4373147	27.7947	24.8602	25.4919	24.9545	25.9673	25.121	25.9729	24.8834	25.9567	24.9536		0.301218	0.358797	0.361639	0.311431	0.524208	0.205995	0.191743	0.390334	0.170771	0.230982		0.817235	0.0673313	0.130931		0.340551	0.324742	0.200876
hsa-miR-128b-4373170	Undet.	Undet.	Undet.	Undet.	Undet.	Undet.	Undet.	Undet.	Undet.	35.98		NA	NA	NA	NA	NA	NA	NA	NA	NA	0.000110737		NA	NA	NA		NA	NA	0.000110737
hsa-miR-129-4373171	Undet.	32.9669	35.9448	35.1053	Undet.	Undet.	Undet.	Undet.	Undet.	33.9639		NA	0.0013017	0.000258008	0.000273946	NA	NA	NA	NA	NA	0.000447926		NA	NA	NA		0.000779853	0.000273946	0.000447926
hsa-miR-130a-4373145	27.9636	24.9448	25.9575	25.4925	26.5705	25.5084	27.6933	24.953	25.9535	24.9535		0.267926	0.338377	0.261887	0.214493	0.345076	0.157477	0.0581894	0.371962	0.171153	0.230987		0.386279	0.134136	0.683846		0.289397	0.22944	0.20107
hsa-miR-130b-4373144	28.958	26.7275	27.3197	26.9561	27.971	27.5101	28.9564	26.9564	27.9448	26.9484		0.134489	0.0983445	0.101873	0.0777706	0.130719	0.039325	0.0242432	0.0927699	0.0430467	0.0579519		0.134443	0.0213366	0.323421		0.111569	0.0729655	0.0504993
hsa-miR-132-4373143	35.9977	28.2456	30.5755	29.987	30.6013	28.6919	34.0113	27.9973	31.0038	26.978		0.00102215	0.0343355	0.0106646	0.00951534	0.0211123	0.0173345	0.00072934	0.0450902	0.00516532	0.0567736		0.795744	0.653617	0.71917		0.0153407	0.0187563	0.0309695
hsa-miR-133a-4373142	35.6885	33.7042	32.9502	31.9659	32.9912	33.7319	35.9597	32.659	32.9717	30.979		0.00126652	0.000780828	0.00205633	0.00241391	0.00402803	0.000526866	0.000188976	0.00178138	0.00132035	0.003546		0.612842	0.506804	0.674457		0.00136789	0.00178783	0.00243318
hsa-miR-133b-4373172	35.9898	32.9625	32.1016	31.9609	31.8816	32.9669	33.9642	32.4115	33.9965	30.7206		0.00102776	0.00130564	0.00370307	0.00242229	0.00869182	0.000895383	0.000753522	0.0021148	0.000648903	0.0042417		0.590849	0.853957	0.836511		0.00201216	0.00297556	0.0024453
hsa-miR-134-4373141	30.0003	27.9192	27.6768	27.4126	28.3959	27.3687	29.0089	26.9672	28.2958	27.9749		0.0652994	0.0430527	0.0795343	0.056677	0.0973688	0.0433731	0.0233768	0.0920817	0.0337495	0.0284487		0.997698	0.0897165	0.0903164		0.0626288	0.0625755	0.0310991
hsa-miR-135a-4373140	30.9805	28.9914	28.759	28.7563	29.9267	29.979	30.9682	28.9713	30.4577	30.004		0.0331011	0.0204755	0.0375642	0.022331	0.0336976	0.00710315	0.00601165	0.0229536	0.00754193	0.00697012		0.159162	0.045251	0.100581		0.0303802	0.0184194	0.00725603
hsa-miR-135b-4373139	29.6326	27.9371	27.0138	26.9524	28.972	27.8133	28.9538	26.9427	29.969	29.9671		0.0842584	0.0425219	0.125935	0.0779701	0.0653137	0.0318698	0.0242871	0.0936577	0.0105827	0.00715081		0.415494	0.0879576	0.0195471		0.0842383	0.0586197	0.00886674
hsa-miR-137-4373174	30.9917	26.8672	28.327	27.9735	27.9539	29.7307	29.9733	27.962	29.9673	26.9783		0.0328457	0.0892681	0.0506789	0.0384204	0.132273	0.00843726	0.0119804	0.0462057	0.0105951	0.0567623		0.729202	0.487811	0.696525		0.0575976	0.0474634	0.0336787
hsa-miR-139-4373176	35.0812	31.7412	33.9693	31.9675	32.9754	33.9897	33.3777	31.9924	32.9047	32.4555		0.00192938	0.00304423	0.00101463	0.00241129	0.00407244	0.000440671	0.0011315	0.00282767	0.00138314	0.00127429		0.842481	0.373287	0.255991		0.00199608	0.00217671	0.00132871
hsa-miR-140-4373138	29.6855	26.9465	26.9931	26.9443	27.9527	27.3044	27.9546	26.5651	27.9514	24.9478		0.0812228	0.0844952	0.127755	0.0784132	0.132385	0.0453492	0.0485481	0.121677	0.0428494	0.231899		0.61277	0.747889	0.679028		0.0978242	0.0852746	0.137374
hsa-miR-141-4373137	30.9731	28.6842	28.9433	26.9541	27.9895	27.9577	27.6503	26.9594	26.7745	28.5875		0.0332722	0.0253356	0.0330585	0.0778795	0.129055	0.0288338	0.0599492	0.0925768	0.0968812	0.0186058		0.0467228	0.613311	0.702733		0.0305554	0.0776589	0.0577435
hsa-miR-142-3p-4373136	29.6585	25.9628	27.9393	27.3699	27.9558	28.4546	28.1223	25.9638	26.3974	23.9646		0.0827584	0.167086	0.0663018	0.0583783	0.132104	0.0204334	0.0432191	0.184588	0.125818	0.45844		0.702452	0.458979	0.430034		0.105382	0.0877447	0.292129
hsa-miR-142-5p-4373135	32.9762	29.8805	31.8483	30.9571	31.8084	31.1995	31.9667	29.9555	29.9647	27.9581		0.0083001	0.0110562	0.00441357	0.00485747	0.00914435	0.00304819	0.003009	0.0116035	0.0106145	0.0287823		0.56607	0.411606	0.373388		0.0079233	0.00633249	0.0196984
hsa-miR-143-4373134	32.9583	30.9727	30.7944	30.983	30.692	31.971	32.9518	30.9835	30.9768	28.9628		0.00840381	0.00518574	0.00916311	0.00477103	0.0198259	0.00178562	0.00152011	0.00569022	0.0052628	0.0143444		0.81913	0.710978	0.635066		0.00758422	0.00671857	0.00980358
hsa-miR-145-4373133	30.9589	27.4618	27.9929	27.6724	28.0769	28.0566	29.6048	27.9761	27.95	26.9652		0.0336016	0.0591156	0.063885	0.0473357	0.121468	0.0269242	0.015467	0.0457573	0.0428918	0.0572811		0.970219	0.869695	0.950248		0.0522007	0.0513905	0.0500864
hsa-miR-146a-4373132	31.9656	28.8443	30.8151	29.9754	30.7659	29.9788	30.9842	28.6497	29.9671	26.8856		0.0167231	0.0226743	0.00903293	0.00959222	0.018836	0.00710398	0.00594542	0.0286866	0.0105965	0.0605323		0.731129	0.577894	0.54496		0.0161434	0.0140329	0.0355644
hsa-miR-146b-4373178	30.6887	27.6814	28.6532	28.7801	28.973	27.9956	28.9639	27.3901	28.8215	25.9476		0.0405224	0.0507689	0.0404225	0.0219657	0.0652659	0.0280875	0.0241184	0.0686836	0.0234428	0.115969		0.843727	0.676052	0.651986		0.0439046	0.0416242	0.069706
hsa-miR-147-4373131	Undet.	Undet.	Undet.	Undet.	Undet.	Undet.	Undet.	Undet.	Undet.	Undet.		NA	NA	NA	NA	NA	NA	NA	NA	NA	NA		NA	NA	NA		NA	NA	NA
hsa-miR-148a-4373130	27.9394	25.9578	25.5203	24.9598	25.4045	25.4831	25.9634	24.9389	24.5905	24.9793		0.272469	0.167662	0.354576	0.310285	0.77432	0.160267	0.193011	0.375613	0.44024	0.226894		0.457981	0.638831	0.860273		0.264902	0.362699	0.333567
hsa-miR-148b-4373129	30.9505	29.5371	28.7238	28.7953	29.5182	29.0772	29.9676	28.9639	29.9672	28.9859		0.0337979	0.0140271	0.038493	0.0217359	0.0447285	0.0132715	0.0120282	0.0230731	0.0105958	0.014116		0.572234	0.154277	0.148847		0.0287727	0.0229674	0.0123559
hsa-miR-149-4373128	30.9664	27.4528	27.8902	26.938	28.9769	27.6474	28.9601	27.9687	27.9581	26.9621		0.0334278	0.0594838	0.0685964	0.0787513	0.0650924	0.0357541	0.0241824	0.0459928	0.0426505	0.057406		0.79844	0.786535	0.995492		0.053836	0.0499546	0.0500283
hsa-miR-151-4373179	30.6872	27.9459	27.838	27.9584	28.959	28.1766	28.9502	26.9765	28.9496	26.9557		0.040565	0.0422648	0.0711238	0.038824	0.0659055	0.024775	0.024349	0.0914876	0.0214522	0.0576591		0.895171	0.637803	0.708493		0.0513179	0.0490682	0.0395556
hsa-miR-152-4373126	29.9628	26.4479	27.9467	27.4823	27.6823	27.9698	28.5098	26.9722	27.769	25.6872		0.0670212	0.119371	0.0659641	0.054005	0.159672	0.0285944	0.033039	0.0917598	0.0486233	0.138909		0.733505	0.868566	0.7372		0.0841187	0.0734141	0.0937662
hsa-miR-153-4373125	Undet.	Undet.	Undet.	Undet.	Undet.	Undet.	Undet.	35.9801	36.9735	34.9783		NA	NA	NA	NA	NA	NA	NA	0.000178241	8.24183e-05	0.000221737		NA	NA	NA		NA	0.000178241	0.000152078
hsa-miR-155-4373124	33.3638	29.955	30.9621	29.9699	30.971	29.8608	31.9912	29.8674	30.79	26.965		0.00634446	0.0104992	0.00815776	0.00962924	0.0163391	0.00770959	0.00295826	0.0123344	0.00599045	0.0572893		0.587729	0.530264	0.550336		0.00833381	0.0097941	0.0316399
hsa-miR-15a-4373123	31.9655	30.0134	30.9772	29.9705	30.2766	29.9751	31.9685	28.6431	30.9801	28.6425		0.0167235	0.010083	0.00807314	0.00962484	0.0264413	0.00712249	0.00300512	0.0288181	0.00525088	0.0179104		0.5889	0.995501	0.710218		0.0116266	0.0150024	0.0115806
hsa-miR-15b-4373122	28.8056	26.9689	26.7553	26.8397	27.9539	26.4803	26.9668	25.9717	26.6233	25.9627		0.149468	0.0831931	0.15064	0.0843062	0.132278	0.0802898	0.0962777	0.183583	0.107584	0.114763		0.6922	0.535594	0.841931		0.127767	0.115347	0.111173
hsa-miR-16-4373121	26.9485	23.5088	24.8024	23.7219	24.4325	23.9481	24.9462	22.9518	24.4702	21.8804		0.541515	0.915505	0.583209	0.731814	1.51891	0.464439	0.390645	1.48903	0.47851	1.94403		0.417503	0.59966	0.760019		0.680076	0.918968	1.21127
hsa-miR-17-3p-4373120	35.9174	33.9131	33.3541	33.9859	32.9748	36.0164	36.0307	32.9644	36.0147	31.7746		0.00108067	0.000675568	0.00155419	0.000595189	0.00407405	0.000108142	0.000179898	0.00144151	0.000160203	0.0020429		0.830427	0.998711	0.893241		0.00110348	0.00127976	0.00110155
hsa-miR-17-5p-4373119	30.8661	27.7604	28.5829	28.9234	29.9804	29.2542	29.9977	27.9766	30.9935	27.9789		0.0358341	0.0480641	0.0424407	0.0198883	0.0324659	0.011739	0.0117795	0.0457411	0.00520237	0.0283695		0.05	0.251354	0.636937		0.042113	0.0243228	0.016786
hsa-miR-181b-4373116	28.9448	26.0769	27.1733	26.9592	27.51	27.5656	27.9505	25.9511	27.964	26.9553		0.135727	0.154383	0.11275	0.0776059	0.179933	0.0378409	0.0486859	0.186229	0.0424771	0.0576748		0.448023	0.00994248	0.158536		0.134287	0.106059	0.0500759
hsa-miR-181c-4373115	32.0543	30.0294	30.944	29.9671	30.7892	30.5949	31.9687	29.9663	30.9583	30.0276		0.015726	0.00997203	0.00826055	0.00964764	0.0185341	0.00463496	0.0030048	0.0115171	0.00533056	0.00685687		0.62199	0.137221	0.295809		0.0113195	0.00946772	0.00609372
hsa-miR-181d-4373180	29.9389	26.9498	28.137	27.938	28.6523	28.7272	28.9254	27.9462	28.9334	27.9329		0.0681389	0.0842994	0.0578131	0.0393774	0.0815167	0.016915	0.024771	0.0467156	0.0216936	0.0292892		0.0834843	0.016982	0.228758		0.0700838	0.0418592	0.0254914
hsa-miR-182-4373271	29.3753	27.5966	27.4624	27.7392	28.9614	28.8863	28.9862	27.9345	28.9772	29.9885		0.10071	0.053842	0.0922748	0.0451947	0.0657926	0.015149	0.0237489	0.047095	0.0210453	0.00704558		0.072311	0.0282882	0.0873968		0.0822755	0.039396	0.0140455
hsa-miR-183-4373114	32.9691	29.0051	29.6488	30.9793	31.722	30.9235	31.9751	30.9808	31.9653	32.9634		0.00834118	0.0202828	0.0202725	0.00478314	0.00970908	0.00369073	0.00299137	0.005701	0.00265237	0.000896128		0.100512	0.0616248	0.0655838		0.0162989	0.00537507	0.00177425
hsa-miR-184-4373113	Undet.	Undet.	Undet.	Undet.	35.932	36.9586	Undet.	35.9487	Undet.	33.2568		NA	NA	NA	NA	0.000524601	5.62831e-05	NA	0.000182168	NA	0.00073121		NA	NA	NA		NA	0.000254351	0.00073121
hsa-miR-185-4373181	36.918	Undet.	35.2382	35.8745	Undet.	32.7367	36.9219	36.8684	Undet.	36.9009		0.000540104	NA	0.000421051	0.000160734	NA	0.00105028	9.69973e-05	9.62945e-05	NA	5.84885e-05		0.624631	NA	NA		0.000480578	0.000351076	5.84885e-05
hsa-miR-186-4373112	28.9631	27.0847	27.2842	26.9602	27.5867	27.0614	27.9732	26.9844	27.9634	25.9581		0.134012	0.0767732	0.104404	0.0775529	0.170612	0.0536711	0.0479258	0.0909904	0.042496	0.115132		0.562015	0.600637	0.848313		0.105063	0.0881505	0.078814
hsa-miR-187-4373111	33.9759	31.9614	32.7921	32.9706	32.5307	33.7814	33.983	32.767	35.7572	33.9572		0.00415085	0.00261318	0.00229459	0.00120302	0.00554287	0.000509089	0.000743801	0.00165295	0.000191497	0.000449988		0.355733	0.0369401	0.157035		0.00301954	0.00193035	0.000320742
hsa-miR-189-4378067	35.9584	36.9566	35.963	33.9601	35.8995	35.6483	35.7211	34.6705	36.9553	33.9496		0.00105043	8.19373e-05	0.000254773	0.000605928	0.000536544	0.000139579	0.000222952	0.000441818	8.34682e-05	0.000452389		0.83339	0.618394	0.630259		0.000462381	0.000389364	0.000267928
hsa-miR-18a-4373118	31.8737	29.4694	30.9778	30.9662	30.9786	31.9733	31.7416	29.9672	31.817	31.7608		0.0178224	0.0147014	0.00806973	0.0048268	0.0162532	0.00178281	0.00351708	0.0115097	0.00293951	0.00206247		0.19165	0.05	0.136148		0.0135312	0.00757792	0.00250099
hsa-miR-18b-4373184	Undet.	34.8836	Undet.	Undet.	Undet.	Undet.	Undet.	Undet.	Undet.	Undet.		NA	0.000344749	NA	NA	NA	NA	NA	NA	NA	NA		NA	NA	NA		0.000344749	NA	NA
hsa-miR-190-4373110	35.7665	33.0845	34.1956	33.9846	32.9777	32.9918	36.9524	32.9646	33.9589	30.9596		0.00119988	0.00119976	0.000867338	0.000595723	0.00406583	0.000880012	9.49633e-05	0.00144136	0.000666069	0.00359392		0.666688	0.606245	0.715091		0.00108899	0.00141558	0.00212999
hsa-miR-191-4373109	28.4076	25.86	26.9513	25.9932	26.971	25.9744	26.8897	24.9667	25.9839	24.8343		0.196951	0.179423	0.131503	0.1516	0.261438	0.114009	0.101562	0.368442	0.16758	0.250882		0.603547	0.504861	0.888401		0.169292	0.19941	0.209231
hsa-miR-192-4373108	30.7043	28.1211	28.9505	27.6936	27.9488	27.8061	28.5209	26.9598	26.9391	27.9763		0.0400863	0.037431	0.0328942	0.0466454	0.132743	0.0320305	0.0327872	0.0925517	0.0864314	0.0284213		0.196874	0.60631	0.803455		0.0368038	0.0673517	0.0574264
hsa-miR-193a-4373107	32.9632	31.8987	31.0307	30.6923	30.8712	30.5663	31.9543	30.3483	30.557	29.9683		0.00837552	0.00272929	0.00777911	0.0058359	0.0175096	0.00472783	0.00303487	0.00883763	0.00704014	0.00714466		0.607199	0.699628	0.743918		0.00629464	0.00798916	0.0070924
hsa-miR-193b-4373185	33.0022	31.9687	31.099	30.9766	31.9736	29.8419	30.9783	29.9639	29.9715	31.9831		0.00815197	0.00260008	0.0074191	0.00479214	0.00815508	0.007811	0.00596967	0.0115358	0.0105644	0.00176799		0.489439	0.984578	0.793463		0.00605705	0.00765275	0.00616618
hsa-miR-194-4373106	32.8415	30.2504	29.5913	29.2032	29.9722	29.7343	29.955	28.9564	28.6399	29.9794		0.00911216	0.00855577	0.0210973	0.0163824	0.0326512	0.00841582	0.0121333	0.0231928	0.026589	0.00709006		0.382106	0.760367	0.892022		0.0129217	0.0185551	0.0168395
hsa-miR-195-4373105	32.9901	28.976	29.984	28.874	29.5537	29.0902	29.9812	27.9698	28.7245	25.9648		0.00822068	0.0206952	0.0160695	0.0205821	0.0436398	0.0131519	0.0119153	0.0459574	0.0250743	0.114592		0.198527	0.434798	0.51195		0.0149951	0.0270493	0.0698332
hsa-miR-196a-4373104	Undet.	34.9941	Undet.	Undet.	33.9964	36.0123	Undet.	35.9969	Undet.	29.6464		NA	0.000319328	NA	NA	0.0020068	0.000108454	NA	0.000176175	NA	0.00893064		NA	NA	NA		0.000319328	0.000763808	0.00893064
hsa-miR-196b-4373103	Undet.	33.6709	35.953	35.9471	32.9445	34.9589	35.9149	34.7986	36.0287	29.9615		NA	0.000799058	0.000256549	0.000152847	0.00416071	0.00022509	0.000194931	0.00040426	0.000158647	0.00717849		0.574726	0.534822	0.587343		0.000527803	0.00102757	0.00366857
hsa-miR-197-4373102	28.6027	25.9518	26.5008	25.9564	27.9467	26.8403	26.9661	25.8409	26.5957	26.9835		0.17204	0.168368	0.179703	0.15551	0.13294	0.0625604	0.0963271	0.201012	0.109666	0.0565602		0.141187	0.177359	0.288741		0.17337	0.12967	0.0831131
hsa-miR-198-4373101	Undet.	34.9705	Undet.	34.9825	35.9833	34.5094	Undet.	Undet.	35.9621	34.9605		NA	0.000324608	NA	0.000298284	0.000506286	0.000307365	NA	NA	0.00016615	0.000224489		NA	NA	0.110465		0.000324608	0.000370645	0.000195319
hsa-miR-199a-4378068	26.9471	24.972	24.953	24.981	25.5983	25.8661	26.4003	23.962	25.755	23.971		0.542034	0.332051	0.52542	0.305763	0.676982	0.122895	0.142586	0.739272	0.196399	0.456417		0.657337	0.463462	0.724158		0.466502	0.3975	0.326408
hsa-miR-199b-4373100	31.9712	29.7251	30.5283	29.9828	29.9806	30.8049	30.982	28.5657	29.974	28.9948		0.0166579	0.0123137	0.0110197	0.00954294	0.0324625	0.00400702	0.00595427	0.0304066	0.0105462	0.0140298		0.646408	0.701469	0.545889		0.0133304	0.0164747	0.012288
hsa-miR-19a-4373099	27.9555	25.5427	26.5293	26.981	26.7802	26.9494	26.9655	24.9815	27.9891	25.976		0.269445	0.22357	0.176189	0.0764435	0.298396	0.0580008	0.0963656	0.364672	0.0417437	0.11371		0.547993	0.0783626	0.225582		0.223068	0.178775	0.077727
hsa-miR-19b-4373098	25.2098	22.4208	23.9665	23.9359	23.9602	23.8003	24.3351	22.7379	24.7561	22.9772		1.80722	1.94623	1.04101	0.630945	2.10723	0.514522	0.596673	1.7271	0.392504	0.908897		0.312041	0.09505	0.329681		1.59815	1.11529	0.6507
hsa-miR-200a-4378069	28.629	25.9605	25.5922	24.952	25.9585	25.5069	25.9614	24.9563	25.6646	26.9547		0.168936	0.16735	0.337339	0.311983	0.527425	0.157641	0.193284	0.371095	0.209091	0.0577003		0.353465	0.432125	0.182781		0.224542	0.312286	0.133396
hsa-miR-200b-4381028	29.0495	26.6797	27.2541	26.8785	26.9758	27.4699	27.9871	25.9557	26.9514	28.9892		0.126224	0.101656	0.106611	0.0820709	0.260571	0.0404362	0.0474662	0.185634	0.0857015	0.0140839		0.800733	0.325889	0.261568		0.111497	0.123236	0.0498927
hsa-miR-200c-4373096	27.3404	23.9514	24.9765	23.9657	24.9609	23.2436	24.4876	22.9708	22.9644	24.9667		0.412704	0.673647	0.516905	0.618058	1.05311	0.756856	0.536829	1.46954	1.35888	0.228881		0.113449	0.72597	0.897256		0.534419	0.886878	0.793879
hsa-miR-202-4378075	Undet.	Undet.	Undet.	Undet.	35.9774	33.3252	Undet.	36.0344	Undet.	35.9693		NA	NA	NA	NA	0.000508343	0.000698437	NA	0.000171657	NA	0.000111558		NA	NA	NA		NA	0.000459479	0.000111558
hsa-miR-203-4373095	36.9043	32.9577	32.9652	30.7345	32.9649	32.9612	32.9566	32.4924	32.6307	32.5609		0.000545264	0.00130999	0.00203509	0.0056677	0.00410211	0.000898894	0.00151506	0.0019994	0.00167241	0.00118448		0.174622	0.807874	0.193336		0.00129678	0.00283663	0.00142844
hsa-miR-204-4373094	30.9754	26.9554	28.97	27.9713	27.9658	27.9312	29.9809	27.3446	26.9295	25.9523		0.033219	0.0839726	0.0324535	0.0384793	0.131187	0.0293698	0.011918	0.0708848	0.0870095	0.115588		0.818692	0.106369	0.142222		0.0498817	0.0563677	0.101299
hsa-miR-205-4373093	Undet.	Undet.	Undet.	Undet.	Undet.	Undet.	Undet.	Undet.	Undet.	Undet.		NA	NA	NA	NA	NA	NA	NA	NA	NA	NA		NA	NA	NA		NA	NA	NA
hsa-miR-206-4373092	35.9685	31.9382	31.7394	33.9475	34.9951	32.9481	35.9726	32.1784	35.9689	29.9428		0.00104306	0.0026556	0.00475985	0.00061123	0.0010043	0.000907097	0.000187296	0.00248565	0.000165361	0.00727198		0.233634	0.843709	0.588086		0.00281951	0.00103911	0.00371867
hsa-miR-208-4373091	Undet.	Undet.	Undet.	Undet.	Undet.	Undet.	Undet.	Undet.	Undet.	Undet.		NA	NA	NA	NA	NA	NA	NA	NA	NA	NA		NA	NA	NA		NA	NA	NA
hsa-miR-20a-4373286	27.9529	24.4275	25.9594	25.9538	26.8473	25.9628	26.9741	24.9709	26.9604	24.7395		0.269931	0.484291	0.261544	0.15579	0.284831	0.114936	0.095794	0.36736	0.0851697	0.267936		0.206625	0.288172	0.82392		0.338589	0.203742	0.176553
hsa-miR-20b-4373263	31.8275	28.4582	29.9715	29.9614	30.9805	29.711	30.9565	28.9615	30.9613	27.9558		0.0184029	0.029631	0.0162099	0.00968588	0.0162326	0.00855303	0.00606074	0.0231104	0.00531947	0.0288283		0.165751	0.777042	0.775476		0.0214146	0.0127285	0.0170739
hsa-miR-21-4373090	28.962	26.5458	27.5078	26.9814	27.4763	27.6689	27.9558	25.966	27.973	26.9699		0.134116	0.111541	0.0894184	0.0764211	0.18418	0.0352244	0.0485084	0.184316	0.0422143	0.0570963		0.871986	0.0267543	0.164002		0.111692	0.10573	0.0496553
hsa-miR-210-4373089	30.6234	27.9701	27.9449	28.3947	28.9766	28.9991	28.9638	28.9855	29.9672	27.9485		0.0423981	0.0415606	0.0660432	0.0286926	0.0651038	0.0140097	0.0241196	0.0227288	0.0105957	0.0289741		0.164962	0.110391	0.445757		0.0500007	0.0309309	0.0197849
hsa-miR-211-4373088	Undet.	Undet.	Undet.	Undet.	Undet.	Undet.	Undet.	Undet.	Undet.	Undet.		NA	NA	NA	NA	NA	NA	NA	NA	NA	NA		NA	NA	NA		NA	NA	NA
hsa-miR-213-4373086	33.9632	31.975	31.0642	31.9109	31.8913	31.9604	31.9876	30.8478	32.5915	31.854		0.00418754	0.00258881	0.00760025	0.00250766	0.00863354	0.0017988	0.00296554	0.00625129	0.00171853	0.00193351		0.861933	0.18194	0.115338		0.0047922	0.00443137	0.00182602
hsa-miR-214-4373085	25.9646	24.2135	24.0661	24.9653	25.4823	24.7684	25.9717	23.9576	25.9713	24.9675		1.07097	0.561754	0.971568	0.30911	0.733687	0.26303	0.191899	0.741523	0.169046	0.22876		0.0943541	0.0459062	0.106851		0.868096	0.44785	0.198903
hsa-miR-215-4373084	Undet.	30.6538	33.9328	35.9902	33.9831	34.8844	35.9768	32.9663	34.8463	32.9667		NA	0.00646862	0.00104062	0.000148346	0.00202535	0.000237008	0.000186749	0.00143961	0.000360065	0.000894103		0.471369	0.45371	0.719429		0.00375462	0.000807412	0.000627084
hsa-miR-216-4373083	Undet.	35.9956	Undet.	33.9674	32.9512	35.4122	33.9832	34.5061	32.9592	34.9769		NA	0.0001595	NA	0.000602858	0.00414142	0.000164396	0.000743665	0.000495145	0.00133182	0.000221944		NA	NA	0.647013		0.0001595	0.0012295	0.00077688
hsa-miR-217-4373082	Undet.	Undet.	Undet.	35.9764	34.9617	Undet.	Undet.	34.9659	35.9741	Undet.		NA	NA	NA	0.000149779	0.00102782	NA	NA	0.000360004	0.000164767	NA		NA	NA	NA		NA	0.000512536	0.000164767
hsa-miR-218-4373081	27.7234	24.4883	24.9793	24.9455	26.9638	26.7861	25.937	24.9629	27.9617	25.9602		0.316471	0.464325	0.515913	0.31338	0.262737	0.0649519	0.196575	0.369419	0.0425453	0.114964		0.0634321	0.0155981	0.0557279		0.432236	0.241413	0.0787545
hsa-miR-219-4373080	35.9711	Undet.	35.9608	34.9814	Undet.	35.5207	Undet.	34.9404	36.9551	35.9777		0.00104122	NA	0.000255169	0.000298519	NA	0.000152486	NA	0.000366436	8.34746e-05	0.000110911		0.512073	0.39422	0.103038		0.000648195	0.00027248	9.7193e-05
hsa-miR-22-4373079	32.9568	29.9825	30.9324	30.9784	30.1732	30.6007	31.96	29.9637	30.0036	27.9493		0.0084124	0.0103015	0.00832767	0.00478634	0.0284061	0.00461615	0.00302301	0.0115374	0.0103315	0.0289583		0.773853	0.457359	0.494291		0.00901387	0.0104738	0.0196449
hsa-miR-220-4373078	Undet.	Undet.	Undet.	Undet.	Undet.	Undet.	Undet.	Undet.	Undet.	Undet.		NA	NA	NA	NA	NA	NA	NA	NA	NA	NA		NA	NA	NA		NA	NA	NA
hsa-miR-221-4373077	31.9963	27.5272	28.9759	28.5329	29.2115	29.9791	30.5798	27.9203	30.1953	28.5556		0.0163704	0.0564961	0.0323217	0.0260703	0.0553233	0.00710251	0.00786891	0.0475604	0.00904655	0.0190226		0.6999	0.208857	0.241731		0.0350627	0.0287851	0.0140346
hsa-miR-222-4373076	29.9065	25.8207	27.0064	26.9606	27.9658	27.7015	27.9499	25.9504	27.9671	25.9643		0.0696894	0.184388	0.126579	0.0775285	0.131185	0.0344388	0.0487059	0.186311	0.0423857	0.114634		0.505794	0.409147	0.739221		0.126886	0.0956339	0.0785098
hsa-miR-223-4373075	28.32	24.9955	26.9469	26.9703	26.9523	26.9558	27.6264	24.9542	25.962	24.965		0.209287	0.326677	0.131907	0.0770095	0.264844	0.0577454	0.0609487	0.371645	0.170144	0.229165		0.537458	0.744286	0.658629		0.222624	0.166438	0.199654
hsa-miR-224-4373187	33.9565	31.5066	31.5072	30.9605	32.2478	31.6567	32.9547	30.9674	32.5042	29.9507		0.00420709	0.00358166	0.00559093	0.00484584	0.00674362	0.00222021	0.00151708	0.00575418	0.00182566	0.00723248		0.842316	0.983813	0.928026		0.00445989	0.00421619	0.00452907
hsa-miR-23a-4373074	32.2397	29.9609	30.1107	29.9959	30.9598	30.8881	31.9556	29.8334	30.7663	28.9641		0.0138296	0.0104568	0.0147191	0.00945695	0.0164673	0.00378246	0.00303221	0.0126282	0.00608969	0.0143315		0.224749	0.61945	0.838094		0.0130018	0.00907344	0.0102106
hsa-miR-23b-4373073	30.5066	29.0179	29.3221	28.9596	29.9652	28.9193	30.9932	28.9736	28.9715	27.9661		0.0459742	0.0201029	0.0254244	0.0193956	0.032811	0.0148064	0.00590812	0.0229185	0.0211292	0.0286236		0.291953	0.569597	0.383386		0.0305005	0.0191679	0.0248764
hsa-miR-24-4373072	26.8459	23.99	24.4751	23.9796	24.9775	24.7197	24.9729	23.8661	24.9926	22.9977		0.581412	0.655854	0.731733	0.612122	1.04104	0.272045	0.383478	0.7901	0.333151	0.896063		0.81153	0.906541	0.988791		0.656333	0.619757	0.614607
hsa-miR-25-4373071	29.9462	27.9286	27.9429	27.598	28.3852	28.6735	29.8102	26.9594	28.725	27.9723		0.0677965	0.0427735	0.0661368	0.0498409	0.0980925	0.0175566	0.013415	0.0925747	0.0250659	0.0285001		0.82345	0.0524854	0.199963		0.0589023	0.0542959	0.026783
hsa-miR-26a-4373070	24.9517	22.6385	23.1863	22.9642	23.3247	22.8574	23.972	22.9718	22.9523	20.9544		2.16129	1.67363	1.78777	1.23737	3.27338	0.989117	0.767475	1.4686	1.37036	3.69346		0.519527	0.671811	0.54667		1.87423	1.54719	2.53191
hsa-miR-26b-4373069	27.2002	24.7699	25.7963	24.9603	25.9947	25.9865	26.9686	24.9784	25.9581	23.9561		0.454812	0.381985	0.292853	0.310174	0.514343	0.113057	0.0961564	0.365465	0.170602	0.461143		0.33377	0.749605	0.851491		0.37655	0.279839	0.315872
hsa-miR-27a-4373287	28.261	26.8187	27.0593	26.9443	26.9408	27.947	27.9307	27.4674	27.6948	25.6436		0.218017	0.092316	0.12202	0.0784124	0.266969	0.0290485	0.0493606	0.0651003	0.0511919	0.143171		0.45177	0.504276	0.993046		0.144118	0.0977782	0.0971813
hsa-miR-27b-4373068	28.9479	27.4185	28.9794	27.9549	27.779	28.861	29.9729	28.9219	28.9816	26.9371		0.135436	0.060915	0.0322421	0.0389177	0.149324	0.0154165	0.0119837	0.0237538	0.0209807	0.0584094		0.514174	0.386482	0.808794		0.0761977	0.0478792	0.0396951
hsa-miR-28-4373067	30.9471	28.9437	28.724	28.9495	29.7365	28.9588	29.9569	28.0993	29.9846	27.4396		0.0338762	0.0211638	0.0384863	0.019532	0.0384473	0.014406	0.012118	0.0420104	0.0104689	0.0412306		0.496734	0.789797	0.977908		0.0311754	0.0253027	0.0258497
hsa-miR-296-4373066	30.982	28.0265	28.9185	29.9822	30.1151	28.9602	29.9898	29.9897	29.98	29.9726		0.0330677	0.0399689	0.033633	0.00954697	0.0295722	0.0143923	0.0118447	0.0113313	0.0105021	0.00712369		0.00333322	0.00244741	0.16525		0.0355565	0.0153375	0.00881288
hsa-miR-299-3p-4373189	Undet.	34.9537	34.9779	35.9463	35.9379	34.9235	Undet.	33.9499	35.9773	35.9362		NA	0.000328415	0.000504306	0.000152935	0.000522475	0.000230671	NA	0.000728049	0.000164403	0.00011415		0.96322	0.174183	0.134732		0.00041636	0.000408533	0.000139276
hsa-miR-299-5p-4373188	31.191	29.9623	29.2394	28.9545	29.9641	29.12	29.9685	29.9252	30.9679	29.9711		0.0286075	0.0104465	0.0269249	0.0194644	0.0328364	0.0128832	0.0120207	0.01185	0.00529532	0.0071308		0.585371	0.109151	0.0431614		0.021993	0.0178109	0.00621306
hsa-miR-29a-4373065	34.9638	31.9581	33.7636	30.9622	30.9394	31.3328	32.9713	30.7352	30.9791	27.957		0.00209299	0.00261918	0.00117013	0.00484037	0.0167013	0.00277915	0.00149965	0.00675876	0.00525456	0.0288039		0.167517	0.422061	0.532415		0.00196077	0.00651584	0.0170293
hsa-miR-29c-4373289	34.9685	32.9598	32.1638	31.964	32.7704	32.2947	33.9418	31.9592	31.9327	29.9448		0.00208621	0.00130812	0.00354683	0.00241703	0.00469415	0.00142674	0.000765307	0.00289348	0.00271297	0.00726235		0.898665	0.439291	0.45471		0.00231372	0.00243934	0.00498766
hsa-miR-301-4373064	28.6057	25.5497	27.2234	26.9754	27.9797	27.4027	27.961	25.9727	28.9933	26.9749		0.171683	0.222482	0.108905	0.0767378	0.129928	0.0423632	0.0483324	0.183462	0.0208113	0.0568974		0.15813	0.044273	0.140557		0.16769	0.0961646	0.0388544
hsa-miR-302a-4378070	Undet.	34.9776	Undet.	Undet.	Undet.	Undet.	Undet.	Undet.	Undet.	Undet.		NA	0.000323018	NA	NA	NA	NA	NA	NA	NA	NA		NA	NA	NA		0.000323018	NA	NA
hsa-miR-302b-4373276	Undet.	Undet.	Undet.	Undet.	Undet.	Undet.	Undet.	Undet.	Undet.	Undet.		NA	NA	NA	NA	NA	NA	NA	NA	NA	NA		NA	NA	NA		NA	NA	NA
hsa-miR-302c-4378072	Undet.	35.934	Undet.	Undet.	Undet.	Undet.	Undet.	Undet.	Undet.	Undet.		NA	0.000166457	NA	NA	NA	NA	NA	NA	NA	NA		NA	NA	NA		0.000166457	NA	NA
hsa-miR-302d-4373063	Undet.	35.9834	35.9732	Undet.	Undet.	35.9575	Undet.	Undet.	Undet.	Undet.		NA	0.000160854	0.000252978	NA	NA	0.000112654	NA	NA	NA	NA		NA	NA	NA		0.000206916	0.000112654	NA
hsa-miR-30a-3p-4373062	30.8652	28.5324	28.9316	27.9276	28.9403	28.8239	29.8116	27.9406	28.9381	27.9476		0.035857	0.0281464	0.0333281	0.0396625	0.0667629	0.0158188	0.0134021	0.046896	0.0216233	0.028993		0.709988	0.256288	0.342753		0.0324438	0.0365085	0.0253082
hsa-miR-30a-5p-4373061	27.5921	25.9597	25.7489	24.9526	25.9525	24.9406	25.9425	24.9471	24.9531	24.9161		0.346622	0.167446	0.302633	0.311842	0.529616	0.233424	0.195822	0.373484	0.342403	0.237064		0.506716	0.832815	0.649037		0.272234	0.328838	0.289734
hsa-miR-30b-4373290	27.9824	24.9691	25.9782	24.9728	25.9943	25.5347	26.6911	24.7734	25.7708	24.9917		0.264469	0.332718	0.258158	0.307511	0.514472	0.154631	0.116556	0.421279	0.194257	0.224956		0.832725	0.0769069	0.290873		0.285115	0.30289	0.209606
hsa-miR-30c-4373060	26.3996	23.8234	24.3411	23.9567	24.9666	23.9539	24.9572	23.7179	24.9602	23.5361		0.79221	0.736145	0.802938	0.621933	1.04889	0.462559	0.387686	0.875604	0.340707	0.617002		0.479996	0.270267	0.364587		0.777098	0.679335	0.478855
hsa-miR-30d-4373059	27.9446	25.969	25.918	24.9723	25.9834	24.498	25.9701	25.3384	24.9637	24.9593		0.271494	0.16637	0.269151	0.307608	0.518399	0.317238	0.192115	0.284758	0.339883	0.230072		0.214832	0.533959	0.644339		0.235672	0.324024	0.284977
hsa-miR-30e-3p-4373057	31.3525	27.9477	28.8655	27.945	28.95	28.8992	29.9622	27.47	28.9428	27.9539		0.0255774	0.0422124	0.0348914	0.0391851	0.0663183	0.0150135	0.0120736	0.0649817	0.0215534	0.0288651		0.691988	0.232953	0.298357		0.0342271	0.0395145	0.0252093
hsa-miR-30e-5p-4373058	31.4719	29.8298	29.5921	28.9536	28.9448	28.9649	29.9517	27.9693	28.9702	27.9546		0.0235473	0.0114513	0.0210861	0.0194762	0.0665552	0.0143459	0.0121611	0.0459714	0.0211479	0.028851		0.300342	0.334396	0.579526		0.0186949	0.0317019	0.0249994
hsa-miR-31-4373190	30.6047	28.9601	28.9637	29.4218	29.9658	29.0509	29.9609	29.9592	29.1858	29.9572		0.0429519	0.0209256	0.0325957	0.0140789	0.0327962	0.0135156	0.0120841	0.0115735	0.0182116	0.00720016		0.11822	0.1074	0.603574		0.0321577	0.0168097	0.0127059
hsa-miR-32-4373056	30.9634	31.1124	29.3573	28.9273	29.9111	29.9659	29.96	28.9422	29.8927	28.9625		0.0334959	0.00470724	0.0248121	0.0198348	0.0340634	0.00716769	0.0120916	0.0234226	0.0111571	0.0143474		0.872328	0.436203	0.243244		0.0210051	0.019316	0.0127522
hsa-miR-320-4373055	29.9653	27.0816	27.9608	27.3356	28.8652	25.8653	27.9189	26.9713	26.9434	25.9584		0.0669071	0.0769406	0.0653223	0.0597843	0.0703297	0.122964	0.0497643	0.0918185	0.0861784	0.115107		0.528881	0.263223	0.350773		0.0697233	0.0789322	0.100643
hsa-miR-323-4373054	28.973	26.8548	26.886	26.9589	28.1469	27.5851	27.9619	26.9517	27.967	28.9572		0.133093	0.0900381	0.137598	0.077623	0.115711	0.0373311	0.048304	0.0930709	0.0423895	0.0144001		0.0781445	0.0243951	0.097474		0.120243	0.074408	0.0283948
hsa-miR-324-3p-4373053	28.9553	27.4154	28.6007	27.9647	27.7829	28.0153	28.9746	27.9561	28.8368	27.9583		0.134741	0.0610475	0.0419199	0.0386551	0.148916	0.0277066	0.0239405	0.0463955	0.0231965	0.0287772		0.574886	0.199565	0.25328		0.0792362	0.0571227	0.0259868
hsa-miR-324-5p-4373052	29.9536	27.5098	28.9409	28.822	28.8474	28.8844	29.713	28.9436	29.0818	27.951		0.0674487	0.0571816	0.0331153	0.0213375	0.0712044	0.0151693	0.0143499	0.0233993	0.0195734	0.0289237		0.166734	0.0949285	0.694983		0.0525819	0.0290921	0.0242486
hsa-miR-325-4373051	Undet.	Undet.	Undet.	Undet.	Undet.	Undet.	Undet.	Undet.	Undet.	Undet.		NA	NA	NA	NA	NA	NA	NA	NA	NA	NA		NA	NA	NA		NA	NA	NA
hsa-miR-326-4373050	34.7956	32.993	33.8944	34.0036	33.9649	33.9594	36.0132	33.471	33.9968	32.7357		0.00235182	0.00127835	0.00106873	0.000587916	0.00205105	0.000450015	0.00018209	0.00101467	0.000648777	0.00104934		0.231913	0.212302	0.984028		0.0015663	0.000857149	0.000849061
hsa-miR-328-4373049	29.9957	28.3163	28.5108	28.6423	29.9572	28.65	28.9857	27.9748	28.7736	28.9749		0.0655102	0.032695	0.044617	0.024167	0.0329931	0.0178449	0.0237571	0.0457983	0.0242353	0.0142249		0.178694	0.0840253	0.256964		0.0476074	0.0289121	0.0192301
hsa-miR-329-4373191	Undet.	35.6955	35.2355	33.9484	34.9513	35.3863	35.9384	33.5154	35.9437	35.947		NA	0.000196387	0.000421858	0.000610856	0.00103525	0.000167372	0.000191777	0.000983918	0.000168274	0.000113295		0.243099	0.365503	0.069187		0.000309123	0.000597835	0.000140785
hsa-miR-33-4373048	35.9834	Undet.	Undet.	Undet.	Undet.	35.9752	Undet.	37.3694	Undet.	35.9478		0.00103238	NA	NA	NA	NA	0.000111277	NA	6.80446e-05	NA	0.000113236		NA	NA	NA		0.00103238	8.96606e-05	0.000113236
hsa-miR-330-4373047	32.9776	30.9773	30.3144	30.9932	31.1944	30.988	31.9784	31.1377	32.0005	31.0255		0.00829193	0.00516914	0.012781	0.00473723	0.013996	0.00352941	0.00298461	0.00511362	0.00258842	0.00343362		0.412342	0.117189	0.206649		0.00874734	0.00607218	0.00301102
hsa-miR-331-4373046	28.4815	25.8358	26.2207	25.9702	27.9857	25.1314	25.9864	25.4254	25.9672	25.9548		0.187121	0.182465	0.218217	0.15403	0.129387	0.204511	0.189958	0.268102	0.169534	0.115392		0.806967	0.265984	0.293208		0.195934	0.189197	0.142463
hsa-miR-335-4373045	26.9597	24.9626	24.9559	24.6007	25.8466	24.3552	25.9467	24.3156	25.9578	24.9655		0.537313	0.334216	0.524359	0.397984	0.569951	0.350241	0.195262	0.57858	0.170646	0.229081		0.648285	0.0420045	0.0382235		0.465296	0.418404	0.199864
hsa-miR-337-4373044	35.9539	37.0227	35.9474	35.0895	33.6758	35.7874	34.965	34.8558	36.9749	35.9636		0.00105366	7.82684e-05	0.000257537	0.000276965	0.0025062	0.000126744	0.000376564	0.000388561	8.23378e-05	0.000112		0.630636	0.346449	0.225349		0.000463154	0.000735008	9.71689e-05
hsa-miR-338-4373043	37.035	32.8372	34.718	32.9789	30.5266	32.7556	34.9762	31.9798	31.9827	28.9718		0.000498035	0.00142406	0.000603855	0.00119611	0.0222344	0.00103658	0.000373647	0.0028525	0.00262056	0.0142555		0.325931	0.415653	0.722499		0.000841985	0.00553864	0.00843801
hsa-miR-339-4373042	32.9585	31.9924	31.3191	31.989	32.1584	32.822	32.9854	31.9629	31.9541	32.0073		0.00840242	0.00255767	0.00636967	0.0023756	0.00717453	0.00098995	0.0014851	0.00288597	0.00267319	0.00173856		0.247606	0.165969	0.544744		0.00577659	0.00298223	0.00220588
hsa-miR-340-4373041	31.9556	30.9754	30.6588	30.9696	31.1797	31.2683	31.9593	29.9606	32.9892	29.9454		0.0168396	0.00517589	0.0100664	0.00481557	0.0141385	0.00290625	0.00302429	0.0115627	0.00130441	0.00725932		0.454752	0.253982	0.498055		0.010694	0.00728946	0.00428186
hsa-miR-342-4373040	27.949	25.7868	26.2749	25.9597	27.3188	26.4464	26.962	25.9906	26.9595	25.9728		0.270665	0.188762	0.210169	0.155156	0.205435	0.0821979	0.0965977	0.181192	0.0852174	0.113964		0.0663754	0.0237238	0.172035		0.223199	0.144116	0.0995909
hsa-miR-345-4373039	31.447	28.4244	28.9614	28.9499	29.9437	29.9792	29.7163	28.9844	30.2249	29.6084		0.0239562	0.0303338	0.0326468	0.019527	0.0333033	0.00710198	0.0143173	0.0227461	0.00886256	0.00916923		0.109561	0.0162604	0.0761912		0.0289789	0.0193992	0.0090159
hsa-miR-34a-4373278	37.0115	32.6198	Undet.	Undet.	Undet.	Undet.	Undet.	35.9554	Undet.	35.98		0.000506227	0.00165569	NA	NA	NA	NA	NA	0.000181318	NA	0.000110739		NA	NA	NA		0.00108096	0.000181318	0.000110739
hsa-miR-34b-4373037	Undet.	Undet.	Undet.	Undet.	Undet.	Undet.	Undet.	35.9673	Undet.	Undet.		NA	NA	NA	NA	NA	NA	NA	0.000179833	NA	NA		NA	NA	NA		NA	0.000179833	NA
hsa-miR-34c-4373036	Undet.	Undet.	Undet.	Undet.	35.9698	Undet.	Undet.	35.9811	Undet.	35.9533		NA	NA	NA	NA	0.000511041	NA	NA	0.000178122	NA	0.000112804		NA	NA	NA		NA	0.000344581	0.000112804
hsa-miR-361-4373035	30.9719	30.9617	29.7096	29.405	29.9673	30.7452	30.9687	29.9742	29.8073	29.9781		0.033299	0.0052256	0.019436	0.0142441	0.032763	0.00417643	0.0060095	0.0114542	0.0118381	0.00709643		0.593677	0.349036	0.482281		0.0193202	0.0137294	0.00946727
hsa-miR-362-4378092	32.9694	29.9561	30.742	30.98	31.5615	30.8778	31.9728	29.9759	30.9521	29.968		0.00833948	0.0104918	0.00950228	0.00478087	0.0108512	0.00380953	0.00299622	0.0114408	0.00535371	0.0071461		0.223267	0.101448	0.804882		0.00944452	0.00677572	0.0062499
hsa-miR-363-4380917	Undet.	36.0335	35.989	Undet.	35.9734	Undet.	Undet.	35.9718	34.1335	35.9694		NA	0.000155363	0.000250216	NA	0.00050977	NA	NA	0.000179272	0.000590132	0.000111555		0.544773	0.646663	0.984842		0.00020279	0.000344521	0.000350844
hsa-miR-365-4373194	29.4237	27.9506	27.1784	26.961	28.961	26.0727	26.9615	26.8536	26.8337	26.9664		0.0973862	0.0421256	0.112354	0.0775082	0.0658106	0.106502	0.0966361	0.0996198	0.0929878	0.0572322		0.834011	0.772157	0.570699		0.0839554	0.0892152	0.07511
hsa-miR-367-4373034	Undet.	35.9745	35.9579	Undet.	Undet.	Undet.	Undet.	Undet.	Undet.	Undet.		NA	0.000161853	0.00025567	NA	NA	NA	NA	NA	NA	NA		NA	NA	NA		0.000208762	NA	NA
hsa-miR-368-4373033	Undet.	Undet.	Undet.	35.9565	35.9566	35.8927	35.9436	35.9615	36.939	35.9386		NA	NA	NA	0.000151851	0.000515725	0.000117829	0.000191092	0.000180553	8.44113e-05	0.00011396		NA	NA	0.14206		NA	0.00023141	9.91858e-05
hsa-miR-369-3p-4373032	34.9522	33.6768	33.3682	32.9763	33.8414	34.2369	34.9692	32.9692	34.9689	34.9706		0.00210978	0.000795782	0.00153905	0.00119832	0.00223447	0.000371271	0.000375466	0.00143672	0.000330728	0.000222918		0.519427	0.0841414	0.0728741		0.00148153	0.00112325	0.000276823
hsa-miR-369-5p-4373195	33.6851	30.9577	32.1438	31.967	31.9577	31.702	32.96	31.7381	32.9524	31.9653		0.00507782	0.00523993	0.0035963	0.00241205	0.00824543	0.00215167	0.00151147	0.00337279	0.00133817	0.00178989		0.441757	0.0173192	0.180726		0.00463801	0.00353868	0.00156403
hsa-miR-371-4373030	Undet.	34.5615	33.9557	Undet.	Undet.	36.9354	35.1936	35.9542	Undet.	35.416		NA	0.000430986	0.00102428	NA	NA	5.71932e-05	0.000321373	0.000181469	NA	0.000163705		0.305137	NA	NA		0.000727632	0.000186678	0.000163705
hsa-miR-372-4373029	34.4436	29.9623	32.9627	33.9402	33.9716	34.7352	33.8401	33.9517	36.9536	31.9767		0.0030017	0.0104464	0.00203857	0.000614329	0.00204159	0.000262833	0.000821214	0.000727132	8.35651e-05	0.00177584		0.248349	0.248854	0.973202		0.00516222	0.00089342	0.000929701
hsa-miR-373-4373279	Undet.	Undet.	Undet.	33.9351	Undet.	Undet.	Undet.	Undet.	Undet.	Undet.		NA	NA	NA	0.000616488	NA	NA	NA	NA	NA	NA		NA	NA	NA		NA	0.000616488	NA
hsa-miR-373-4378073	Undet.	34.9632	36.9693	Undet.	Undet.	36.9368	34.6542	36.9532	34.339	33.6394		NA	0.00032625	0.000126836	NA	NA	5.71403e-05	0.000467091	9.07971e-05	0.000511791	0.000560903		0.90443	0.181635	0.123441		0.000226543	0.000205009	0.000536347
hsa-miR-374-4373028	29.4712	27.962	27.2421	26.9591	27.967	27.2839	28.9761	26.9259	27.9501	25.9604		0.0942323	0.0417948	0.107501	0.0776112	0.13108	0.0459997	0.0239157	0.0947501	0.0428888	0.114947		0.821785	0.962258	0.928379		0.081176	0.0746713	0.078918
hsa-miR-375-4373027	29.9478	25.763	25.9468	23.9543	24.5132	24.9462	25.4067	22.9481	23.1848	24.9722		0.0677232	0.191901	0.263831	0.622966	1.43623	0.232526	0.283902	1.49284	1.16635	0.228017		0.0793978	0.463813	0.85259		0.174485	0.813694	0.697186
hsa-miR-376a-4373026	28.9704	26.1533	26.8463	25.9789	26.9747	25.9593	26.9706	25.9797	26.9684	27.7682		0.13334	0.146416	0.141437	0.153108	0.260756	0.115211	0.0960239	0.182562	0.084698	0.0328308		0.508404	0.189395	0.0633328		0.140398	0.161532	0.0587644
hsa-miR-376b-4373196	35.3997	34.4484	34.6024	33.9892	35.014	35.0549	35.0012	33.9934	34.9982	34.9689		0.00154714	0.000466143	0.000654229	0.000593819	0.000991237	0.000210591	0.00036723	0.000706407	0.000324081	0.000223189		0.45242	0.204012	0.0945096		0.000889172	0.000573857	0.000273635
hsa-miR-378-4373024	Undet.	32.9462	33.6829	33.9589	Undet.	34.9467	34.9583	32.819	36.9602	33.9739		NA	0.00132045	0.0012375	0.00060641	NA	0.000226997	0.000378303	0.00159443	8.318e-05	0.000444829		0.156663	0.0983605	0.287458		0.00127898	0.000701536	0.000264005
hsa-miR-379-4373023	31.8628	29.2155	28.9443	28.9774	29.9589	29.5324	29.9647	28.9625	29.9751	28.9707		0.0179581	0.0175297	0.0330371	0.019158	0.0329552	0.00967991	0.0120525	0.0230941	0.010538	0.014266		0.624272	0.16912	0.186269		0.0228416	0.019388	0.012402
hsa-miR-380-3p-4373022	Undet.	Undet.	Undet.	Undet.	Undet.	Undet.	Undet.	Undet.	Undet.	Undet.		NA	NA	NA	NA	NA	NA	NA	NA	NA	NA		NA	NA	NA		NA	NA	NA
hsa-miR-380-5p-4373021	35.1175	32.928	33.0164	32.9781	32.9586	32.4775	32.9686	33.443	34.9797	34.9671		0.00188147	0.00133722	0.00196414	0.00119679	0.00412029	0.00125698	0.00150245	0.00103453	0.000328261	0.000223462		0.883366	0.013407	0.05		0.00172761	0.00182221	0.000275862
hsa-miR-381-4373020	36.9436	35.9759	34.9194	33.9729	34.3571	34.5821	32.9476	32.837	33.8155	34.9558		0.000530613	0.000161692	0.000525167	0.000600554	0.00156281	0.000292264	0.0015245	0.00157457	0.000735644	0.000225213		0.0634988	0.824175	0.178656		0.000405824	0.00111094	0.000480429
hsa-miR-382-4373019	28.9894	25.8127	26.0485	25.9681	27.841	26.2124	27.9601	25.6054	27.9669	26.965		0.131594	0.185413	0.245882	0.154253	0.143041	0.0966744	0.0483627	0.23664	0.0423911	0.0572911		0.305461	0.0471247	0.050894		0.18763	0.135794	0.0498411
hsa-miR-383-4373018	33.9811	31.4656	30.5591	32.5761	34.9472	33.7523	36.0271	32.9644	34.6081	31.9576		0.0041359	0.003685	0.0107866	0.00158135	0.00103818	0.000519492	0.000180349	0.00144151	0.000424713	0.00179951		0.147716	0.148952	0.857035		0.00620251	0.000952175	0.00111211
hsa-miR-409-5p-4373197	33.7515	32.9571	32.7628	31.7959	32.9594	32.622	32.9488	31.9501	33.2338	32.9566		0.0048496	0.00131051	0.00234159	0.00271584	0.00411787	0.0011372	0.00152322	0.00291171	0.00110099	0.000900385		0.783752	0.222366	0.0484176		0.0028339	0.00248117	0.00100069
hsa-miR-410-4378093	28.979	26.9692	26.9554	26.1274	26.9491	25.9759	26.6807	26.1683	26.9599	27.9471		0.132542	0.0831743	0.131135	0.13813	0.26544	0.113897	0.117393	0.160196	0.0851982	0.0290031		0.22837	0.236058	0.077724		0.115617	0.159011	0.0571007
hsa-miR-411-4381013	29.9722	26.9114	27.3624	26.9525	27.9485	26.9653	27.9734	26.524	27.9588	26.7336		0.0665852	0.0865738	0.0988963	0.0779643	0.132771	0.0573647	0.0479205	0.125193	0.0426313	0.0672581		0.838111	0.1929	0.185089		0.0840184	0.0882427	0.0549447
hsa-miR-412-4373199	Undet.	35.9681	33.1764	33.7915	35.988	35.9811	36.0256	34.4375	Undet.	Undet.		NA	0.00016257	0.00175797	0.000681001	0.000504632	0.00011082	0.000180533	0.000519264	NA	NA		0.60911	NA	NA		0.000960271	0.00039925	NA
hsa-miR-422a-4373200	35.9765	35.7731	36.0288	35.9556	33.9025	36.0105	Undet.	35.9946	34.4219	33.7567		0.00103733	0.000186101	0.000243421	0.000151948	0.00214172	0.000108587	NA	0.000176461	0.000483213	0.000517075		0.79677	0.971226	0.791109		0.00048895	0.00064468	0.000500144
hsa-miR-422b-4373016	Undet.	Undet.	Undet.	Undet.	Undet.	Undet.	Undet.	Undet.	Undet.	Undet.		NA	NA	NA	NA	NA	NA	NA	NA	NA	NA		NA	NA	NA		NA	NA	NA
hsa-miR-423-4373015	31.5768	28.9552	30.408	29.9426	30.9532	30.5052	30.9512	30.7178	30.646	29.9563		0.0218952	0.0209957	0.0119775	0.00981305	0.0165419	0.00493211	0.00608273	0.00684083	0.00661906	0.00720466		0.0713958	0.0682962	0.409809		0.0182895	0.00884213	0.00691186
hsa-miR-424-4373201	31.6587	29.9545	29.1134	29.446	29.9558	29.9665	30.9678	28.0819	29.9549	28.9688		0.0206874	0.0105034	0.0293829	0.0138453	0.0330241	0.00716507	0.00601337	0.0425204	0.0106864	0.0142842		0.972991	0.292517	0.341781		0.0201912	0.0205137	0.0124853
hsa-miR-425-4373202	34.6284	31.9653	31.539	30.9671	31.9688	31.5896	31.9735	30.7957	31.6181	30.9862		0.00264079	0.00260626	0.00546905	0.00482379	0.00818199	0.00232596	0.00299471	0.00648144	0.00337425	0.00352842		0.37364	0.910545	0.236415		0.00357203	0.00496158	0.00345134
hsa-miR-425-5p-4380926	31.9882	28.7415	29.8455	28.9703	29.964	28.9691	29.9747	28.9467	28.963	28.6622		0.0164625	0.0243483	0.0176892	0.0192526	0.0328387	0.0143039	0.0119692	0.0233497	0.021254	0.0176675		0.855501	0.990494	0.838418		0.0195	0.0203428	0.0194608
hsa-miR-429-4373203	29.9408	27.9513	27.9543	26.9601	27.9542	27.1622	28.7627	26.6311	27.7827	28.9673		0.0680495	0.0421052	0.0656168	0.0775551	0.132244	0.0500471	0.0277276	0.116231	0.0481649	0.0142996		0.342974	0.321483	0.132528		0.0585905	0.080761	0.0312322
hsa-miR-432-4373280	28.9139	26.1149	26.3526	25.9047	27.8081	27.1534	27.9121	25.9217	27.9243	27.9153		0.138666	0.150368	0.199142	0.161184	0.146337	0.0503538	0.0499994	0.190058	0.0436617	0.0296485		0.259043	0.0131122	0.0454927		0.162725	0.119586	0.0366551
hsa-miR-433-4373205	29.1754	26.925	26.9605	26.5148	27.9306	26.9548	27.6613	26.8582	27.7036	28.8897		0.115675	0.0857588	0.130672	0.105599	0.134424	0.0577852	0.0594941	0.0993018	0.0508796	0.0150902		0.365032	0.0691398	0.102595		0.110702	0.0913207	0.0329849
hsa-miR-448-4373206	Undet.	Undet.	Undet.	Undet.	Undet.	Undet.	Undet.	Undet.	Undet.	32.9786		NA	NA	NA	NA	NA	NA	NA	NA	NA	0.000886741		NA	NA	NA		NA	NA	0.000886741
hsa-miR-449-4373207	36.9987	35.954	Undet.	36.9514	Undet.	36.9556	Undet.	36.9861	36.9689	33.0422		0.000510738	0.000164171	NA	7.61976e-05	NA	5.64013e-05	NA	8.87524e-05	8.26827e-05	0.000848485		0.369542	0.799745	0.492621		0.000337454	7.37837e-05	0.000465584
hsa-miR-449b-4381011	Undet.	35.9902	Undet.	36.979	Undet.	Undet.	Undet.	35.4661	34.9054	35.9841		NA	0.000160097	NA	7.47522e-05	NA	NA	NA	0.000254526	0.000345615	0.000110418		NA	NA	0.712735		0.000160097	0.000164639	0.000228016
hsa-miR-450-4373208	35.9991	34.9696	33.2335	33.9725	33.0415	35.981	35.9739	32.7059	35.9751	32.9619		0.00102121	0.00032481	0.00168977	0.000600743	0.00388996	0.00011083	0.000187117	0.00172438	0.000164656	0.00089706		0.732621	0.441591	0.37752		0.00101193	0.00130261	0.000530858
hsa-miR-451-4373209	31.9796	29.972	29.877	29.4905	29.9114	28.8416	29.9626	26.393	30.3865	28.9809		0.0165612	0.0103766	0.0173066	0.0134239	0.0340579	0.0156256	0.0120697	0.13709	0.00792345	0.0141656		0.313257	0.434571	0.26194		0.0147481	0.0424534	0.0110445
hsa-miR-452-4378077	33.9578	32.9724	33.7747	32.9583	32.844	31.6541	32.9465	30.8937	31.9533	30.9771		0.00420333	0.00129674	0.00116119	0.00121337	0.00446073	0.00222427	0.00152571	0.00605582	0.00267462	0.00355078		0.547999	0.478076	0.987683		0.00222042	0.00309598	0.0031127
hsa-miR-453-4373210	Undet.	34.9681	37.0264	32.4928	35.9856	Undet.	Undet.	33.9828	Undet.	Undet.		NA	0.000325152	0.000121913	0.00167541	0.00050546	NA	NA	0.000711611	NA	NA		0.169714	NA	NA		0.000223533	0.000964162	NA
hsa-miR-484-4381032	27.9607	24.6596	23.2293	25.3518	26.5745	25.2898	25.9899	24.8776	25.9539	25.9667		0.268481	0.412338	1.73536	0.236468	0.344115	0.183241	0.189502	0.391914	0.171108	0.114443		0.369376	0.291407	0.05		0.805393	0.269048	0.142775
hsa-miR-485-3p-4378095	28.7115	26.9056	24.9859	25.8553	26.9502	24.8988	36.8707	25.9513	26.9482	28.0742		0.159545	0.086922	0.513571	0.166794	0.265238	0.240296	0.000100499	0.186194	0.085893	0.0265566		0.60745	0.271252	0.0930375		0.253346	0.171725	0.0562248
hsa-miR-485-5p-4373212	31.959	29.9618	29.9753	29.8284	30.2186	29.7161	30.7177	29.5382	29.9508	30.9831		0.0167998	0.0104505	0.0161672	0.0106212	0.0275257	0.00852311	0.00715131	0.0154953	0.010717	0.00353584		0.889983	0.242344	0.274476		0.0144725	0.0138633	0.00712643
hsa-miR-486-4378096	33.8772	29.9365	30.9627	29.9607	31.9713	28.9541	30.4255	27.7539	30.5479	29.2935		0.00444479	0.0106352	0.00815425	0.00969055	0.00816789	0.014453	0.00875685	0.0533756	0.00708496	0.0114057		0.272754	0.640424	0.336611		0.00774474	0.0188888	0.00924533
hsa-miR-487b-4378102	28.7089	25.977	27.9816	25.9696	26.9788	26.3621	Undet.	25.803	25.9611	26.9644		0.15983	0.165446	0.0643877	0.154099	0.260015	0.087147	NA	0.206358	0.170255	0.0573139		0.38499	0.831837	0.451743		0.129888	0.176905	0.113785
hsa-miR-488-4373213	Undet.	33.9073	32.6951	36.8816	33.9546	34.9468	37.0495	34.1259	36.9387	35.9416		NA	0.000678288	0.00245411	7.99721e-05	0.00206585	0.000226983	8.87869e-05	0.000644414	8.44329e-05	0.000113724		0.467497	0.346412	0.236799		0.0015662	0.000621201	9.90783e-05
hsa-miR-489-4373214	Undet.	35.9867	35.9722	33.2388	33.9858	34.2275	34.1929	33.4049	31.5815	32.9708		NA	0.000160485	0.00025315	0.000998978	0.00202156	0.000373691	0.000643052	0.00106223	0.00346078	0.000891548		0.0429137	0.367696	0.530089		0.000206817	0.0010199	0.00217617
hsa-miR-490-4373215	32.6521	31.9597	31.1885	32.9828	32.975	33.9855	33.9544	32.9783	35.0006	34.7558		0.0103909	0.00261643	0.00697278	0.00119287	0.00407363	0.000441938	0.000758693	0.00142769	0.000323535	0.000258707		0.143574	0.105383	0.11719		0.00666005	0.00157896	0.000291121
hsa-miR-491-4373216	32.9563	32.6378	31.8818	31.968	32.9668	31.332	31.9568	31.9602	31.9594	30.9651		0.00841569	0.00163516	0.00431251	0.00241042	0.00409666	0.00278063	0.00302959	0.00289145	0.00266327	0.00358026		0.469994	0.489848	0.896607		0.00478779	0.00304175	0.00312176
hsa-miR-492-4373217	Undet.	Undet.	Undet.	35.9839	Undet.	Undet.	Undet.	Undet.	Undet.	Undet.		NA	NA	NA	0.000149002	NA	NA	NA	NA	NA	NA		NA	NA	NA		NA	0.000149002	NA
hsa-miR-493-4373218	33.889	32.3323	31.5713	31.9369	32.942	32.8499	33.9186	30.9449	32.9401	33.9577		0.00440876	0.00202085	0.00534793	0.00246297	0.00416788	0.000971018	0.000777748	0.00584469	0.00134962	0.000449846		0.468461	0.0782036	0.127812		0.00392584	0.00284486	0.000899734
hsa-miR-494-4373219	33.5892	32.9761	31.6578	31.9605	32.9649	32.3479	31.9858	31.9676	32.9732	32.9841		0.00542675	0.00129343	0.00503686	0.00242293	0.00410221	0.00137509	0.00296933	0.00287658	0.001319	0.0008834		0.473818	0.162786	0.0203197		0.00391901	0.00274923	0.0011012
hsa-miR-496-4373221	35.6913	35.9688	32.3988	33.4204	33.9587	33.3826	33.9678	Undet.	34.4786	34.9816		0.00126405	0.000162497	0.00301358	0.000880821	0.00205997	0.000671201	0.000751674	NA	0.000464595	0.000221233		0.695965	0.303435	0.103908		0.00148004	0.00109092	0.000342914
hsa-miR-497-4373222	35.946	33.7642	36.9616	33.9158	33.1198	Undet.	Undet.	35.9876	37.0564	31.9715		0.00105945	0.000749033	0.000127509	0.000624817	0.00368469	NA	NA	0.000177317	7.78163e-05	0.0017822		0.524567	0.796536	0.712169		0.000645331	0.00149561	0.000930008
hsa-miR-500-4373225	32.7535	32.9694	33.8546	32.966	33.9683	32.5917	34.9797	31.9577	32.7219	32.9692		0.00968587	0.00129943	0.0010986	0.00120686	0.00204623	0.0011613	0.000372745	0.00289639	0.00157	0.000892531		0.472301	0.427421	0.606066		0.00402797	0.0015367	0.00123126
hsa-miR-501-4373226	32.9613	30.97	30.4922	31.351	31.9257	31.9899	31.9862	31.9796	32.9919	30.9734		0.00838626	0.00519563	0.0112985	0.00369689	0.00843041	0.00176238	0.00296843	0.00285276	0.00130204	0.00355988		0.112736	0.0684207	0.414033		0.00829347	0.00394217	0.00243096
hsa-miR-502-4373227	35.7326	34.8495	30.9874	33.9545	34.9622	34.1143	35.9567	33.9682	34.2162	32.9481		0.00122839	0.000353007	0.00801592	0.000608283	0.00102749	0.000404201	0.000189359	0.000718881	0.000557256	0.000905678		0.393934	0.415465	0.581029		0.0031991	0.000589643	0.000731467
hsa-miR-503-4373228	33.9595	32.8789	30.9631	30.6262	31.773	31.9711	31.7137	30.8551	31.9355	31.6844		0.0041985	0.00138352	0.00815191	0.00610939	0.00937145	0.00178552	0.00358557	0.00621984	0.00270786	0.00217474		0.74093	0.39018	0.0821223		0.00457798	0.00541436	0.0024413
hsa-miR-504-4373229	37.0865	35.5029	33.2548	34.9961	32.8471	35.9803	35.983	34.9918	35.9781	35.9412		0.000480583	0.000224437	0.001665	0.000295485	0.00445109	0.000110882	0.000185945	0.000353593	0.000164316	0.000113751		0.772363	0.279829	0.327708		0.000790006	0.0010794	0.000139034
hsa-miR-505-4373230	Undet.	Undet.	Undet.	Undet.	Undet.	Undet.	Undet.	Undet.	Undet.	Undet.		NA	NA	NA	NA	NA	NA	NA	NA	NA	NA		NA	NA	NA		NA	NA	NA
hsa-miR-506-4373231	Undet.	Undet.	34.9746	Undet.	36.934	Undet.	Undet.	Undet.	35.9763	Undet.		NA	NA	0.000505477	NA	0.000261933	NA	NA	NA	0.000164521	NA		NA	NA	NA		0.000505477	0.000261933	0.000164521
hsa-miR-507-4373232	Undet.	Undet.	Undet.	Undet.	Undet.	Undet.	Undet.	Undet.	Undet.	Undet.		NA	NA	NA	NA	NA	NA	NA	NA	NA	NA		NA	NA	NA		NA	NA	NA
hsa-miR-508-4373233	Undet.	35.9698	Undet.	36.0126	35.9715	35.4963	Undet.	32.2672	Undet.	33.987		NA	0.000162379	NA	0.00014606	0.000510417	0.00015509	NA	0.00233729	NA	0.000440812		NA	NA	NA		0.000162379	0.000787213	0.000440812
hsa-miR-509-4373234	Undet.	35.9881	34.5426	35.9841	33.9793	35.6457	34.9697	33.7174	34.9895	33.984		NA	0.000160329	0.000681918	0.000148983	0.00203075	0.000139829	0.000375342	0.000855366	0.000326039	0.000441731		0.544605	0.910239	0.4132		0.000421123	0.000710054	0.000383885
hsa-miR-510-4373235	Undet.	Undet.	Undet.	Undet.	Undet.	Undet.	Undet.	Undet.	Undet.	Undet.		NA	NA	NA	NA	NA	NA	NA	NA	NA	NA		NA	NA	NA		NA	NA	NA
hsa-miR-511-4373236	34.9528	34.7537	33.8912	33.4469	35.8696	35.9518	36.9471	34.5383	36.938	31.944		0.00210893	0.000377229	0.00107106	0.00086475	0.000547796	0.000113094	9.53119e-05	0.000484222	8.44715e-05	0.00181651		0.264276	0.839591	0.650154		0.00118574	0.000421035	0.000950491
hsa-miR-512-3p-4381034	Undet.	33.9675	34.3205	33.9856	33.9616	35.3694	34.9782	32.1022	35.9852	34.9892		NA	0.000650581	0.000795426	0.000595283	0.0020558	0.000169346	0.000373128	0.00262032	0.000163509	0.00022007		0.42517	0.05	0.120034		0.000723004	0.00116278	0.00019179
hsa-miR-512-5p-4373238	Undet.	Undet.	Undet.	Undet.	Undet.	35.9579	Undet.	Undet.	Undet.	Undet.		NA	NA	NA	NA	NA	0.000112622	NA	NA	NA	NA		NA	NA	NA		NA	0.000112622	NA
hsa-miR-513-4373239	Undet.	Undet.	Undet.	Undet.	Undet.	Undet.	Undet.	Undet.	Undet.	Undet.		NA	NA	NA	NA	NA	NA	NA	NA	NA	NA		NA	NA	NA		NA	NA	NA
hsa-miR-514-4373240	Undet.	Undet.	Undet.	Undet.	Undet.	Undet.	Undet.	Undet.	Undet.	30.0061		NA	NA	NA	NA	NA	NA	NA	NA	NA	0.00695994		NA	NA	NA		NA	NA	0.00695994
hsa-miR-515-3p-4373241	Undet.	34.9652	Undet.	35.9708	Undet.	Undet.	Undet.	Undet.	Undet.	36.9987		NA	0.000325795	NA	0.00015036	NA	NA	NA	NA	NA	5.46553e-05		NA	NA	NA		0.000325795	0.00015036	5.46553e-05
hsa-miR-515-5p-4373242	36.125	35.3414	Undet.	Undet.	37.0122	Undet.	Undet.	Undet.	Undet.	36.9372		0.00093584	0.00025102	NA	NA	0.00024811	NA	NA	NA	NA	5.70361e-05		NA	NA	NA		0.00059343	0.00024811	5.70361e-05
hsa-miR-516-5p-4378099	Undet.	Undet.	Undet.	Undet.	Undet.	Undet.	Undet.	Undet.	Undet.	Undet.		NA	NA	NA	NA	NA	NA	NA	NA	NA	NA		NA	NA	NA		NA	NA	NA
hsa-miR-517-4378078	Undet.	Undet.	Undet.	Undet.	Undet.	Undet.	Undet.	Undet.	Undet.	Undet.		NA	NA	NA	NA	NA	NA	NA	NA	NA	NA		NA	NA	NA		NA	NA	NA
hsa-miR-517a-4373243	Undet.	Undet.	Undet.	Undet.	Undet.	Undet.	Undet.	Undet.	Undet.	Undet.		NA	NA	NA	NA	NA	NA	NA	NA	NA	NA		NA	NA	NA		NA	NA	NA
hsa-miR-517b-4373244	Undet.	Undet.	Undet.	Undet.	31.9543	Undet.	Undet.	Undet.	Undet.	Undet.		NA	NA	NA	NA	0.00826507	NA	NA	NA	NA	NA		NA	NA	NA		NA	0.00826507	NA
hsa-miR-517c-4373264	35.9872	31.9748	34.982	31.9473	31.8099	31.9002	33.9696	29.953	Undet.	30.9554		0.00102961	0.0025891	0.000502869	0.00244523	0.009135	0.00187547	0.000750706	0.0116235	NA	0.00360456		0.160366	NA	NA		0.00137386	0.00516599	0.00360456
hsa-miR-518a-4373186	35.9412	33.9808	35.1607	33.7978	Undet.	33.7255	35.9902	32.1656	Undet.	33.9747		0.00106299	0.000644592	0.000444288	0.000678067	NA	0.000529231	0.000185018	0.0025077	NA	0.00044458		0.66687	NA	NA		0.00071729	0.000975004	0.00044458
hsa-miR-518b-4373246	37.0299	32.3817	34.8057	33.8399	31.6837	34.7054	34.95	33.8736	36.9671	33.9651		0.000499816	0.00195287	0.000568257	0.000658561	0.00996998	0.000268315	0.000380507	0.000767605	8.27833e-05	0.000447549		0.508021	0.255831	0.321482		0.00100698	0.00240899	0.000265166
hsa-miR-518c-4373247	37.0068	33.8501	35.9929	35.002	31.3688	35.9729	35.4594	34.0101	Undet.	33.7022		0.00050788	0.000705699	0.000249548	0.000294288	0.0124021	0.000111459	0.000267295	0.000698286	NA	0.000536981		0.401161	NA	NA		0.000487709	0.00275468	0.000536981
hsa-miR-518d-4373248	Undet.	Undet.	Undet.	34.996	Undet.	Undet.	Undet.	Undet.	Undet.	36.0034		NA	NA	NA	0.000295519	NA	NA	NA	NA	NA	0.000108952		NA	NA	NA		NA	0.000295519	0.000108952
hsa-miR-518e-4373265	Undet.	33.2779	36.9982	33.0184	32.9482	33.945	33.5441	32.2479	35.9572	33.1304		NA	0.00104924	0.000124312	0.00116383	0.00415002	0.000454531	0.00100822	0.00236865	0.000166713	0.000798159		0.189498	0.871355	0.124728		0.000586774	0.00182905	0.000482436
hsa-miR-518f-4378083	Undet.	36.0064	36.9587	33.2372	33.9506	34.9796	36.4701	32.6887	36.9609	34.9602		NA	0.000158312	0.000127766	0.00100008	0.00207149	0.000221882	0.000132659	0.00174514	8.31442e-05	0.000224529		0.0847277	0.904036	0.0870123		0.000143039	0.00103425	0.000153837
hsa-miR-519b-4373250	Undet.	Undet.	Undet.	Undet.	Undet.	Undet.	Undet.	Undet.	Undet.	Undet.		NA	NA	NA	NA	NA	NA	NA	NA	NA	NA		NA	NA	NA		NA	NA	NA
hsa-miR-519c-4373251	Undet.	34.8066	Undet.	Undet.	35.9729	33.9913	Undet.	33.9567	Undet.	35.9418		NA	0.000363665	NA	NA	0.000509943	0.000440159	NA	0.000724642	NA	0.000113709		NA	NA	NA		0.000363665	0.000558248	0.000113709
hsa-miR-519d-4373266	33.9495	30.943	31.9634	30.9731	32.4005	30.7806	32.0791	28.7485	33.9712	31.9709		0.00422766	0.00529367	0.00407524	0.00480373	0.00606629	0.0040752	0.0027833	0.0267881	0.000660399	0.00178294		0.387452	0.0421508	0.163619		0.00453219	0.00890333	0.00122167
hsa-miR-519e-4373267	35.8581	34.4709	Undet.	Undet.	34.815	33.7099	Undet.	32.9192	Undet.	35.9801		0.00112601	0.000458918	NA	NA	0.00113785	0.000534963	NA	0.0014874	NA	0.000110731		0.60158	NA	NA		0.000792463	0.0010534	0.000110731
hsa-miR-520a-4373268	35.9896	36.0435	Undet.	36.0199	Undet.	Undet.	35.9684	35.6526	Undet.	Undet.		0.00102795	0.000154297	NA	0.000145328	NA	NA	0.000187833	0.000223665	NA	NA		0.523415	NA	NA		0.000591121	0.000185609	NA
hsa-miR-520b-4373252	Undet.	34.6628	Undet.	Undet.	37.1177	Undet.	Undet.	Undet.	Undet.	36.9657		NA	0.000401786	NA	NA	0.000230614	NA	NA	NA	NA	5.59194e-05		NA	NA	NA		0.000401786	0.000230614	5.59194e-05
hsa-miR-520c-4373253	Undet.	Undet.	Undet.	37.0005	Undet.	Undet.	Undet.	Undet.	Undet.	Undet.		NA	NA	NA	7.36462e-05	NA	NA	NA	NA	NA	NA		NA	NA	NA		NA	7.36462e-05	NA
hsa-miR-520d-4373254	36.9755	Undet.	Undet.	36.9492	Undet.	Undet.	Undet.	Undet.	Undet.	Undet.		0.000519029	NA	NA	7.63133e-05	NA	NA	NA	NA	NA	NA		NA	NA	NA		0.000519029	7.63133e-05	NA
hsa-miR-520e-4373255	Undet.	Undet.	Undet.	Undet.	Undet.	Undet.	Undet.	Undet.	Undet.	Undet.		NA	NA	NA	NA	NA	NA	NA	NA	NA	NA		NA	NA	NA		NA	NA	NA
hsa-miR-520f-4373256	Undet.	Undet.	Undet.	Undet.	Undet.	Undet.	Undet.	36.9946	Undet.	Undet.		NA	NA	NA	NA	NA	NA	NA	8.82262e-05	NA	NA		NA	NA	NA		NA	8.82262e-05	NA
hsa-miR-520g-4373257	35.9888	32.8394	33.9714	32.8768	33.6243	33.8004	33.9575	31.9502	Undet.	33.9951		0.00102852	0.00142188	0.00101317	0.00128381	0.00259735	0.000502442	0.000757021	0.00291165	NA	0.000438335		0.411073	NA	NA		0.00115452	0.00161046	0.000438335
hsa-miR-520h-4373258	36.0119	31.852	Undet.	35.9893	33.1004	35.7674	Undet.	Undet.	Undet.	33.9889		0.00101215	0.00281923	NA	0.000148447	0.00373437	0.000128519	NA	NA	NA	0.00044021		0.7257	NA	NA		0.00191569	0.00133711	0.00044021
hsa-miR-521-4373259	Undet.	Undet.	Undet.	Undet.	Undet.	Undet.	Undet.	Undet.	Undet.	Undet.		NA	NA	NA	NA	NA	NA	NA	NA	NA	NA		NA	NA	NA		NA	NA	NA
hsa-miR-522-4373245	Undet.	Undet.	Undet.	Undet.	Undet.	Undet.	Undet.	Undet.	Undet.	Undet.		NA	NA	NA	NA	NA	NA	NA	NA	NA	NA		NA	NA	NA		NA	NA	NA
hsa-miR-523-4373260	Undet.	Undet.	Undet.	Undet.	Undet.	Undet.	Undet.	Undet.	Undet.	35.9457		NA	NA	NA	NA	NA	NA	NA	NA	NA	0.000113399		NA	NA	NA		NA	NA	0.000113399
hsa-miR-524-4378087	Undet.	36.9798	Undet.	Undet.	36.9813	36.2419	Undet.	32.0761	36.9569	35.9389		NA	8.06319e-05	NA	NA	0.000253494	9.24964e-05	NA	0.00266824	8.33709e-05	0.000113934		NA	NA	0.390349		8.06319e-05	0.00100474	9.86525e-05
hsa-miR-526b-4378080	Undet.	35.9803	36.9847	Undet.	Undet.	Undet.	Undet.	Undet.	Undet.	Undet.		NA	0.000161207	0.000125484	NA	NA	NA	NA	NA	NA	NA		NA	NA	NA		0.000143345	NA	NA
hsa-miR-532-4380928	31.6671	28.2145	29.6932	28.9691	29.981	29.8066	30.9732	28.977	29.9852	27.9822		0.0205672	0.0350835	0.0196585	0.0192685	0.0324526	0.00800476	0.00599085	0.0228645	0.0104644	0.0283061		0.336791	0.642635	0.887478		0.0251031	0.0177162	0.0193853
hsa-miR-542-5p-4378105	34.3053	32.965	35.942	32.5739	32.9494	33.9826	33.5621	32.9436	31.7807	31.8394		0.0033037	0.00130342	0.000258504	0.00158374	0.00414648	0.000442843	0.00099577	0.00146242	0.00301448	0.00195312		0.928772	0.468974	0.413677		0.00162187	0.00172625	0.0024838
hsa-miR-544-4380919	36.9241	Undet.	Undet.	35.969	36.7789	35.9326	Undet.	36.9299	35.9574	36.755		0.000537817	NA	NA	0.000150544	0.000291672	0.000114614	NA	9.22768e-05	0.000166684	6.47139e-05		NA	NA	0.548239		0.000537817	0.000162277	0.000115699
hsa-miR-545-4380918	35.9408	33.98	34.9657	34.9564	32.9421	34.6387	35.9631	35.83	35.9518	32.9669		0.00106333	0.000644939	0.000508607	0.000303727	0.0041674	0.000281019	0.000188521	0.000197778	0.000167341	0.000893967		0.735884	0.67136	0.59062		0.000738958	0.00102769	0.000530654
hsa-miR-548a-4380948	Undet.	36.9474	Undet.	Undet.	Undet.	Undet.	Undet.	Undet.	Undet.	Undet.		NA	8.24594e-05	NA	NA	NA	NA	NA	NA	NA	NA		NA	NA	NA		8.24594e-05	NA	NA
hsa-miR-548b-4380951	Undet.	Undet.	Undet.	Undet.	Undet.	Undet.	Undet.	Undet.	Undet.	Undet.		NA	NA	NA	NA	NA	NA	NA	NA	NA	NA		NA	NA	NA		NA	NA	NA
hsa-miR-548c-4380993	Undet.	Undet.	Undet.	Undet.	Undet.	Undet.	Undet.	Undet.	Undet.	Undet.		NA	NA	NA	NA	NA	NA	NA	NA	NA	NA		NA	NA	NA		NA	NA	NA
hsa-miR-548d-4381008	Undet.	36.9877	Undet.	35.9566	36.971	Undet.	Undet.	Undet.	36.9666	Undet.		NA	8.01895e-05	NA	0.000151843	0.0002553	NA	NA	NA	8.28146e-05	NA		NA	NA	NA		8.01895e-05	0.000203572	8.28146e-05
hsa-miR-549-4380921	Undet.	Undet.	Undet.	Undet.	Undet.	Undet.	Undet.	Undet.	Undet.	Undet.		NA	NA	NA	NA	NA	NA	NA	NA	NA	NA		NA	NA	NA		NA	NA	NA
hsa-miR-550-4380954	33.951	31.8458	31.9603	31.5895	31.8792	31.853	31.9102	31.646	32.4761	31.9744		0.00422325	0.0028313	0.00408391	0.0031336	0.00870644	0.0019378	0.00312901	0.00359506	0.00186156	0.00177872		0.771457	0.04	0.126356		0.00371282	0.00410038	0.00182014
hsa-miR-551a-4380929	35.9692	Undet.	Undet.	35.9765	Undet.	Undet.	Undet.	Undet.	Undet.	34.9763		0.00104258	NA	NA	0.000149768	NA	NA	NA	NA	NA	0.000222033		NA	NA	NA		0.00104258	0.000149768	0.000222033
hsa-miR-551b-4380945	34.0812	35.9672	35.947	34.9892	36.9693	Undet.	35.5331	34.8778	37.0135	34.9598		0.00385878	0.000162668	0.000257621	0.000296911	0.00025561	NA	0.000253988	0.000382676	8.01631e-05	0.000224587		0.451346	0.404916	0.260363		0.00142636	0.000297296	0.000152375
hsa-miR-552-4380930	Undet.	Undet.	Undet.	Undet.	Undet.	Undet.	Undet.	Undet.	Undet.	Undet.		NA	NA	NA	NA	NA	NA	NA	NA	NA	NA		NA	NA	NA		NA	NA	NA
hsa-miR-553-4380931	Undet.	Undet.	Undet.	Undet.	Undet.	Undet.	Undet.	Undet.	Undet.	Undet.		NA	NA	NA	NA	NA	NA	NA	NA	NA	NA		NA	NA	NA		NA	NA	NA
hsa-miR-554-4380932	Undet.	Undet.	Undet.	Undet.	Undet.	Undet.	Undet.	Undet.	Undet.	Undet.		NA	NA	NA	NA	NA	NA	NA	NA	NA	NA		NA	NA	NA		NA	NA	NA
hsa-miR-555-4380933	Undet.	Undet.	Undet.	36.9303	Undet.	Undet.	Undet.	Undet.	Undet.	Undet.		NA	NA	NA	7.73213e-05	NA	NA	NA	NA	NA	NA		NA	NA	NA		NA	7.73213e-05	NA
hsa-miR-556-4380934	Undet.	35.9754	35.9567	Undet.	Undet.	Undet.	Undet.	Undet.	Undet.	35.9516		NA	0.000161752	0.00025589	NA	NA	NA	NA	NA	NA	0.000112939		NA	NA	NA		0.000208821	NA	0.000112939
hsa-miR-558-4380936	Undet.	Undet.	Undet.	Undet.	Undet.	Undet.	Undet.	Undet.	Undet.	Undet.		NA	NA	NA	NA	NA	NA	NA	NA	NA	NA		NA	NA	NA		NA	NA	NA
hsa-miR-562-4380939	Undet.	Undet.	Undet.	Undet.	Undet.	Undet.	Undet.	Undet.	Undet.	Undet.		NA	NA	NA	NA	NA	NA	NA	NA	NA	NA		NA	NA	NA		NA	NA	NA
hsa-miR-563-4380940	Undet.	Undet.	Undet.	Undet.	Undet.	Undet.	Undet.	Undet.	Undet.	Undet.		NA	NA	NA	NA	NA	NA	NA	NA	NA	NA		NA	NA	NA		NA	NA	NA
hsa-miR-564-4380941	Undet.	35.087	35.9889	Undet.	Undet.	35.9629	34.819	Undet.	Undet.	35.8575		NA	0.000299432	0.000250236	NA	NA	0.000112232	0.000416658	NA	NA	0.000120549		0.956753	NA	NA		0.000274834	0.000264445	0.000120549
hsa-miR-565-4380942	30.9376	28.9719	30.2914	29.9672	29.9833	29.5256	30.9781	29.4769	29.9643	28.9895		0.0341	0.0207539	0.0129864	0.0096469	0.0324012	0.00972572	0.00597043	0.0161683	0.0106169	0.0140812		0.36614	0.233936	0.648479		0.0226134	0.0147825	0.012349
hsa-miR-566-4380943	Undet.	Undet.	Undet.	Undet.	Undet.	Undet.	Undet.	Undet.	Undet.	Undet.		NA	NA	NA	NA	NA	NA	NA	NA	NA	NA		NA	NA	NA		NA	NA	NA
hsa-miR-569-4380946	Undet.	Undet.	Undet.	Undet.	37.0274	Undet.	Undet.	Undet.	Undet.	Undet.		NA	NA	NA	NA	0.00024552	NA	NA	NA	NA	NA		NA	NA	NA		NA	0.00024552	NA
hsa-miR-570-4380947	Undet.	Undet.	Undet.	Undet.	Undet.	Undet.	Undet.	Undet.	Undet.	Undet.		NA	NA	NA	NA	NA	NA	NA	NA	NA	NA		NA	NA	NA		NA	NA	NA
hsa-miR-572-4381017	30.8478	32.6617	Undet.	34.0127	34.9485	34.6801	36.0275	33.9633	33.9851	34.9966		0.0362901	0.00160831	NA	0.000584232	0.00103731	0.000273069	0.000180298	0.000721318	0.000654062	0.000218936		0.481305	0.479182	0.688472		0.0189492	0.000559245	0.000436499
hsa-miR-575-4381020	Undet.	Undet.	Undet.	Undet.	36.9606	Undet.	Undet.	Undet.	35.9702	36.9866		NA	NA	NA	NA	0.000257161	NA	NA	NA	0.000165211	5.51144e-05		NA	NA	NA		NA	0.000257161	0.000110163
hsa-miR-576-4381021	35.9638	33.9828	34.6379	35.2859	34.7164	35.9752	35.9929	34.4354	35.7585	33.1338		0.00104645	0.000643687	0.000638327	0.00024171	0.00121834	0.000111277	0.000184673	0.00052	0.00019133	0.000796297		0.236244	0.514205	0.925245		0.000776154	0.0004552	0.000493813
hsa-miR-578-4381022	Undet.	Undet.	Undet.	Undet.	Undet.	Undet.	Undet.	Undet.	Undet.	Undet.		NA	NA	NA	NA	NA	NA	NA	NA	NA	NA		NA	NA	NA		NA	NA	NA
hsa-miR-579-4381023	Undet.	35.9551	Undet.	36.9609	Undet.	Undet.	Undet.	Undet.	Undet.	34.9385		NA	0.000164039	NA	7.56965e-05	NA	NA	NA	NA	NA	0.00022793		NA	NA	NA		0.000164039	7.56965e-05	0.00022793
hsa-miR-580-4381024	Undet.	Undet.	Undet.	Undet.	Undet.	Undet.	Undet.	Undet.	Undet.	Undet.		NA	NA	NA	NA	NA	NA	NA	NA	NA	NA		NA	NA	NA		NA	NA	NA
hsa-miR-585-4381027	Undet.	Undet.	Undet.	Undet.	Undet.	Undet.	Undet.	Undet.	Undet.	Undet.		NA	NA	NA	NA	NA	NA	NA	NA	NA	NA		NA	NA	NA		NA	NA	NA
hsa-miR-586-4380949	Undet.	Undet.	Undet.	Undet.	Undet.	Undet.	Undet.	Undet.	Undet.	Undet.		NA	NA	NA	NA	NA	NA	NA	NA	NA	NA		NA	NA	NA		NA	NA	NA
hsa-miR-587-4380950	Undet.	Undet.	Undet.	Undet.	Undet.	Undet.	Undet.	Undet.	Undet.	Undet.		NA	NA	NA	NA	NA	NA	NA	NA	NA	NA		NA	NA	NA		NA	NA	NA
hsa-miR-588-4380952	Undet.	Undet.	Undet.	Undet.	Undet.	Undet.	Undet.	Undet.	Undet.	Undet.		NA	NA	NA	NA	NA	NA	NA	NA	NA	NA		NA	NA	NA		NA	NA	NA
hsa-miR-589-4380953	Undet.	34.9939	Undet.	36.0269	Undet.	34.2052	Undet.	36.0114	33.9938	36.0011		NA	0.000319383	NA	0.000144622	NA	0.000379516	NA	0.000174411	0.000650132	0.00010913		NA	NA	0.683479		0.000319383	0.00023285	0.000379631
hsa-miR-591-4380955	Undet.	Undet.	Undet.	Undet.	Undet.	Undet.	Undet.	37.0748	Undet.	Undet.		NA	NA	NA	NA	NA	NA	NA	8.34583e-05	NA	NA		NA	NA	NA		NA	8.34583e-05	NA
hsa-miR-593-4380957	Undet.	Undet.	Undet.	Undet.	Undet.	Undet.	Undet.	Undet.	Undet.	Undet.		NA	NA	NA	NA	NA	NA	NA	NA	NA	NA		NA	NA	NA		NA	NA	NA
hsa-miR-594-4380958	26.9377	24.7621	26.7199	25.9473	25.777	28.9538	26.947	25.9486	25.9413	26.5823		0.545563	0.384052	0.15438	0.156493	0.598109	0.0144564	0.0976073	0.186547	0.172608	0.0746943		0.368135	0.162951	0.474111		0.361332	0.210643	0.123651
hsa-miR-596-4380959	Undet.	Undet.	Undet.	Undet.	Undet.	Undet.	Undet.	Undet.	Undet.	Undet.		NA	NA	NA	NA	NA	NA	NA	NA	NA	NA		NA	NA	NA		NA	NA	NA
hsa-miR-597-4380960	Undet.	33.9567	33.391	35.4803	34.9572	Undet.	36.9417	32.941	Undet.	33.983		NA	0.000655442	0.00151501	0.000211238	0.00103103	NA	9.56696e-05	0.00146505	NA	0.000442028		0.54373	NA	NA		0.00108522	0.000700746	0.000442028
hsa-miR-599-4380962	Undet.	Undet.	Undet.	Undet.	Undet.	Undet.	Undet.	Undet.	Undet.	Undet.		NA	NA	NA	NA	NA	NA	NA	NA	NA	NA		NA	NA	NA		NA	NA	NA
hsa-miR-600-4380963	Undet.	Undet.	Undet.	36.942	Undet.	37.0547	Undet.	Undet.	Undet.	Undet.		NA	NA	NA	7.66944e-05	NA	5.26563e-05	NA	NA	NA	NA		NA	NA	NA		NA	6.46753e-05	NA
hsa-miR-601-4380965	37.1823	37.0966	Undet.	37.1245	Undet.	Undet.	Undet.	Undet.	36.9403	36.9555		0.000449709	7.43578e-05	NA	6.75819e-05	NA	NA	NA	NA	8.43376e-05	5.63174e-05		NA	0.492635	NA		0.000262034	6.75819e-05	7.03275e-05
hsa-miR-603-4380972	Undet.	Undet.	Undet.	Undet.	Undet.	Undet.	Undet.	Undet.	Undet.	Undet.		NA	NA	NA	NA	NA	NA	NA	NA	NA	NA		NA	NA	NA		NA	NA	NA
hsa-miR-606-4380974	Undet.	Undet.	Undet.	Undet.	Undet.	Undet.	Undet.	Undet.	Undet.	37.0029		NA	NA	NA	NA	NA	NA	NA	NA	NA	5.44957e-05		NA	NA	NA		NA	NA	5.44957e-05
hsa-miR-607-4380975	Undet.	Undet.	Undet.	Undet.	Undet.	Undet.	Undet.	Undet.	Undet.	Undet.		NA	NA	NA	NA	NA	NA	NA	NA	NA	NA		NA	NA	NA		NA	NA	NA
hsa-miR-608-4380976	Undet.	Undet.	Undet.	Undet.	Undet.	Undet.	Undet.	Undet.	Undet.	Undet.		NA	NA	NA	NA	NA	NA	NA	NA	NA	NA		NA	NA	NA		NA	NA	NA
hsa-miR-609-4380978	Undet.	Undet.	Undet.	36.0036	Undet.	Undet.	Undet.	Undet.	Undet.	Undet.		NA	NA	NA	0.000146977	NA	NA	NA	NA	NA	NA		NA	NA	NA		NA	0.000146977	NA
hsa-miR-613-4380989	Undet.	Undet.	Undet.	Undet.	Undet.	Undet.	Undet.	Undet.	Undet.	Undet.		NA	NA	NA	NA	NA	NA	NA	NA	NA	NA		NA	NA	NA		NA	NA	NA
hsa-miR-614-4380990	Undet.	Undet.	Undet.	Undet.	Undet.	Undet.	Undet.	36.9803	Undet.	Undet.		NA	NA	NA	NA	NA	NA	NA	8.91048e-05	NA	NA		NA	NA	NA		NA	8.91048e-05	NA
hsa-miR-615-4380991	32.5534	29.9677	32.9664	32.028	32.9594	33.7564	Undet.	31.9907	34.0004	29.9406		0.0111262	0.0104078	0.00203343	0.00231223	0.00411799	0.000517993	NA	0.0028309	0.000647185	0.00728343		0.199392	0.457226	0.726723		0.00785583	0.00244478	0.00396531
hsa-miR-616-4380992	Undet.	35.9647	Undet.	Undet.	Undet.	36.9552	36.0051	35.6024	Undet.	35.4766		NA	0.000162961	NA	NA	NA	5.64146e-05	0.00018312	0.000231578	NA	0.000156971		NA	NA	NA		0.000162961	0.000157037	0.000156971
hsa-miR-617-4380994	Undet.	Undet.	Undet.	Undet.	Undet.	Undet.	Undet.	Undet.	Undet.	36.9404		NA	NA	NA	NA	NA	NA	NA	NA	NA	5.69087e-05		NA	NA	NA		NA	NA	5.69087e-05
hsa-miR-618-4380996	36.9228	36.9334	36.5197	36.9359	Undet.	33.6671	36.9623	36.9341	34.1584	37.0724		0.000538309	8.32646e-05	0.000173207	7.70192e-05	NA	0.000551094	9.43172e-05	9.20071e-05	0.000580027	5.19335e-05		0.750635	0.883583	0.747631		0.000264927	0.000203609	0.00031598
hsa-miR-622-4380961	Undet.	35.967	35.9704	Undet.	33.9513	Undet.	33.3933	34.533	32.1531	34.97		NA	0.000162696	0.000253474	NA	0.00207052	NA	0.00111931	0.000485974	0.00232873	0.000223018		0.156583	0.495316	0.970333		0.000208085	0.00122527	0.00127587
hsa-miR-624-4380964	Undet.	Undet.	Undet.	Undet.	Undet.	Undet.	Undet.	Undet.	35.9664	35.9743		NA	NA	NA	NA	NA	NA	NA	NA	0.000165651	0.000111174		NA	NA	NA		NA	NA	0.000138413
hsa-miR-626-4380966	Undet.	Undet.	Undet.	Undet.	Undet.	Undet.	Undet.	Undet.	Undet.	Undet.		NA	NA	NA	NA	NA	NA	NA	NA	NA	NA		NA	NA	NA		NA	NA	NA
hsa-miR-627-4380967	Undet.	35.0666	Undet.	36.9425	Undet.	33.6327	Undet.	35.9631	35.9609	36.9431		NA	0.000303694	NA	7.66687e-05	NA	0.000564366	NA	0.00018035	0.000166286	5.68005e-05		NA	NA	0.394023		0.000303694	0.000273795	0.000111543
hsa-miR-629-4380969	Undet.	32.3287	33.9524	33.9402	36.0148	32.7965	34.9841	33.9711	33.7072	33.9757		NA	0.0020259	0.00102663	0.000614331	0.000495336	0.00100758	0.000371607	0.000717415	0.000793024	0.000444251		0.316902	0.298192	0.923047		0.00152626	0.000641253	0.000618638
hsa-miR-630-4380970	Undet.	35.973	Undet.	35.9703	Undet.	35.7535	Undet.	35.851	35.9484	36.0276		NA	0.000162018	NA	0.00015041	NA	0.000129762	NA	0.000194927	0.000167731	0.000107144		NA	NA	0.623748		0.000162018	0.000158366	0.000137438
hsa-miR-631-4380971	Undet.	Undet.	Undet.	Undet.	Undet.	Undet.	Undet.	Undet.	Undet.	Undet.		NA	NA	NA	NA	NA	NA	NA	NA	NA	NA		NA	NA	NA		NA	NA	NA
hsa-miR-633-4380979	Undet.	Undet.	Undet.	Undet.	Undet.	Undet.	Undet.	Undet.	Undet.	Undet.		NA	NA	NA	NA	NA	NA	NA	NA	NA	NA		NA	NA	NA		NA	NA	NA
hsa-miR-639-4380987	Undet.	Undet.	Undet.	Undet.	Undet.	Undet.	Undet.	Undet.	Undet.	Undet.		NA	NA	NA	NA	NA	NA	NA	NA	NA	NA		NA	NA	NA		NA	NA	NA
hsa-miR-642-4380995	Undet.	34.9927	34.4131	33.9769	33.9694	35.9597	34.9625	34.0201	32.9751	33.4925		NA	0.000319639	0.000745957	0.000598911	0.00204468	0.000112481	0.000377211	0.000693484	0.00131724	0.000621008		0.584813	0.416091	0.701161		0.000532798	0.000765354	0.000969122
hsa-miR-644-4380999	Undet.	Undet.	Undet.	Undet.	Undet.	Undet.	Undet.	Undet.	Undet.	Undet.		NA	NA	NA	NA	NA	NA	NA	NA	NA	NA		NA	NA	NA		NA	NA	NA
hsa-miR-645-4381000	Undet.	Undet.	Undet.	Undet.	Undet.	Undet.	Undet.	Undet.	Undet.	Undet.		NA	NA	NA	NA	NA	NA	NA	NA	NA	NA		NA	NA	NA		NA	NA	NA
hsa-miR-646-4381002	Undet.	Undet.	Undet.	Undet.	Undet.	34.9466	Undet.	Undet.	Undet.	Undet.		NA	NA	NA	NA	NA	0.000227006	NA	NA	NA	NA		NA	NA	NA		NA	0.000227006	NA
hsa-miR-647-4381003	Undet.	Undet.	Undet.	Undet.	Undet.	Undet.	Undet.	Undet.	Undet.	Undet.		NA	NA	NA	NA	NA	NA	NA	NA	NA	NA		NA	NA	NA		NA	NA	NA
hsa-miR-649-4381005	38.0268	35.5429	Undet.	Undet.	36.9941	Undet.	Undet.	Undet.	Undet.	Undet.		0.00025044	0.000218297	NA	NA	0.000251246	NA	NA	NA	NA	NA		NA	NA	NA		0.000234368	0.000251246	NA
hsa-miR-650-4381006	33.9591	31.9815	34.095	31.6074	32.981	33.4783	32.9895	32.9594	31.7414	31.9699		0.00419948	0.00257716	0.000930012	0.00309483	0.00405668	0.000628138	0.00148085	0.00144654	0.00309766	0.00178419		0.725863	0.918418	0.762614		0.00256889	0.00214141	0.00244092
hsa-miR-651-4381007	Undet.	35.9545	35.9578	Undet.	Undet.	Undet.	Undet.	Undet.	35.9128	Undet.		NA	0.000164109	0.000255688	NA	NA	NA	NA	NA	0.000171917	NA		NA	NA	NA		0.000209898	NA	0.000171917
hsa-miR-652-4380927	Undet.	Undet.	Undet.	Undet.	Undet.	Undet.	Undet.	Undet.	Undet.	Undet.		NA	NA	NA	NA	NA	NA	NA	NA	NA	NA		NA	NA	NA		NA	NA	NA
hsa-miR-653-4381012	Undet.	Undet.	Undet.	36.9428	35.9816	35.3161	36.964	35.9394	35.9566	36.9481		NA	NA	NA	7.66547e-05	0.000506873	0.000175718	9.42022e-05	0.000183339	0.000166775	5.66076e-05		NA	NA	0.366625		NA	0.000207357	0.000111691
hsa-miR-654-4381014	32.9961	29.9059	30.9953	28.9912	30.7817	29.7546	Undet.	28.9871	29.6058	30.9783		0.00818645	0.0108634	0.00797236	0.018975	0.0186303	0.00829831	NA	0.0227048	0.0136126	0.00354764		0.0735641	0.946298	0.295792		0.00900739	0.0171521	0.00858013
hsa-miR-656-4380920	32.7858	30.9914	30.9689	29.9711	30.9664	32.7094	31.9736	29.9596	30.8157	30.9831		0.00947147	0.00511899	0.00811935	0.00962122	0.0163916	0.00107033	0.00299463	0.0115706	0.00588461	0.00353602		0.815106	0.2051	0.289331		0.00756994	0.00832968	0.00471031
hsa-miR-657-4380922	Undet.	Undet.	Undet.	Undet.	Undet.	Undet.	Undet.	Undet.	Undet.	Undet.		NA	NA	NA	NA	NA	NA	NA	NA	NA	NA		NA	NA	NA		NA	NA	NA
hsa-miR-658-4380923	Undet.	Undet.	Undet.	Undet.	Undet.	Undet.	Undet.	Undet.	Undet.	Undet.		NA	NA	NA	NA	NA	NA	NA	NA	NA	NA		NA	NA	NA		NA	NA	NA
hsa-miR-659-4380924	Undet.	32.7878	35.0154	32.9186	Undet.	36.0311	Undet.	33.9775	35.9868	35.8239		NA	0.00147376	0.000491385	0.00124715	NA	0.000107047	NA	0.000714254	0.000163323	0.000123388		0.671338	0.336734	0.238826		0.000982572	0.000689482	0.000143355
hsa-miR-660-4380925	29.9543	27.9783	28.852	27.9583	28.0626	28.9646	29.9822	27.9396	28.9713	26.8218		0.067417	0.041326	0.0352192	0.0388276	0.122678	0.014349	0.0119067	0.0469288	0.0211315	0.0632666		0.964294	0.834112	0.881018		0.0479874	0.046938	0.0421991
hsa-miR-661-4381009	Undet.	Undet.	Undet.	Undet.	Undet.	Undet.	Undet.	Undet.	Undet.	Undet.		NA	NA	NA	NA	NA	NA	NA	NA	NA	NA		NA	NA	NA		NA	NA	NA
hsa-miR-662-4381010	Undet.	Undet.	Undet.	Undet.	Undet.	Undet.	Undet.	Undet.	Undet.	Undet.		NA	NA	NA	NA	NA	NA	NA	NA	NA	NA		NA	NA	NA		NA	NA	NA
hsa-miR-7-4373014	33.5761	29.3463	27.5324	25.5717	26.9505	25.9334	28.9641	25.9331	25.9815	25.5768		0.0054764	0.0160106	0.0879074	0.203034	0.265179	0.117299	0.0241144	0.18856	0.16786	0.149951		0.04	0.0319659	0.986936		0.0364648	0.159637	0.158906
hsa-miR-9-4373285	31.9638	27.3839	29.6044	28.9488	29.2217	30.1261	31.9779	28.9592	30.9727	25.9591		0.0167442	0.0623951	0.0209066	0.0195415	0.0549346	0.00641466	0.00298555	0.0231469	0.00527791	0.115052		0.530156	0.711055	0.607568		0.0333486	0.0214047	0.0601648
hsa-miR-92-4373013	26.1909	23.2238	24.3726	23.9541	24.9527	25.4446	24.957	23.9693	24.9566	24.9702		0.915519	1.11546	0.785616	0.623051	1.05908	0.164598	0.387746	0.735562	0.341566	0.228338		0.104424	0.0105694	0.117844		0.938866	0.594007	0.284952
hsa-miR-93-4373012	28.963	25.4547	26.9652	26.7859	27.8331	27.3198	27.7838	25.9792	27.9331	25.9681		0.134019	0.23762	0.130247	0.08751	0.143832	0.0448685	0.0546509	0.182628	0.0433969	0.114329		0.21234	0.186723	0.638649		0.167295	0.102698	0.078863
hsa-miR-95-4373011	32.9744	30.6714	31.4842	29.9619	29.9792	29.8204	31.9845	29.9669	29.9659	28.9676		0.00831061	0.00639013	0.0056808	0.00968216	0.0324942	0.00792868	0.00297199	0.011512	0.0106051	0.0142966		0.297966	0.159088	0.934839		0.00679385	0.0129178	0.0124509
hsa-miR-96-4373010	36.958	Undet.	35.1262	36.9799	35.9223	33.6608	35.9433	32.9644	36.9071	35.9408		0.000525362	NA	0.000455056	7.47081e-05	0.000528147	0.000553497	0.000191132	0.00144155	8.63005e-05	0.000113783		0.793583	0.0332008	0.128862		0.000490209	0.000557808	0.000100042
hsa-miR-98-4373009	35.9917	32.9726	31.9776	29.7692	30.1339	31.0226	32.7186	29.7901	30.7197	29.9648		0.00102646	0.00129652	0.00403524	0.0110657	0.0291889	0.00344577	0.00178676	0.0130134	0.00628923	0.00716219		0.120777	0.0279191	0.365701		0.00211941	0.0117001	0.00672571
hsa-miR-99a-4373008	27.9739	24.1971	25.5037	24.9712	25.9869	25.8812	26.9784	24.9786	26.0039	23.9961		0.266032	0.56818	0.358699	0.307856	0.517121	0.12162	0.0955105	0.365425	0.165278	0.448538		0.375283	0.647161	0.892224		0.397637	0.281506	0.306908
hsa-miR-99b-4373007	27.9653	24.9809	25.8362	25.5569	26.8757	25.6989	26.9864	25.334	25.9778	25.9816		0.267623	0.330006	0.284858	0.205128	0.279289	0.138002	0.0949766	0.285629	0.168294	0.113269		0.0717692	0.04	0.263634		0.294162	0.200605	0.140781
