# Supplementary material for: MicroRNA signature of the human developing pancreas
Source: BMC Genomics. 2010 Sep 22;11:509. doi: 10.1186/1471-2164-11-509 (PMC2997005; doi:10.1186/1471-2164-11-509)
Supplement: Additional file 2 — Table S2: Average RQ values for microRNAs included in group I & II. [file 1471-2164-11-509-S2.XLS]

## Sheet: Sheet1
Group I
miRNA	10-11 wga Average	13-14-15 wga Average	21-22 wga Average
hsa-miR-7	0.0364648	0.159637	0.158906
hsa-miR-141	0.0305554	0.0776589	0.0577435
hsa-miR-98	0.00211941	0.0117001	0.00672571
hsa-miR-489	0.000206817	0.0010199	0.00217617
Group II
miRNA	10-11 wga Average	13-14-15 wga Average	21-22 wga Average
hsa-miR-92	0.938866	0.594007	0.284952
hsa-miR-214	0.868096	0.44785	0.198903
hsa-miR-484	0.805393	0.269048	0.142775
hsa-miR-125a	0.574246	0.36615	0.303858
hsa-miR-335	0.465296	0.418404	0.199864
hsa-miR-218	0.432236	0.241413	0.0787545
hsa-miR-99b	0.294162	0.200605	0.140781
hsa-miR-342	0.223199	0.144116	0.0995909
hsa-miR-382	0.18763	0.135794	0.0498411
hsa-miR-301	0.16769	0.0961646	0.0388544
hsa-miR-432	0.162725	0.119586	0.0366551
hsa-miR-181b	0.134287	0.106059	0.0500759
hsa-miR-323	0.120243	0.074408	0.0283948
hsa-miR-103	0.117111	0.049053	0.0405796
hsa-miR-21	0.111692	0.10573	0.0496553
hsa-miR-130b	0.111569	0.0729655	0.0504993
hsa-miR-135b	0.0842383	0.0586197	0.00886674
hsa-miR-182	0.0822755	0.039396	0.0140455
hsa-miR-181d	0.0700838	0.0418592	0.0254914
hsa-miR-25	0.0589023	0.0542959	0.026783
hsa-miR-17-5p	0.042113	0.0243228	0.016786
hsa-miR-296	0.0355565	0.0153375	0.00881288
hsa-miR-135a	0.0303802	0.0184194	0.00725603
hsa-miR-345	0.0289789	0.0193992	0.0090159
hsa-miR-299-5p	0.021993	0.0178109	0.00621306
hsa-miR-18a	0.0135312	0.00757792	0.00250099
hsa-miR-369-5p	0.00463801	0.00353868	0.00156403
hsa-miR-519d	0.00453219	0.00890333	0.00122167
hsa-miR-494	0.00391901	0.00274923	0.0011012
hsa-miR-550	0.00371282	0.00410038	0.00182014
hsa-miR-187	0.00301954	0.00193035	0.000320742
hsa-miR-409-5p	0.0028339	0.00248117	0.00100069
hsa-miR-380-5p	0.00172761	0.00182221	0.000275862
hsa-miR-512-3p	0.000723004	0.00116278	0.00019179
hsa-miR-96	0.000490209	0.000557808	0.000100042
Group III
miRNA	10-11 wga Average	13-14-15 wga Average	21-22 wga Average
hsa-miR-26a	1.87423	1.54719	2.53191
hsa-miR-19b	1.59815	1.11529	0.6507
hsa-miR-126	1.50105	1.94588	2.16532
hsa-miR-125b	1.44828	0.671717	0.807149
hsa-miR-30c	0.777098	0.679335	0.478855
hsa-miR-16	0.680076	0.918968	1.21127
hsa-miR-24	0.656333	0.619757	0.614607
hsa-miR-200c	0.534419	0.886878	0.793879
hsa-miR-199a	0.466502	0.3975	0.326408
hsa-miR-100	0.430771	0.323722	0.311289
hsa-miR-99a	0.397637	0.281506	0.306908
hsa-miR-26b	0.37655	0.279839	0.315872
hsa-miR-594	0.361332	0.210643	0.123651
hsa-miR-127	0.340551	0.324742	0.200876
hsa-miR-20a	0.338589	0.203742	0.176553
hsa-miR-130a	0.289397	0.22944	0.20107
hsa-miR-30b	0.285115	0.30289	0.209606
hsa-miR-30a-5p	0.272234	0.328838	0.289734
hsa-miR-148a	0.264902	0.362699	0.333567
hsa-miR-485-3p	0.253346	0.171725	0.0562248
hsa-miR-30d	0.235672	0.324024	0.284977
hsa-miR-200a	0.224542	0.312286	0.133396
hsa-miR-19a	0.223068	0.178775	0.077727
hsa-miR-223	0.222624	0.166438	0.199654
hsa-miR-106b	0.203428	0.150917	0.0993245
hsa-miR-331	0.195934	0.189197	0.142463
hsa-miR-375	0.174485	0.813694	0.697186
hsa-miR-197	0.17337	0.12967	0.0831131
hsa-miR-191	0.169292	0.19941	0.209231
hsa-miR-93	0.167295	0.102698	0.078863
hsa-miR-27a	0.144118	0.0977782	0.0971813
hsa-miR-376a	0.140398	0.161532	0.0587644
hsa-miR-487b	0.129888	0.176905	0.113785
hsa-miR-15b	0.127767	0.115347	0.111173
hsa-miR-222	0.126886	0.0956339	0.0785098
hsa-miR-410	0.115617	0.159011	0.0571007
hsa-miR-200b	0.111497	0.123236	0.0498927
hsa-miR-433	0.110702	0.0913207	0.0329849
hsa-miR-142-3p	0.105382	0.0877447	0.292129
hsa-miR-186	0.105063	0.0881505	0.078814
hsa-miR-140	0.0978242	0.0852746	0.137374
hsa-miR-152	0.0841187	0.0734141	0.0937662
hsa-miR-411	0.0840184	0.0882427	0.0549447
hsa-miR-365	0.0839554	0.0892152	0.07511
hsa-miR-374	0.081176	0.0746713	0.078918
hsa-miR-324-3p	0.0792362	0.0571227	0.0259868
hsa-miR-27b	0.0761977	0.0478792	0.0396951
hsa-miR-10a	0.0756716	0.0458341	0.0394078
hsa-miR-320	0.0697233	0.0789322	0.100643
hsa-miR-134	0.0626288	0.0625755	0.0310991
hsa-miR-429	0.0585905	0.080761	0.0312322
hsa-miR-137	0.0575976	0.0474634	0.0336787
hsa-miR-149	0.053836	0.0499546	0.0500283
hsa-miR-324-5p	0.0525819	0.0290921	0.0242486
hsa-miR-145	0.0522007	0.0513905	0.0500864
hsa-miR-151	0.0513179	0.0490682	0.0395556
hsa-miR-210	0.0500007	0.0309309	0.0197849
hsa-miR-204	0.0498817	0.0563677	0.101299
hsa-miR-660	0.0479874	0.046938	0.0421991
hsa-miR-328	0.0476074	0.0289121	0.0192301
hsa-miR-146b	0.0439046	0.0416242	0.069706
hsa-miR-192	0.0368038	0.0673517	0.0574264
hsa-miR-221	0.0350627	0.0287851	0.0140346
hsa-let-7c	0.0348028	0.0328855	0.0718971
hsa-miR-30e-3p	0.0342271	0.0395145	0.0252093
hsa-miR-9	0.0333486	0.0214047	0.0601648
hsa-miR-30a-3p	0.0324438	0.0365085	0.0253082
hsa-miR-31	0.0321577	0.0168097	0.0127059
hsa-miR-28	0.0311754	0.0253027	0.0258497
hsa-miR-23b	0.0305005	0.0191679	0.0248764
hsa-let-7g	0.0288485	0.0687568	0.0782706
hsa-miR-148b	0.0287727	0.0229674	0.0123559
hsa-let-7a	0.0255816	0.044738	0.0500441
hsa-miR-532	0.0251031	0.0177162	0.0193853
hsa-miR-379	0.0228416	0.019388	0.012402
hsa-miR-565	0.0226134	0.0147825	0.012349
hsa-miR-20b	0.0214146	0.0127285	0.0170739
hsa-miR-32	0.0210051	0.019316	0.0127522
hsa-miR-424	0.0201912	0.0205137	0.0124853
hsa-miR-425-5p	0.0195	0.0203428	0.0194608
hsa-miR-361	0.0193202	0.0137294	0.00946727
hsa-miR-572	0.0189492	0.000559245	0.000436499
hsa-miR-30e-5p	0.0186949	0.0317019	0.0249994
hsa-miR-423	0.0182895	0.00884213	0.00691186
hsa-miR-10b	0.0170682	0.018372	0.0196185
hsa-miR-183	0.0162989	0.00537507	0.00177425
hsa-miR-146a	0.0161434	0.0140329	0.0355644
hsa-miR-132	0.0153407	0.0187563	0.0309695
hsa-miR-195	0.0149951	0.0270493	0.0698332
hsa-miR-451	0.0147481	0.0424534	0.0110445
hsa-miR-485-5p	0.0144725	0.0138633	0.00712643
hsa-miR-199b	0.0133304	0.0164747	0.012288
hsa-miR-23a	0.0130018	0.00907344	0.0102106
hsa-miR-194	0.0129217	0.0185551	0.0168395
hsa-miR-15a	0.0116266	0.0150024	0.0115806
hsa-miR-181c	0.0113195	0.00946772	0.00609372
hsa-let-7f	0.0110723	0.0323808	0.0397049
hsa-miR-340	0.010694	0.00728946	0.00428186
hsa-miR-362	0.00944452	0.00677572	0.0062499
hsa-miR-22	0.00901387	0.0104738	0.0196449
hsa-miR-654	0.00900739	0.0171521	0.00858013
hsa-miR-330	0.00874734	0.00607218	0.00301102
hsa-miR-155	0.00833381	0.0097941	0.0316399
hsa-miR-501	0.00829347	0.00394217	0.00243096
hsa-let-7b	0.00808477	0.0381434	0.0787743
hsa-miR-142-5p	0.0079233	0.00633249	0.0196984
hsa-miR-615	0.00785583	0.00244478	0.00396531
hsa-miR-486	0.00774474	0.0188888	0.00924533
hsa-miR-143	0.00758422	0.00671857	0.00980358
hsa-miR-656	0.00756994	0.00832968	0.00471031
hsa-miR-95	0.00679385	0.0129178	0.0124509
hsa-miR-490	0.00666005	0.00157896	0.000291121
hsa-miR-101	0.00639824	0.00911959	0.00978777
hsa-miR-107	0.00629945	0.0036711	0.00196431
hsa-miR-193a	0.00629464	0.00798916	0.0070924
hsa-miR-383	0.00620251	0.000952175	0.00111211
hsa-miR-193b	0.00605705	0.00765275	0.00616618
hsa-miR-339	0.00577659	0.00298223	0.00220588
hsa-let-7e	0.00558403	0.00567448	0.00520382
hsa-let-7d	0.00555339	0.0112673	0.00883933
hsa-miR-372	0.00516222	0.00089342	0.000929701
hsa-miR-213	0.0047922	0.00443137	0.00182602
hsa-miR-491	0.00478779	0.00304175	0.00312176
hsa-miR-503	0.00457798	0.00541436	0.0024413
hsa-miR-224	0.00445989	0.00421619	0.00452907
hsa-miR-500	0.00402797	0.0015367	0.00123126
hsa-miR-493	0.00392584	0.00284486	0.000899734
hsa-miR-215	0.00375462	0.000807412	0.000627084
hsa-miR-425	0.00357203	0.00496158	0.00345134
hsa-miR-1	0.00332956	0.00177773	0.00487678
hsa-miR-502	0.0031991	0.000589643	0.000731467
hsa-miR-206	0.00281951	0.00103911	0.00371867
hsa-miR-650	0.00256889	0.00214141	0.00244092
hsa-miR-29c	0.00231372	0.00243934	0.00498766
hsa-miR-124a	0.00229641	0.0029051	0.00122094
hsa-miR-452	0.00222042	0.00309598	0.0031127
hsa-miR-133b	0.00201216	0.00297556	0.0024453
hsa-miR-139	0.00199608	0.00217671	0.00132871
hsa-miR-29a	0.00196077	0.00651584	0.0170293
hsa-miR-542-5p	0.00162187	0.00172625	0.0024838
hsa-miR-326	0.0015663	0.000857149	0.000849061
hsa-miR-488	0.0015662	0.000621201	9.90783e-05
hsa-miR-629	0.00152626	0.000641253	0.000618638
hsa-miR-369-3p	0.00148153	0.00112325	0.000276823
hsa-miR-496	0.00148004	0.00109092	0.000342914
hsa-miR-133a	0.00136789	0.00178783	0.00243318
hsa-miR-203	0.00129678	0.00283663	0.00142844
hsa-miR-378	0.00127898	0.000701536	0.000264005
hsa-miR-511	0.00118574	0.000421035	0.000950491
hsa-miR-520g	0.00115452	0.00161046	0.000438335
hsa-miR-17-3p	0.00110348	0.00127976	0.00110155
hsa-miR-190	0.00108899	0.00141558	0.00212999
hsa-miR-450	0.00101193	0.00130261	0.000530858
hsa-miR-518b	0.00100698	0.00240899	0.000265166
hsa-miR-659	0.000982572	0.000689482	0.000143355
hsa-miR-376b	0.000889172	0.000573857	0.000273635
hsa-miR-338	0.000841985	0.00553864	0.00843801
hsa-miR-504	0.000790006	0.0010794	0.000139034
hsa-miR-576	0.000776154	0.0004552	0.000493813
hsa-miR-545	0.000738958	0.00102769	0.000530654
hsa-miR-219	0.000648195	0.00027248	9.7193e-05
hsa-miR-518e	0.000586774	0.00182905	0.000482436
hsa-miR-642	0.000532798	0.000765354	0.000969122
hsa-miR-196b	0.000527803	0.00102757	0.00366857
hsa-miR-422a	0.00048895	0.00064468	0.000500144
hsa-miR-518c	0.000487709	0.00275468	0.000536981
hsa-miR-337	0.000463154	0.000735008	9.71689e-05
hsa-miR-189	0.000462381	0.000389364	0.000267928
hsa-miR-509	0.000421123	0.000710054	0.000383885
hsa-miR-299-3p	0.00041636	0.000408533	0.000139276
hsa-miR-381	0.000405824	0.00111094	0.000480429
hsa-miR-329	0.000309123	0.000597835	0.000140785
hsa-miR-518f	0.000143039	0.00103425	0.000153837
