# Supplementary material for: MicroRNA signature of the human developing pancreas
Source: BMC Genomics. 2010 Sep 22;11:509. doi: 10.1186/1471-2164-11-509 (PMC2997005; doi:10.1186/1471-2164-11-509)
Supplement: Additional file 3 — Table S3: Correlation between microRNAs and gene targets predicted by miRBase algorithm. [file 1471-2164-11-509-S3.XLS]

## Sheet: Sheet1
miRNA_expression_profile				Target_gene_expression_profile				Correlation
miRNA ID	10-11 wga	13-14-15 wga	21-22 wga	Gene Sym	9-10-11 wga	15 wga	20-23 wga	r	R2	p_value	Bonferroni_adj_p_value	Benjamini_Hochberg_adj_p_vale
hsa-miR-103-4373158	0.117111	0.049053	0.0405796	'TSPYL2	502.943	988.917	1053.25	-0.999982	1	5.63207e-12	1.80851e-07	1.18203e-09
hsa-miR-103-4373158	0.117111	0.049053	0.0405796	'ASB1	888.226	1047.15	1069.5	-0.999926	0.9999	1.98256e-10	6.36619e-06	2.03393e-08
hsa-miR-103-4373158	0.117111	0.049053	0.0405796	'TRPM3	193.844	353.331	377.225	-0.99982	0.9996	1.84004e-09	5.90855e-05	1.20583e-07
hsa-miR-103-4373158	0.117111	0.049053	0.0405796	'HSD17B7P2	198.829	244.7	249.266	-0.999815	0.9996	1.96834e-09	6.32054e-05	1.26664e-07
hsa-miR-103-4373158	0.117111	0.049053	0.0405796	'ST8SIA3	247.998	414.863	431.36	-0.999805	0.9996	2.25366e-09	7.23672e-05	1.42736e-07
hsa-miR-103-4373158	0.117111	0.049053	0.0405796	'SMPD1	658.965	1086.06	1153.05	-0.999709	0.9994	6.14684e-09	0.000197381	3.21992e-07
hsa-miR-103-4373158	0.117111	0.049053	0.0405796	'ABCC3	330.721	717.374	753.159	-0.999695	0.9994	6.89172e-09	0.0002213	3.5408e-07
hsa-miR-103-4373158	0.117111	0.049053	0.0405796	'CLCN3	1373.05	1701.15	1753.53	-0.999657	0.9993	9.2225e-09	0.000296144	4.38731e-07
hsa-miR-103-4373158	0.117111	0.049053	0.0405796	'ZDHHC2	1020.32	1551.11	1597.36	-0.99958	0.9992	1.5298e-08	0.000491235	6.60262e-07
hsa-miR-103-4373158	0.117111	0.049053	0.0405796	'TSPAN8	505.229	1976.62	2229.63	-0.999383	0.9988	4.00251e-08	0.00128525	1.44572e-06
hsa-miR-103-4373158	0.117111	0.049053	0.0405796	'SLC43A1	684.197	1644.65	1720	-0.999357	0.9987	4.45043e-08	0.00142908	1.57909e-06
hsa-miR-103-4373158	0.117111	0.049053	0.0405796	'ESRRA	365.851	499.229	507.279	-0.998727	0.9975	2.44904e-07	0.00786411	6.14864e-06
hsa-miR-103-4373158	0.117111	0.049053	0.0405796	'TAGLN3	567.848	814.793	826.954	-0.998227	0.9965	5.60363e-07	0.0179938	1.21416e-05
hsa-miR-103-4373158	0.117111	0.049053	0.0405796	'CTBS	482.83	852.383	931.923	-0.997851	0.9957	9.05635e-07	0.0290808	1.7852e-05
hsa-miR-103-4373158	0.117111	0.049053	0.0405796	'WDFY2	359.582	405.834	415.904	-0.997738	0.9955	1.02948e-06	0.0330576	1.98068e-05
hsa-miR-103-4373158	0.117111	0.049053	0.0405796	'ACOX1	494.346	812.115	883.534	-0.997404	0.9948	1.45161e-06	0.0466126	2.61575e-05
hsa-miR-103-4373158	0.117111	0.049053	0.0405796	'DGKA	400.259	557.193	592.574	-0.99737	0.9947	1.50003e-06	0.0481674	2.68941e-05
hsa-miR-103-4373158	0.117111	0.049053	0.0405796	'ZNF10	398.495	501.786	525.401	-0.997212	0.9944	1.73545e-06	0.055727	3.02864e-05
hsa-miR-103-4373158	0.117111	0.049053	0.0405796	'KIAA0774	83.641	370.621	436.735	-0.997123	0.9943	1.87711e-06	0.060276	3.23196e-05
hsa-miR-103-4373158	0.117111	0.049053	0.0405796	'C4orf19	961.109	1187.85	1240.2	-0.997099	0.9942	1.91677e-06	0.0615495	3.28089e-05
hsa-miR-103-4373158	0.117111	0.049053	0.0405796	'CD8A	281.913	489.003	537.635	-0.996891	0.9938	2.27779e-06	0.0731421	3.77021e-05
hsa-miR-103-4373158	0.117111	0.049053	0.0405796	'PDE4DIP	414.534	597.107	600.898	-0.996528	0.9931	3.00169e-06	0.0963873	4.70411e-05
hsa-miR-103-4373158	0.117111	0.049053	0.0405796	'CENTB5	477.972	922.199	924.94	-0.995412	0.9908	6.01507e-06	0.19315	8.20518e-05
hsa-miR-103-4373158	0.117111	0.049053	0.0405796	'ATP13A2	323.23	684.974	685.964	-0.995124	0.9903	6.99996e-06	0.224776	9.27293e-05
hsa-miR-103-4373158	0.117111	0.049053	0.0405796	'RASGRF1	156.82	225.345	243.785	-0.99486	0.9897	7.98459e-06	0.256393	0.000102763
hsa-miR-103-4373158	0.117111	0.049053	0.0405796	'ACP6	623.715	781.635	781.48	-0.994802	0.9896	8.21206e-06	0.263698	0.000104808
hsa-miR-103-4373158	0.117111	0.049053	0.0405796	'MAP2K3	649.87	1306.31	1302.69	-0.994393	0.9888	9.91787e-06	0.318473	0.000121415
hsa-miR-103-4373158	0.117111	0.049053	0.0405796	'MADD	624.278	716.776	715.748	-0.993864	0.9878	1.24166e-05	0.398709	0.000145568
hsa-miR-103-4373158	0.117111	0.049053	0.0405796	'SH3GL2	308.374	587.378	668.796	-0.99329	0.9866	1.55168e-05	0.498259	0.000173368
hsa-miR-103-4373158	0.117111	0.049053	0.0405796	'ATN1	454.296	524.726	545.536	-0.993022	0.9861	1.71061e-05	0.549294	0.000188114
hsa-miR-103-4373158	0.117111	0.049053	0.0405796	'SLC9A1	203.744	358.094	354.316	-0.992492	0.985	2.05265e-05	0.659127	0.000217534
hsa-miR-103-4373158	0.117111	0.049053	0.0405796	'C11orf9	932.802	1058.92	1055.82	-0.992481	0.985	2.0603e-05	0.661583	0.000218128
hsa-miR-103-4373158	0.117111	0.049053	0.0405796	'PIAS2	346.658	418.035	439.993	-0.992102	0.9843	2.3291e-05	0.747896	0.000241101
hsa-miR-103-4373158	0.117111	0.049053	0.0405796	'LONRF3	373.69	606.885	599.019	-0.99145	0.983	2.83741e-05	0.91112	0.000281993
hsa-miR-103-4373158	0.117111	0.049053	0.0405796	'LMBRD1	3295.26	5117.05	5050.03	-0.991089	0.9823	3.1453e-05	1.00999	0.000306987
hsa-miR-103-4373158	0.117111	0.049053	0.0405796	'SAPS2	370.055	546.281	538.948	-0.990501	0.9811	3.6869e-05	1.1839	0.000347185
hsa-miR-103-4373158	0.117111	0.049053	0.0405796	'COQ10A	837.552	985.125	978.902	-0.990432	0.981	3.75419e-05	1.20551	0.000352797
hsa-miR-103-4373158	0.117111	0.049053	0.0405796	'BNIP3	2013.29	3099.82	3048.1	-0.989741	0.9796	4.46504e-05	1.43377	0.000403311
hsa-miR-103-4373158	0.117111	0.049053	0.0405796	'CRB3	224.42	368.746	417.927	-0.989384	0.9789	4.8616e-05	1.56111	0.000431126
hsa-miR-103-4373158	0.117111	0.049053	0.0405796	'PTPN4	599.819	698.069	692.734	-0.988852	0.9778	5.48977e-05	1.76282	0.000476825
hsa-miR-103-4373158	0.117111	0.049053	0.0405796	'CHGA	7928.9	13969.5	13629	-0.988569	0.9773	5.843e-05	1.87625	0.000501268
hsa-miR-103-4373158	0.117111	0.049053	0.0405796	'SLC1A4	528.023	769.842	755.031	-0.987885	0.9759	6.75139e-05	2.16794	0.000563393
hsa-miR-103-4373158	0.117111	0.049053	0.0405796	'SHB	427.779	585.43	575.436	-0.987576	0.9753	7.18603e-05	2.30751	0.000593494
hsa-miR-103-4373158	0.117111	0.049053	0.0405796	'WDR22	940.696	1044.95	1082.93	-0.987282	0.9747	7.61728e-05	2.44598	0.000621597
hsa-miR-103-4373158	0.117111	0.049053	0.0405796	'KIAA1033	1084.47	1265.77	1332.52	-0.986927	0.974	8.15509e-05	2.61868	0.000654507
hsa-miR-103-4373158	0.117111	0.049053	0.0405796	'NELF	656.824	791.196	781.262	-0.985998	0.9722	9.67167e-05	3.10567	0.000751796
hsa-miR-103-4373158	0.117111	0.049053	0.0405796	'F2RL1	243.806	487.748	580.972	-0.985607	0.9714	0.000103558	3.32536	0.000793074
hsa-miR-103-4373158	0.117111	0.049053	0.0405796	'GPR135	1058.2	1255.69	1239.77	-0.98494	0.9701	0.000115875	3.72087	0.00086916
hsa-miR-103-4373158	0.117111	0.049053	0.0405796	'LLGL2	366.827	698.221	670.187	-0.984287	0.9688	0.000128734	4.13378	0.000945296
hsa-miR-103-4373158	0.117111	0.049053	0.0405796	'NT5C3	1857.81	2097.15	2193.81	-0.983482	0.9672	0.000145732	4.6796	0.00103991
hsa-miR-103-4373158	0.117111	0.049053	0.0405796	'STARD10	1361.75	1793.37	1975.29	-0.98169	0.9637	0.000188104	6.0402	0.00127619
hsa-miR-103-4373158	0.117111	0.049053	0.0405796	'ATF3	483.261	1085.83	1021.68	-0.980419	0.9612	0.0002221	7.13184	0.00145696
hsa-miR-103-4373158	0.117111	0.049053	0.0405796	'FCGRT	2866.09	3357.82	3305.05	-0.980255	0.9609	0.000226727	7.28044	0.00148248
hsa-miR-103-4373158	0.117111	0.049053	0.0405796	'APOBEC2	213.541	379.412	361.458	-0.980079	0.9606	0.000231762	7.4421	0.00150802
hsa-miR-103-4373158	0.117111	0.049053	0.0405796	'DNAJC12	1263.73	1661.74	1837.41	-0.979606	0.9596	0.000245622	7.88718	0.00157744
hsa-miR-103-4373158	0.117111	0.049053	0.0405796	'SUSD4	385.352	677.029	805.845	-0.979577	0.9596	0.000246474	7.91453	0.00158069
hsa-miR-103-4373158	0.117111	0.049053	0.0405796	'PDZK1	367.717	607.522	716.214	-0.978332	0.9571	0.000285339	9.16253	0.00176406
hsa-miR-103-4373158	0.117111	0.049053	0.0405796	'MARCH8	1333.09	2065	1978.97	-0.978262	0.957	0.000287615	9.2356	0.00177642
hsa-miR-103-4373158	0.117111	0.049053	0.0405796	'DVL1	531.414	756.916	729.495	-0.97744	0.9554	0.000315261	10.1233	0.00190862
hsa-miR-103-4373158	0.117111	0.049053	0.0405796	'DACT2	599.845	795.397	885.689	-0.97741	0.9553	0.00031628	10.1561	0.00191299
hsa-miR-103-4373158	0.117111	0.049053	0.0405796	'ABCB6	602.68	791.941	879.941	-0.977056	0.9546	0.000328688	10.5545	0.00197613
hsa-miR-103-4373158	0.117111	0.049053	0.0405796	'TSGA2	207.633	395.732	371.299	-0.975703	0.952	0.000378638	12.1584	0.00220781
hsa-miR-103-4373158	0.117111	0.049053	0.0405796	'ARV1	1080.38	1296.78	1267.74	-0.974774	0.9502	0.00041542	13.3395	0.00237316
hsa-miR-103-4373158	0.117111	0.049053	0.0405796	'PDE4DIP	684.054	856.174	830.964	-0.972005	0.9448	0.000537097	17.2467	0.00291773
hsa-miR-103-4373158	0.117111	0.049053	0.0405796	'PRR12	590.646	710.136	771.477	-0.971605	0.944	0.000556202	17.8602	0.00300272
hsa-miR-103-4373158	0.117111	0.049053	0.0405796	'PEX16	1247.27	1439.31	1539.04	-0.970917	0.9427	0.000589979	18.9448	0.00314907
hsa-miR-103-4373158	0.117111	0.049053	0.0405796	'C6orf136	606.872	1216.03	1123.7	-0.970807	0.9425	0.0005955	19.1221	0.0031759
hsa-miR-103-4373158	0.117111	0.049053	0.0405796	'DUSP22	1203.56	1722.8	1643.33	-0.970449	0.9418	0.000613647	19.7048	0.00325753
hsa-miR-103-4373158	0.117111	0.049053	0.0405796	'MAP2K1	1495.38	1673.89	1768.7	-0.969541	0.94	0.000661083	21.2281	0.00346298
hsa-miR-103-4373158	0.117111	0.049053	0.0405796	'MAPK9	665.203	836.32	930.89	-0.967001	0.9351	0.000805027	25.8502	0.00404479
hsa-miR-103-4373158	0.117111	0.049053	0.0405796	'ABHD12	562.439	623.489	613.221	-0.966681	0.9345	0.000824396	26.4722	0.0041189
hsa-miR-103-4373158	0.117111	0.049053	0.0405796	'SLC15A2	290.911	545.541	687.249	-0.966542	0.9342	0.000832839	26.7433	0.00415269
hsa-miR-103-4373158	0.117111	0.049053	0.0405796	'ANKRD37	386.656	443.243	475.097	-0.96578	0.9327	0.000880267	28.2663	0.00434131
hsa-miR-103-4373158	0.117111	0.049053	0.0405796	'CTDSP1	1586.11	2051.63	1970.89	-0.965312	0.9318	0.000910124	29.225	0.00446251
hsa-miR-103-4373158	0.117111	0.049053	0.0405796	'C22orf5	1125.18	1188.71	1224.99	-0.964804	0.9308	0.000943201	30.2871	0.00458479
hsa-miR-103-4373158	0.117111	0.049053	0.0405796	'IDS	747.589	1073.89	1270.25	-0.961091	0.9237	0.00120622	38.7328	0.00559237
hsa-miR-103-4373158	0.117111	0.049053	0.0405796	'PIK4CB	1279.49	1521.64	1475.7	-0.960857	0.9232	0.00122409	39.3069	0.0056573
hsa-miR-103-4373158	0.117111	0.049053	0.0405796	'PDK4	651.264	917.346	865.687	-0.959588	0.9208	0.00132355	42.5006	0.00602248
hsa-miR-103-4373158	0.117111	0.049053	0.0405796	'GPR172A	365.979	402.916	425.687	-0.959292	0.9202	0.0013474	43.2662	0.00610588
hsa-miR-103-4373158	0.117111	0.049053	0.0405796	'BOLA3	2127.16	2357.72	2312.49	-0.959001	0.9197	0.00137112	44.028	0.00618979
hsa-miR-103-4373158	0.117111	0.049053	0.0405796	'NME5	583.821	790.972	750.18	-0.958783	0.9193	0.00138908	44.6047	0.00625416
hsa-miR-103-4373158	0.117111	0.049053	0.0405796	'MGAT5	574.701	919.448	850.506	-0.957883	0.9175	0.00146447	47.0255	0.00650062
hsa-miR-103-4373158	0.117111	0.049053	0.0405796	'CKMT1A	371.195	468.174	532.298	-0.953775	0.9097	0.00183835	59.0313	0.00775911
hsa-miR-103-4373158	0.117111	0.049053	0.0405796	'DUS1L	790.756	898.152	970.603	-0.952111	0.9065	0.00200402	64.3512	0.00831948
hsa-miR-103-4373158	0.117111	0.049053	0.0405796	'ARIH2	644.021	725.022	706.404	-0.948485	0.8996	0.00239411	76.8773	0.00960486
hsa-miR-103-4373158	0.117111	0.049053	0.0405796	'CXCL12	4548.27	6926.73	6368.33	-0.946827	0.8965	0.00258585	83.0341	0.0101957
hsa-miR-103-4373158	0.117111	0.049053	0.0405796	'DBNDD2	716.916	809.072	875.85	-0.945876	0.8947	0.00269973	86.6911	0.0105579
hsa-miR-103-4373158	0.117111	0.049053	0.0405796	'NEIL1	154.196	425.735	361.125	-0.945746	0.8944	0.00271559	87.2003	0.0106083
hsa-miR-103-4373158	0.117111	0.049053	0.0405796	'REEP4	528.948	571.646	560.961	-0.941419	0.8863	0.00327154	105.053	0.0123243
hsa-miR-103-4373158	0.117111	0.049053	0.0405796	'SAP130	1024.97	1116.68	1093.07	-0.938798	0.8813	0.00363747	116.803	0.0134148
hsa-miR-103-4373158	0.117111	0.049053	0.0405796	'C20orf70	182.113	225.76	260.031	-0.938312	0.8804	0.00370782	119.062	0.0136226
hsa-miR-103-4373158	0.117111	0.049053	0.0405796	'TRIM14	284.745	506.167	448.812	-0.938211	0.8802	0.00372257	119.535	0.013669
hsa-miR-103-4373158	0.117111	0.049053	0.0405796	'KIAA0241	1226.94	1425.57	1372.8	-0.935717	0.8756	0.0040964	131.54	0.0147549
hsa-miR-103-4373158	0.117111	0.049053	0.0405796	'MAP2K5	415.631	562.511	523.431	-0.935569	0.8753	0.00411931	132.275	0.0148158
hsa-miR-103-4373158	0.117111	0.049053	0.0405796	'C6orf111	1700.21	1941.41	1875.16	-0.932252	0.8691	0.00465017	149.322	0.016364
hsa-miR-103-4373158	0.117111	0.049053	0.0405796	'GPR157	282.077	388.223	477.018	-0.931929	0.8685	0.0047037	151.04	0.0165126
hsa-miR-103-4373158	0.117111	0.049053	0.0405796	'HTR3A	340.635	492.174	621.006	-0.930245	0.8654	0.00498922	160.209	0.0173161
hsa-miR-103-4373158	0.117111	0.049053	0.0405796	'LFNG	706.186	2222.55	1791.2	-0.928356	0.8618	0.00532082	170.857	0.0182501
hsa-miR-103-4373158	0.117111	0.049053	0.0405796	'MBNL2	1038.13	1242.63	1183.56	-0.926576	0.8585	0.00564444	181.249	0.0191757
hsa-miR-103-4373158	0.117111	0.049053	0.0405796	'SFRS15	473.782	561.169	535.866	-0.926283	0.858	0.00569882	182.995	0.0193257
hsa-miR-103-4373158	0.117111	0.049053	0.0405796	'PDE4DIP	651.08	1134.43	994.446	-0.926256	0.8579	0.00570382	183.155	0.0193385
hsa-miR-103-4373158	0.117111	0.049053	0.0405796	'CAMKV	286.541	324.986	359.406	-0.924696	0.8551	0.00599809	192.605	0.0201533
hsa-miR-103-4373158	0.117111	0.049053	0.0405796	'CAPN12	244.187	290.808	333.89	-0.92119	0.8486	0.00669016	214.828	0.0219302
hsa-miR-103-4373158	0.117111	0.049053	0.0405796	'TMED3	893.449	1124.91	1054.3	-0.919746	0.8459	0.00698775	224.384	0.0227224
hsa-miR-103-4373158	0.117111	0.049053	0.0405796	'OLFM1	341.181	350.113	358.748	-0.916049	0.8391	0.00778295	249.918	0.0247616
hsa-miR-103-4373158	0.117111	0.049053	0.0405796	'GKAP1	534.984	648.165	758.889	-0.91467	0.8366	0.00809197	259.841	0.0255473
hsa-miR-103-4373158	0.117111	0.049053	0.0405796	'PBXIP1	834.055	1502.94	1286.46	-0.911505	0.8308	0.0088266	283.431	0.0274297
hsa-miR-103-4373158	0.117111	0.049053	0.0405796	'TSPAN32	330.974	532.038	466.754	-0.911027	0.83	0.00894062	287.092	0.0276956
hsa-miR-103-4373158	0.117111	0.049053	0.0405796	'MLPH	313.927	626.321	524.07	-0.909824	0.8278	0.00923152	296.433	0.0283777
hsa-miR-103-4373158	0.117111	0.049053	0.0405796	'CD48	326.525	519.986	719.763	-0.90825	0.8249	0.00961986	308.903	0.0292689
hsa-miR-103-4373158	0.117111	0.049053	0.0405796	'ZNF496	786.269	912.093	869.744	-0.9055	0.8199	0.0103196	331.374	0.0309551
hsa-miR-103-4373158	0.117111	0.049053	0.0405796	'RNF125	173.161	300.406	436.518	-0.90395	0.8171	0.0107261	344.427	0.031915
hsa-miR-103-4373158	0.117111	0.049053	0.0405796	'DNAJB11	3025.51	3566.55	3382.07	-0.903404	0.8161	0.0108715	349.094	0.0322697
hsa-miR-103-4373158	0.117111	0.049053	0.0405796	'ZUBR1	2358.99	2946.3	2744.72	-0.902324	0.8142	0.0111619	358.42	0.0329098
hsa-miR-103-4373158	0.117111	0.049053	0.0405796	'C1orf142	626.336	670.604	719.471	-0.900036	0.8101	0.0117916	378.639	0.0343905
hsa-miR-125a-4373149	0.574246	0.36615	0.303858	'ASPHD1	438.901	560.851	597.667	-0.999999	1	7.56842e-15	2.4303e-10	5.06312e-12
hsa-miR-125a-4373149	0.574246	0.36615	0.303858	'MOAP1	1519.43	1810.59	1896.75	-0.999998	1	3.33521e-14	1.07097e-09	1.72737e-11
hsa-miR-125a-4373149	0.574246	0.36615	0.303858	'IFRD2	820.327	1066.79	1133.5	-0.999835	0.9997	1.48777e-09	4.77739e-05	1.01216e-07
hsa-miR-125a-4373149	0.574246	0.36615	0.303858	'VEGFB	312.653	458.856	498.393	-0.999832	0.9997	1.55326e-09	4.98768e-05	1.04564e-07
hsa-miR-125a-4373149	0.574246	0.36615	0.303858	'ARHGEF9	847.314	951.813	986.558	-0.999794	0.9996	2.57062e-09	8.25451e-05	1.59046e-07
hsa-miR-125a-4373149	0.574246	0.36615	0.303858	'EMID1	467.911	644.325	691.433	-0.999789	0.9996	2.73194e-09	8.77253e-05	1.66462e-07
hsa-miR-125a-4373149	0.574246	0.36615	0.303858	'DNAJB13	198.488	299.571	326.243	-0.999745	0.9995	4.40091e-09	0.000141318	2.46627e-07
hsa-miR-125a-4373149	0.574246	0.36615	0.303858	'NUP210	321.727	492.399	536.669	-0.999675	0.9994	8.07395e-09	0.000259262	3.97642e-07
hsa-miR-125a-4373149	0.574246	0.36615	0.303858	'USP6	1828.14	1888.32	1903.92	-0.999673	0.9993	8.22235e-09	0.000264028	4.0065e-07
hsa-miR-125a-4373149	0.574246	0.36615	0.303858	'KIFC2	210.289	408.036	476.607	-0.999586	0.9992	1.47776e-08	0.000474522	6.42984e-07
hsa-miR-125a-4373149	0.574246	0.36615	0.303858	'SV2A	193.385	254.892	276.79	-0.999415	0.9988	3.51137e-08	0.00112754	1.29602e-06
hsa-miR-125a-4373149	0.574246	0.36615	0.303858	'HMOX1	610.663	794.994	837.22	-0.998959	0.9979	1.48051e-07	0.00475406	4.16292e-06
hsa-miR-125a-4373149	0.574246	0.36615	0.303858	'SECISBP2	1135.1	1199.7	1224.27	-0.998838	0.9977	1.9519e-07	0.00626775	5.14593e-06
hsa-miR-125a-4373149	0.574246	0.36615	0.303858	'IL28RA	168.312	229.516	242.728	-0.998509	0.997	3.63704e-07	0.0116789	8.55597e-06
hsa-miR-125a-4373149	0.574246	0.36615	0.303858	'GALNT6	169.219	272.884	294.987	-0.998408	0.9968	4.28491e-07	0.0137593	9.78612e-06
hsa-miR-125a-4373149	0.574246	0.36615	0.303858	'IL16	368.564	485.072	506.986	-0.997265	0.9945	1.65421e-06	0.0531185	2.90901e-05
hsa-miR-125a-4373149	0.574246	0.36615	0.303858	'EHBP1L1	162.292	256.292	297.077	-0.996983	0.994	2.11358e-06	0.0678693	3.55895e-05
hsa-miR-125a-4373149	0.574246	0.36615	0.303858	'NR5A2	1197.24	1353.56	1423.81	-0.99631	0.9926	3.49261e-06	0.112151	5.34562e-05
hsa-miR-125a-4373149	0.574246	0.36615	0.303858	'KIAA1244	209.431	557.779	716.653	-0.996006	0.992	4.25481e-06	0.136626	6.21876e-05
hsa-miR-125a-4373149	0.574246	0.36615	0.303858	'B3GALNT2	1166.44	1315.56	1384.85	-0.995599	0.9912	5.42137e-06	0.174085	7.52314e-05
hsa-miR-125a-4373149	0.574246	0.36615	0.303858	'NEU1	600.426	691.08	705.524	-0.995522	0.9911	5.65979e-06	0.181742	7.78336e-05
hsa-miR-125a-4373149	0.574246	0.36615	0.303858	'PXN	1096.2	1184.03	1197.49	-0.995091	0.9902	7.11954e-06	0.228616	9.40418e-05
hsa-miR-125a-4373149	0.574246	0.36615	0.303858	'C6orf47	278.341	343.765	375.748	-0.994372	0.9888	1.00101e-05	0.321434	0.000122125
hsa-miR-125a-4373149	0.574246	0.36615	0.303858	'ARHGEF1	243.73	431.159	457.207	-0.993987	0.988	1.18046e-05	0.379058	0.000139719
hsa-miR-125a-4373149	0.574246	0.36615	0.303858	'IGSF1	277.783	443.666	526.479	-0.993812	0.9877	1.26831e-05	0.407267	0.000147721
hsa-miR-125a-4373149	0.574246	0.36615	0.303858	'CCR7	198.152	568.114	761.017	-0.992548	0.9852	2.01518e-05	0.647095	0.000214412
hsa-miR-125a-4373149	0.574246	0.36615	0.303858	'ITGA7	269.327	412.752	489.051	-0.991917	0.9839	2.46711e-05	0.792212	0.000252297
hsa-miR-125a-4373149	0.574246	0.36615	0.303858	'KIAA1543	176.491	299.459	365.705	-0.991505	0.9831	2.79219e-05	0.896601	0.000278707
hsa-miR-125a-4373149	0.574246	0.36615	0.303858	'KLK1	602.503	3926.33	5757.23	-0.990748	0.9816	3.45327e-05	1.10888	0.000330319
hsa-miR-125a-4373149	0.574246	0.36615	0.303858	'CTSG	174.435	328.398	415.477	-0.989798	0.9797	4.40367e-05	1.41406	0.00039844
hsa-miR-125a-4373149	0.574246	0.36615	0.303858	'SNRPN	4223.67	4309.98	4318.07	-0.989586	0.9793	4.63509e-05	1.48837	0.000415979
hsa-miR-125a-4373149	0.574246	0.36615	0.303858	'CHRM5	268.12	285.76	296.069	-0.988543	0.9772	5.87649e-05	1.887	0.000503065
hsa-miR-125a-4373149	0.574246	0.36615	0.303858	'COL4A2	5693.32	5758.9	5763.4	-0.986508	0.9732	8.81963e-05	2.83207	0.000697726
hsa-miR-125a-4373149	0.574246	0.36615	0.303858	'ATP8B1	833.13	1264.98	1530.76	-0.986379	0.9729	9.03018e-05	2.89968	0.000711753
hsa-miR-125a-4373149	0.574246	0.36615	0.303858	'ADCK1	398.519	510.225	580.4	-0.985459	0.9711	0.000106215	3.41068	0.000810138
hsa-miR-125a-4373149	0.574246	0.36615	0.303858	'ESRRA	365.851	499.229	507.279	-0.9854	0.971	0.000107285	3.44501	0.000815581
hsa-miR-125a-4373149	0.574246	0.36615	0.303858	'TJAP1	1367.91	1383.63	1393.56	-0.985192	0.9706	0.000111131	3.56854	0.000840249
hsa-miR-125a-4373149	0.574246	0.36615	0.303858	'SCO2	440.418	470.935	490.663	-0.984116	0.9685	0.000132251	4.24671	0.000965599
hsa-miR-125a-4373149	0.574246	0.36615	0.303858	'RALGPS1	475.635	700.798	711.576	-0.983607	0.9675	0.000143003	4.59198	0.00102522
hsa-miR-125a-4373149	0.574246	0.36615	0.303858	'IL22RA1	284.03	1251.88	1296.45	-0.983335	0.9669	0.000148949	4.78289	0.00105769
hsa-miR-125a-4373149	0.574246	0.36615	0.303858	'DUS1L	790.756	898.152	970.603	-0.981985	0.9643	0.000180683	5.80192	0.00123131
hsa-miR-125a-4373149	0.574246	0.36615	0.303858	'HIP1R	743.409	1431.08	1447.87	-0.979889	0.9602	0.000237264	7.61879	0.00153543
hsa-miR-125a-4373149	0.574246	0.36615	0.303858	'WNT6	1348.29	1961.11	1975.06	-0.979609	0.9596	0.000245536	7.88442	0.00157751
hsa-miR-125a-4373149	0.574246	0.36615	0.303858	'CCL4	237.165	386.455	492.59	-0.979146	0.9587	0.000259544	8.33422	0.00164253
hsa-miR-125a-4373149	0.574246	0.36615	0.303858	'HDC	233.694	306.818	359.522	-0.978364	0.9572	0.000284291	9.12886	0.00175927
hsa-miR-125a-4373149	0.574246	0.36615	0.303858	'PLOD3	1582.06	2074.6	2078.17	-0.976864	0.9543	0.000335526	10.7741	0.00201121
hsa-miR-125a-4373149	0.574246	0.36615	0.303858	'PEX11G	280.778	365.25	365.732	-0.976579	0.9537	0.000345816	11.1045	0.00205906
hsa-miR-125a-4373149	0.574246	0.36615	0.303858	'GDF15	166.918	469.733	471.356	-0.976515	0.9536	0.000348163	11.1799	0.00206843
hsa-miR-125a-4373149	0.574246	0.36615	0.303858	'USP52	785.724	1074.71	1074.34	-0.975263	0.9511	0.000395828	12.7104	0.00228893
hsa-miR-125a-4373149	0.574246	0.36615	0.303858	'DHRS2	124.786	245.515	337.199	-0.975231	0.9511	0.000397098	12.7512	0.00229421
hsa-miR-125a-4373149	0.574246	0.36615	0.303858	'NBEA	1296.09	1417.16	1416.53	-0.974487	0.9496	0.000427154	13.7164	0.00242896
hsa-miR-125a-4373149	0.574246	0.36615	0.303858	'C6orf192	1443.8	2027.34	2012.87	-0.970495	0.9419	0.000611284	19.6289	0.00324713
hsa-miR-125a-4373149	0.574246	0.36615	0.303858	'ANPEP	414.045	1910.36	3157.63	-0.969046	0.9391	0.000687826	22.0868	0.00356987
hsa-miR-125a-4373149	0.574246	0.36615	0.303858	'GPR157	282.077	388.223	477.018	-0.968795	0.9386	0.00070167	22.5313	0.00362182
hsa-miR-125a-4373149	0.574246	0.36615	0.303858	'LONRF3	373.69	606.885	599.019	-0.968544	0.9381	0.000715629	22.9795	0.00367908
hsa-miR-125a-4373149	0.574246	0.36615	0.303858	'HERC6	443.904	593.111	588.008	-0.968439	0.9379	0.000721501	23.1681	0.00370038
hsa-miR-125a-4373149	0.574246	0.36615	0.303858	'NDRG2	1307.46	1560.9	1782.67	-0.96552	0.9322	0.000896749	28.7955	0.0044077
hsa-miR-125a-4373149	0.574246	0.36615	0.303858	'WNK2	455.688	765.132	750.36	-0.965326	0.9319	0.000909213	29.1957	0.00445873
hsa-miR-125a-4373149	0.574246	0.36615	0.303858	'CDIPT	2407.97	3067.95	3647.4	-0.965269	0.9317	0.000912873	29.3133	0.00447189
hsa-miR-125a-4373149	0.574246	0.36615	0.303858	'SIRT2	764.296	1008.01	996.009	-0.964968	0.9312	0.000932411	29.9406	0.00454197
hsa-miR-125a-4373149	0.574246	0.36615	0.303858	'TBC1D10C	80.342	197.771	301.658	-0.964697	0.9306	0.000950225	30.5127	0.00461056
hsa-miR-125a-4373149	0.574246	0.36615	0.303858	'TMEM116	699.377	752.702	799.972	-0.964546	0.9303	0.000960268	30.8352	0.00465015
hsa-miR-125a-4373149	0.574246	0.36615	0.303858	'SYTL1	400.761	830.887	808.041	-0.964037	0.9294	0.000994408	31.9314	0.00478589
hsa-miR-125a-4373149	0.574246	0.36615	0.303858	'CD84	277.51	333.012	383.086	-0.963197	0.9277	0.0010524	33.7935	0.00501313
hsa-miR-125a-4373149	0.574246	0.36615	0.303858	'THTPA	669.319	963.723	945.314	-0.96171	0.9249	0.00115976	37.2412	0.00542163
hsa-miR-125a-4373149	0.574246	0.36615	0.303858	'PTPRN2	941.698	1254.45	1544.83	-0.960941	0.9234	0.00121769	39.1013	0.00563338
hsa-miR-125a-4373149	0.574246	0.36615	0.303858	'C19orf36	138.078	213.631	283.892	-0.960815	0.9232	0.00122728	39.4091	0.00566956
hsa-miR-125a-4373149	0.574246	0.36615	0.303858	'GCAT	599.166	1236.05	1192.2	-0.960095	0.9218	0.00128329	41.2077	0.00587506
hsa-miR-125a-4373149	0.574246	0.36615	0.303858	'ASRGL1	384.282	473.656	559.071	-0.958603	0.9189	0.00140395	45.0822	0.0063105
hsa-miR-125a-4373149	0.574246	0.36615	0.303858	'TAF9B	405.279	570.693	557.673	-0.957491	0.9168	0.00149799	48.102	0.00661287
hsa-miR-125a-4373149	0.574246	0.36615	0.303858	'FHAD1	897.489	1149.13	1395.69	-0.956531	0.915	0.00158204	50.801	0.00690324
hsa-miR-125a-4373149	0.574246	0.36615	0.303858	'PTPN18	563.918	739.121	911.551	-0.956156	0.9142	0.0016156	51.8785	0.00702295
hsa-miR-125a-4373149	0.574246	0.36615	0.303858	'PLA2G4B	631.769	971.274	942.352	-0.955724	0.9134	0.00165484	53.1385	0.007149
hsa-miR-125a-4373149	0.574246	0.36615	0.303858	'BRD4	802.394	1158.09	1123.23	-0.95209	0.9065	0.00200617	64.42	0.0083273
hsa-miR-125a-4373149	0.574246	0.36615	0.303858	'LAT	210.063	394.774	376.539	-0.951883	0.9061	0.00202743	65.1029	0.00840146
hsa-miR-125a-4373149	0.574246	0.36615	0.303858	'GRINA	776.492	929.25	910.916	-0.945422	0.8938	0.00275512	88.4698	0.0107353
hsa-miR-125a-4373149	0.574246	0.36615	0.303858	'DPP7	416.533	581.455	561.521	-0.945153	0.8933	0.00278816	89.5306	0.0108377
hsa-miR-125a-4373149	0.574246	0.36615	0.303858	'DVL1	531.414	756.916	729.495	-0.944922	0.8929	0.00281684	90.4515	0.0109162
hsa-miR-125a-4373149	0.574246	0.36615	0.303858	'ATOH8	366.404	445.082	435.479	-0.944778	0.8926	0.00283481	91.0286	0.0109752
hsa-miR-125a-4373149	0.574246	0.36615	0.303858	'SFRP5	1050.37	1521.84	1463.33	-0.944124	0.8914	0.00291693	93.6657	0.0112269
hsa-miR-125a-4373149	0.574246	0.36615	0.303858	'BHLHB8	157.216	614.627	553.004	-0.940658	0.8848	0.00337555	108.392	0.0126346
hsa-miR-125a-4373149	0.574246	0.36615	0.303858	'KSR1	1765.46	2689.9	2548.79	-0.934504	0.8733	0.00428567	137.617	0.0152925
hsa-miR-125a-4373149	0.574246	0.36615	0.303858	'S100A14	325.704	581.105	541.485	-0.933621	0.8716	0.00442656	142.141	0.0157045
hsa-miR-125a-4373149	0.574246	0.36615	0.303858	'IGF2	2503.53	3158.14	3985.32	-0.932707	0.8699	0.00457518	146.913	0.0161302
hsa-miR-125a-4373149	0.574246	0.36615	0.303858	'C1orf78	522.099	529.205	538.421	-0.930025	0.8649	0.00502723	161.429	0.0174273
hsa-miR-125a-4373149	0.574246	0.36615	0.303858	'PCYT2	325.048	393.387	487.899	-0.923249	0.8524	0.00627855	201.611	0.0208966
hsa-miR-125a-4373149	0.574246	0.36615	0.303858	'SYN2	383.376	514.513	489.857	-0.921215	0.8486	0.00668522	214.669	0.0219162
hsa-miR-125a-4373149	0.574246	0.36615	0.303858	'MAP1LC3A	706.022	1056.91	989.834	-0.919954	0.8463	0.0069445	222.995	0.0226253
hsa-miR-125a-4373149	0.574246	0.36615	0.303858	'PACS2	662.121	801.86	773.62	-0.915493	0.8381	0.0079066	253.889	0.0250928
hsa-miR-125a-4373149	0.574246	0.36615	0.303858	'FGD4	676.952	759.699	883.056	-0.91508	0.8374	0.00799933	256.867	0.0253195
hsa-miR-125a-4373149	0.574246	0.36615	0.303858	'BCL2L14	157.231	206.16	279.188	-0.91495	0.8371	0.00802865	257.808	0.0253873
hsa-miR-125a-4373149	0.574246	0.36615	0.303858	'SIRT6	655.166	714.477	803.436	-0.914407	0.8361	0.00815161	261.756	0.0257128
hsa-miR-125a-4373149	0.574246	0.36615	0.303858	'JUND	3467.64	6866.76	6162.5	-0.913359	0.8342	0.00839188	269.472	0.0263207
hsa-miR-125a-4373149	0.574246	0.36615	0.303858	'EIF2B5	800.888	1226.68	1136.32	-0.911222	0.8303	0.00889414	285.6	0.0275782
hsa-miR-125a-4373149	0.574246	0.36615	0.303858	'SIRT7	312.802	450.495	420.784	-0.909689	0.8275	0.00926457	297.495	0.0284385
hsa-miR-125a-4373149	0.574246	0.36615	0.303858	'HTATIP2	315.204	360.985	435.37	-0.905435	0.8198	0.0103365	331.916	0.0309913
hsa-miR-125a-4373149	0.574246	0.36615	0.303858	'ABHD1	264.531	340.338	464.906	-0.904154	0.8175	0.0106722	342.696	0.0317811
hsa-miR-125a-4373149	0.574246	0.36615	0.303858	'RAI16	720.691	838.515	811.257	-0.902793	0.815	0.0110354	354.356	0.0326265
hsa-miR-125a-4373149	0.574246	0.36615	0.303858	'C9orf86	670.055	825.775	789.439	-0.901886	0.8134	0.0112812	362.25	0.0331944
hsa-miR-125a-4373149	0.574246	0.36615	0.303858	'SNRPN	457.834	845.677	749.768	-0.895405	0.8017	0.0131249	421.452	0.0373761
hsa-miR-130b-4373144	0.111569	0.0729655	0.0504993	'DENND4C	1386.92	1690.66	1870.45	-0.99999	1	1.32571e-12	4.25697e-08	3.63844e-10
hsa-miR-130b-4373144	0.111569	0.0729655	0.0504993	'MLLT6	574.337	761.617	874.002	-0.999967	0.9999	2.59316e-11	8.32689e-07	3.90934e-09
hsa-miR-130b-4373144	0.111569	0.0729655	0.0504993	'IDS	747.589	1073.89	1270.25	-0.999961	0.9999	4.00876e-11	1.28725e-06	5.67071e-09
hsa-miR-130b-4373144	0.111569	0.0729655	0.0504993	'SLC23A2	715.18	805.807	862.316	-0.999832	0.9997	1.54257e-09	4.95336e-05	1.04281e-07
hsa-miR-130b-4373144	0.111569	0.0729655	0.0504993	'MAP2K1	1495.38	1673.89	1768.7	-0.999722	0.9994	5.49055e-09	0.000176307	2.92869e-07
hsa-miR-130b-4373144	0.111569	0.0729655	0.0504993	'LYSMD2	1627.27	2113.03	2361.5	-0.999453	0.9989	2.96555e-08	0.000952267	1.14181e-06
hsa-miR-130b-4373144	0.111569	0.0729655	0.0504993	'PKN2	1687.15	1778.81	1824.69	-0.999261	0.9985	6.2938e-08	0.002021	2.0373e-06
hsa-miR-130b-4373144	0.111569	0.0729655	0.0504993	'PLCB1	928.939	1123.82	1216.26	-0.998669	0.9973	2.73739e-07	0.00879004	6.75637e-06
hsa-miR-130b-4373144	0.111569	0.0729655	0.0504993	'CRTC3	2520.09	2751.4	2860.02	-0.99854	0.9971	3.45218e-07	0.0110853	8.18104e-06
hsa-miR-130b-4373144	0.111569	0.0729655	0.0504993	'B3GALNT2	1166.44	1315.56	1384.85	-0.9984	0.9968	4.33396e-07	0.0139168	9.87705e-06
hsa-miR-130b-4373144	0.111569	0.0729655	0.0504993	'AGT	494.864	581.201	643.979	-0.998175	0.9964	6.02505e-07	0.019347	1.28637e-05
hsa-miR-130b-4373144	0.111569	0.0729655	0.0504993	'PIK4CA	2855.61	3577.19	3897.83	-0.997745	0.9955	1.02119e-06	0.0327913	1.96709e-05
hsa-miR-130b-4373144	0.111569	0.0729655	0.0504993	'PHF12	859.169	970.313	1017.82	-0.9971	0.9942	1.91463e-06	0.0614808	3.27898e-05
hsa-miR-130b-4373144	0.111569	0.0729655	0.0504993	'INOC1	1524.7	1767.75	1956.35	-0.996905	0.9938	2.25166e-06	0.072303	3.74239e-05
hsa-miR-130b-4373144	0.111569	0.0729655	0.0504993	'ANXA10	212.252	537.149	666.73	-0.995788	0.9916	4.85959e-06	0.156046	6.8986e-05
hsa-miR-130b-4373144	0.111569	0.0729655	0.0504993	'KIAA0367	498.514	750.612	845.874	-0.994637	0.9893	8.87515e-06	0.28499	0.000111629
hsa-miR-130b-4373144	0.111569	0.0729655	0.0504993	'REGL	116.72	423.252	538.77	-0.994577	0.9892	9.12653e-06	0.293062	0.000114343
hsa-miR-130b-4373144	0.111569	0.0729655	0.0504993	'KIAA1033	1084.47	1265.77	1332.52	-0.994046	0.9881	1.15181e-05	0.369856	0.000136882
hsa-miR-130b-4373144	0.111569	0.0729655	0.0504993	'HPRT1	2107.16	2196.76	2229.01	-0.993515	0.9871	1.42519e-05	0.457644	0.000161826
hsa-miR-130b-4373144	0.111569	0.0729655	0.0504993	'PCYT1B	885.386	1047.03	1191.12	-0.993016	0.9861	1.71447e-05	0.550535	0.00018841
hsa-miR-130b-4373144	0.111569	0.0729655	0.0504993	'ROGDI	748.053	852.62	946.72	-0.99269	0.9854	1.92052e-05	0.616697	0.000206668
hsa-miR-130b-4373144	0.111569	0.0729655	0.0504993	'DMXL2	1776.82	2059.69	2153.56	-0.991493	0.9831	2.80205e-05	0.899765	0.000279257
hsa-miR-130b-4373144	0.111569	0.0729655	0.0504993	'FAM63A	869.071	1067.61	1256.08	-0.990714	0.9815	3.48512e-05	1.11911	0.000332178
hsa-miR-130b-4373144	0.111569	0.0729655	0.0504993	'OLFM1	341.181	350.113	358.748	-0.989987	0.9801	4.20359e-05	1.34982	0.000383689
hsa-miR-130b-4373144	0.111569	0.0729655	0.0504993	'LRCH3	512.68	717.028	780.096	-0.989554	0.9792	4.66978e-05	1.49951	0.000418157
hsa-miR-130b-4373144	0.111569	0.0729655	0.0504993	'PRRG4	277.94	375.066	470.95	-0.989115	0.9783	5.17312e-05	1.66114	0.000453121
hsa-miR-130b-4373144	0.111569	0.0729655	0.0504993	'PML	299.341	372.853	447.431	-0.987927	0.976	6.69338e-05	2.14931	0.000559425
hsa-miR-130b-4373144	0.111569	0.0729655	0.0504993	'MTAP	189.599	378.854	433.206	-0.987535	0.9752	7.24548e-05	2.32659	0.000597175
hsa-miR-130b-4373144	0.111569	0.0729655	0.0504993	'KCTD13	254.75	325.927	345.856	-0.986806	0.9738	8.34496e-05	2.67965	0.00066741
hsa-miR-130b-4373144	0.111569	0.0729655	0.0504993	'MID1IP1	1308.88	2147.24	2380.47	-0.986619	0.9734	8.64033e-05	2.7745	0.000685569
hsa-miR-130b-4373144	0.111569	0.0729655	0.0504993	'IRAK1BP1	1980.22	2140.74	2185.01	-0.986366	0.9729	9.05231e-05	2.90679	0.000713147
hsa-miR-130b-4373144	0.111569	0.0729655	0.0504993	'CIB1	1184.79	1548.58	1648.15	-0.986146	0.9725	9.41957e-05	3.02472	0.000735762
hsa-miR-130b-4373144	0.111569	0.0729655	0.0504993	'RAI2	758.808	870.701	988.935	-0.986038	0.9723	9.6032e-05	3.08368	0.000747197
hsa-miR-130b-4373144	0.111569	0.0729655	0.0504993	'COLEC10	194.591	403.78	633.705	-0.984084	0.9684	0.0001329	4.26756	0.000968359
hsa-miR-130b-4373144	0.111569	0.0729655	0.0504993	'C1orf142	626.336	670.604	719.471	-0.983862	0.968	0.000137544	4.41666	0.000993401
hsa-miR-130b-4373144	0.111569	0.0729655	0.0504993	'SSFA2	1714.53	2256.38	2393.53	-0.98384	0.9679	0.000138023	4.43204	0.000995741
hsa-miR-130b-4373144	0.111569	0.0729655	0.0504993	'CSNK1D	998.597	1137.85	1293.19	-0.983314	0.9669	0.000149413	4.79778	0.00105982
hsa-miR-130b-4373144	0.111569	0.0729655	0.0504993	'CFLAR	523.679	675.827	858.446	-0.979285	0.959	0.000255298	8.19788	0.00162431
hsa-miR-130b-4373144	0.111569	0.0729655	0.0504993	'RGS10	705.169	903.781	945.247	-0.978046	0.9566	0.000294734	9.46421	0.00181203
hsa-miR-130b-4373144	0.111569	0.0729655	0.0504993	'SLC12A5	285.942	327.717	378.975	-0.977994	0.9565	0.000296462	9.5197	0.00181952
hsa-miR-130b-4373144	0.111569	0.0729655	0.0504993	'EPB41L1	393.045	502.259	524.859	-0.977779	0.9561	0.000303677	9.75136	0.00185458
hsa-miR-130b-4373144	0.111569	0.0729655	0.0504993	'ASB8	774.021	913.499	1087.94	-0.976846	0.9542	0.000336155	10.7943	0.00201461
hsa-miR-130b-4373144	0.111569	0.0729655	0.0504993	'ARID1B	935.234	1172.38	1219.37	-0.976474	0.9535	0.000349675	11.2284	0.00207626
hsa-miR-130b-4373144	0.111569	0.0729655	0.0504993	'TARBP1	732.745	857.288	881.409	-0.975797	0.9522	0.000375056	12.0434	0.0021937
hsa-miR-130b-4373144	0.111569	0.0729655	0.0504993	'GMCL1	1374.75	1929.15	2036.48	-0.975784	0.9522	0.000375538	12.0589	0.00219572
hsa-miR-130b-4373144	0.111569	0.0729655	0.0504993	'PRR13	1191.82	1304.81	1449.86	-0.97524	0.9511	0.000396711	12.7388	0.0022928
hsa-miR-130b-4373144	0.111569	0.0729655	0.0504993	'TAGAP	108.994	190.498	295.6	-0.974955	0.9505	0.000408073	13.1036	0.00234119
hsa-miR-130b-4373144	0.111569	0.0729655	0.0504993	'TMEM87B	526.387	593.532	680.259	-0.974853	0.9503	0.000412212	13.2366	0.00235904
hsa-miR-130b-4373144	0.111569	0.0729655	0.0504993	'TMEM5	876.405	918.798	974.423	-0.973854	0.9484	0.000453805	14.5721	0.00254758
hsa-miR-130b-4373144	0.111569	0.0729655	0.0504993	'TDRD7	417.654	692.518	742.309	-0.973818	0.9483	0.000455353	14.6218	0.00255448
hsa-miR-130b-4373144	0.111569	0.0729655	0.0504993	'MGAT4A	817.556	1167.38	1222.32	-0.969709	0.9403	0.000652163	20.9416	0.00342407
hsa-miR-130b-4373144	0.111569	0.0729655	0.0504993	'TRPM3	193.844	353.331	377.225	-0.968395	0.9378	0.000723972	23.2475	0.00370832
hsa-miR-130b-4373144	0.111569	0.0729655	0.0504993	'RPS6KA5	537.97	589.319	663.457	-0.967446	0.936	0.00077865	25.0032	0.00393133
hsa-miR-130b-4373144	0.111569	0.0729655	0.0504993	'BCL2L14	157.231	206.16	279.188	-0.965095	0.9314	0.000924112	29.6741	0.00451249
hsa-miR-130b-4373144	0.111569	0.0729655	0.0504993	'TSPYL2	502.943	988.917	1053.25	-0.965069	0.9314	0.000925832	29.7294	0.00451746
hsa-miR-130b-4373144	0.111569	0.0729655	0.0504993	'AVIL	298.97	406.616	420.866	-0.965069	0.9314	0.000925847	29.7299	0.00451684
hsa-miR-130b-4373144	0.111569	0.0729655	0.0504993	'SIRT6	655.166	714.477	803.436	-0.964743	0.9307	0.000947205	30.4157	0.00460077
hsa-miR-130b-4373144	0.111569	0.0729655	0.0504993	'PSAP	5715.52	5970.14	6002.45	-0.96398	0.9293	0.000998321	32.0571	0.00480184
hsa-miR-130b-4373144	0.111569	0.0729655	0.0504993	'CHD9	2621.81	2680.78	2688.19	-0.96372	0.9288	0.00101605	32.6263	0.00487104
hsa-miR-130b-4373144	0.111569	0.0729655	0.0504993	'TERF2	877.603	1099.73	1125.77	-0.961993	0.9254	0.00113883	36.569	0.00534869
hsa-miR-130b-4373144	0.111569	0.0729655	0.0504993	'A4GNT	150.149	257.913	434.141	-0.958332	0.9184	0.00142653	45.8074	0.00637808
hsa-miR-130b-4373144	0.111569	0.0729655	0.0504993	'ST8SIA3	247.998	414.863	431.36	-0.958015	0.9178	0.00145323	46.6647	0.00645789
hsa-miR-130b-4373144	0.111569	0.0729655	0.0504993	'BTD	525.365	701.637	718.149	-0.956841	0.9155	0.00155461	49.9202	0.00681225
hsa-miR-130b-4373144	0.111569	0.0729655	0.0504993	'TNS1	1092.24	1655.88	1708.04	-0.956582	0.915	0.00157752	50.6556	0.00689005
hsa-miR-130b-4373144	0.111569	0.0729655	0.0504993	'XBP1	5302.07	7284.01	7458.16	-0.955502	0.913	0.00167518	53.7916	0.00721067
hsa-miR-130b-4373144	0.111569	0.0729655	0.0504993	'DDX6	195.065	239.744	315.955	-0.955081	0.9122	0.00171412	55.0421	0.00734875
hsa-miR-130b-4373144	0.111569	0.0729655	0.0504993	'CHRNB1	300.38	404.873	412.357	-0.9516	0.9055	0.00205656	66.0382	0.00849804
hsa-miR-130b-4373144	0.111569	0.0729655	0.0504993	'C14orf128	386.197	430.262	509.379	-0.951036	0.9045	0.00211556	67.9328	0.00868372
hsa-miR-130b-4373144	0.111569	0.0729655	0.0504993	'CCDC50	922.244	986.953	1103.64	-0.950689	0.9038	0.00215228	69.1119	0.00880294
hsa-miR-130b-4373144	0.111569	0.0729655	0.0504993	'CYP2C9	349.935	412.914	417.086	-0.950258	0.903	0.00219832	70.5903	0.00895361
hsa-miR-130b-4373144	0.111569	0.0729655	0.0504993	'SERPINI1	921.324	1674.14	1722.49	-0.949748	0.902	0.00225368	72.3678	0.0091385
hsa-miR-130b-4373144	0.111569	0.0729655	0.0504993	'ESRRA	365.851	499.229	507.279	-0.948759	0.9001	0.00236319	75.8843	0.00949622
hsa-miR-130b-4373144	0.111569	0.0729655	0.0504993	'MET	563.62	869.901	887.495	-0.948007	0.8987	0.00244854	78.625	0.0097683
hsa-miR-130b-4373144	0.111569	0.0729655	0.0504993	'USP15	539.384	600.765	715.532	-0.947772	0.8983	0.00247553	79.4917	0.00986004
hsa-miR-130b-4373144	0.111569	0.0729655	0.0504993	'DIABLO	2959.43	3026.26	3030.01	-0.947661	0.8981	0.00248833	79.9029	0.00990368
hsa-miR-130b-4373144	0.111569	0.0729655	0.0504993	'PPP1R3E	311.726	505.988	515.174	-0.94532	0.8936	0.00276759	88.8701	0.0107747
hsa-miR-130b-4373144	0.111569	0.0729655	0.0504993	'IL17RA	386.462	507.423	749.998	-0.942023	0.8874	0.00319029	102.443	0.0120792
hsa-miR-130b-4373144	0.111569	0.0729655	0.0504993	'PLCL2	435.506	758.822	759.943	-0.932614	0.8698	0.00459043	147.403	0.0161751
hsa-miR-130b-4373144	0.111569	0.0729655	0.0504993	'TAF6	895.142	1076.17	1074.23	-0.928094	0.8614	0.00536777	172.365	0.0183738
hsa-miR-130b-4373144	0.111569	0.0729655	0.0504993	'PIPOX	247.916	396.009	392.87	-0.924621	0.8549	0.00601234	193.062	0.0201927
hsa-miR-130b-4373144	0.111569	0.0729655	0.0504993	'C6orf32	235.073	286.007	415.156	-0.922192	0.8504	0.00648814	208.341	0.0214364
hsa-miR-130b-4373144	0.111569	0.0729655	0.0504993	'SEC23B	1661.06	2038.28	2026.63	-0.921312	0.8488	0.00666541	214.033	0.0218758
hsa-miR-130b-4373144	0.111569	0.0729655	0.0504993	'LONRF3	373.69	606.885	599.019	-0.920316	0.847	0.00686949	220.586	0.0224333
hsa-miR-130b-4373144	0.111569	0.0729655	0.0504993	'MAP3K13	1982.95	2322.68	2309.55	-0.918581	0.8438	0.00723313	232.263	0.0233641
hsa-miR-130b-4373144	0.111569	0.0729655	0.0504993	'CD69	132.518	253.657	581.081	-0.916755	0.8404	0.00762742	244.924	0.0243803
hsa-miR-130b-4373144	0.111569	0.0729655	0.0504993	'TES	1572.39	1591.16	1642.26	-0.916158	0.8393	0.0077588	249.143	0.0246994
hsa-miR-130b-4373144	0.111569	0.0729655	0.0504993	'PTPN4	599.819	698.069	692.734	-0.912883	0.8334	0.00850239	273.02	0.0265972
hsa-miR-130b-4373144	0.111569	0.0729655	0.0504993	'TM2D1	1344.37	1403.54	1398.81	-0.902972	0.8154	0.0109872	352.81	0.032535
hsa-miR-130b-4373144	0.111569	0.0729655	0.0504993	'C14orf103	533.979	550.152	601.747	-0.902834	0.8151	0.0110243	354.001	0.0326088
hsa-miR-130b-4373144	0.111569	0.0729655	0.0504993	'NOSIP	1500.28	2186.54	2131.25	-0.902706	0.8149	0.0110588	355.109	0.0326688
hsa-miR-130b-4373144	0.111569	0.0729655	0.0504993	'LLGL2	366.827	698.221	670.187	-0.901076	0.8119	0.0115031	369.377	0.0337331
hsa-miR-130b-4373144	0.111569	0.0729655	0.0504993	'CA11	272.601	294.949	369.005	-0.899706	0.8095	0.011884	381.607	0.0345878
hsa-miR-135a-4373140	0.0303802	0.0184194	0.00725603	'TRAF3IP1	392.561	480.737	563.3	-1	1	5.22153e-16	1.67669e-11	6.44879e-13
hsa-miR-135a-4373140	0.0303802	0.0184194	0.00725603	'C10orf118	1170.29	1530.28	1860.37	-0.999987	1	2.59347e-12	8.32788e-08	6.26156e-10
hsa-miR-135a-4373140	0.0303802	0.0184194	0.00725603	'OLFM1	341.181	350.113	358.748	-0.999949	0.9999	8.06828e-11	2.59081e-06	1.02403e-08
hsa-miR-135a-4373140	0.0303802	0.0184194	0.00725603	'PCYT1B	885.386	1047.03	1191.12	-0.999912	0.9998	3.03816e-10	9.75585e-06	2.88634e-08
hsa-miR-135a-4373140	0.0303802	0.0184194	0.00725603	'KMO	123.865	199.812	275.09	-0.999849	0.9997	1.18018e-09	3.78967e-05	8.40282e-08
hsa-miR-135a-4373140	0.0303802	0.0184194	0.00725603	'CDIPT	2407.97	3067.95	3647.4	-0.999845	0.9997	1.26069e-09	4.0482e-05	8.8582e-08
hsa-miR-135a-4373140	0.0303802	0.0184194	0.00725603	'CRTC2	593.71	732.395	871.913	-0.999766	0.9995	3.55515e-09	0.000114159	2.08701e-07
hsa-miR-135a-4373140	0.0303802	0.0184194	0.00725603	'IFT20	2175.22	2221.94	2270.6	-0.999498	0.999	2.39183e-08	0.000768042	9.57659e-07
hsa-miR-135a-4373140	0.0303802	0.0184194	0.00725603	'EDEM1	458.224	519.633	570.38	-0.99939	0.9988	3.89155e-08	0.00124962	1.4104e-06
hsa-miR-135a-4373140	0.0303802	0.0184194	0.00725603	'RAI2	758.808	870.701	988.935	-0.999359	0.9987	4.41508e-08	0.00141772	1.57002e-06
hsa-miR-135a-4373140	0.0303802	0.0184194	0.00725603	'KIAA1822L	218.42	299.478	364.958	-0.999143	0.9983	9.09887e-08	0.00292174	2.77468e-06
hsa-miR-135a-4373140	0.0303802	0.0184194	0.00725603	'IVL	209.221	278.329	362.152	-0.997158	0.9943	1.81955e-06	0.0584276	3.14804e-05
hsa-miR-135a-4373140	0.0303802	0.0184194	0.00725603	'JAKMIP2	368.514	380.599	389.062	-0.99668	0.9934	2.68395e-06	0.0861842	4.28777e-05
hsa-miR-135a-4373140	0.0303802	0.0184194	0.00725603	'GRPR	417.046	480.307	524.45	-0.996599	0.9932	2.85035e-06	0.0915277	4.51098e-05
hsa-miR-135a-4373140	0.0303802	0.0184194	0.00725603	'PPHLN1	1260.23	1286.29	1303.75	-0.995631	0.9913	5.32418e-06	0.170965	7.4107e-05
hsa-miR-135a-4373140	0.0303802	0.0184194	0.00725603	'ZDHHC13	440.808	512.761	607.281	-0.995201	0.9904	6.73021e-06	0.216114	9.01225e-05
hsa-miR-135a-4373140	0.0303802	0.0184194	0.00725603	'ZNF468	410.163	492.92	605.59	-0.994168	0.9884	1.09391e-05	0.351265	0.000131167
hsa-miR-135a-4373140	0.0303802	0.0184194	0.00725603	'MAGI1	1033.97	1143.94	1207.93	-0.991365	0.9828	2.90797e-05	0.933777	0.000287581
hsa-miR-135a-4373140	0.0303802	0.0184194	0.00725603	'MRAS	188.728	278.71	329.804	-0.990505	0.9811	3.68345e-05	1.18279	0.000347064
hsa-miR-135a-4373140	0.0303802	0.0184194	0.00725603	'ABHD1	264.531	340.338	464.906	-0.987308	0.9748	7.57775e-05	2.43329	0.000619316
hsa-miR-135a-4373140	0.0303802	0.0184194	0.00725603	'PKN2	1687.15	1778.81	1824.69	-0.985596	0.9714	0.000103754	3.33163	0.000794191
hsa-miR-135a-4373140	0.0303802	0.0184194	0.00725603	'IL15RA	159.614	337.846	424.315	-0.984265	0.9688	0.000129184	4.14823	0.000947734
hsa-miR-135a-4373140	0.0303802	0.0184194	0.00725603	'DDX58	596.416	688.608	733.186	-0.984121	0.9685	0.000132137	4.24304	0.000965425
hsa-miR-135a-4373140	0.0303802	0.0184194	0.00725603	'TBX6	273.675	422.615	493.704	-0.983556	0.9674	0.000144103	4.6273	0.0010315
hsa-miR-135a-4373140	0.0303802	0.0184194	0.00725603	'SETDB2	358.006	475.366	529.671	-0.98218	0.9647	0.000175858	5.64699	0.00120714
hsa-miR-135a-4373140	0.0303802	0.0184194	0.00725603	'DENND4A	426.246	625.84	717.969	-0.98207	0.9645	0.000178581	5.73442	0.00122165
hsa-miR-135a-4373140	0.0303802	0.0184194	0.00725603	'USP15	539.384	600.765	715.532	-0.981407	0.9632	0.000195364	6.27334	0.00131462
hsa-miR-135a-4373140	0.0303802	0.0184194	0.00725603	'DNAJC12	1263.73	1661.74	1837.41	-0.980021	0.9604	0.000233431	7.49569	0.00151551
hsa-miR-135a-4373140	0.0303802	0.0184194	0.00725603	'EHBP1L1	162.292	256.292	297.077	-0.979222	0.9589	0.000257228	8.25984	0.00163303
hsa-miR-135a-4373140	0.0303802	0.0184194	0.00725603	'TRIP11	618.584	658.087	675.14	-0.978983	0.9584	0.000264594	8.49639	0.00166727
hsa-miR-135a-4373140	0.0303802	0.0184194	0.00725603	'NCLN	1086.76	1386.85	1515.8	-0.978769	0.958	0.000271326	8.71255	0.00169703
hsa-miR-135a-4373140	0.0303802	0.0184194	0.00725603	'CPVL	466.981	825.326	979.203	-0.978734	0.9579	0.00027244	8.74831	0.001703
hsa-miR-135a-4373140	0.0303802	0.0184194	0.00725603	'SMARCA2	1527.98	1619.97	1802.84	-0.978331	0.9571	0.000285362	9.16326	0.00176386
hsa-miR-135a-4373140	0.0303802	0.0184194	0.00725603	'SUCLG2	1857.04	1914.27	2030.24	-0.977339	0.9552	0.000318755	10.2355	0.00192651
hsa-miR-135a-4373140	0.0303802	0.0184194	0.00725603	'CCDC109B	775.589	821.944	921.337	-0.974347	0.9494	0.000432975	13.9033	0.00245424
hsa-miR-135a-4373140	0.0303802	0.0184194	0.00725603	'TMEM157	1015.72	1393.14	1541	-0.97429	0.9492	0.000435378	13.9804	0.00246525
hsa-miR-135a-4373140	0.0303802	0.0184194	0.00725603	'SLC6A13	322.919	354.62	423.015	-0.974012	0.9487	0.000447069	14.3558	0.00251768
hsa-miR-135a-4373140	0.0303802	0.0184194	0.00725603	'PTPRN	253.261	437.42	507.357	-0.972742	0.9462	0.000502905	16.1488	0.00276994
hsa-miR-135a-4373140	0.0303802	0.0184194	0.00725603	'ZNF274	841.101	959.249	1003.94	-0.972543	0.9458	0.000511975	16.44	0.00280978
hsa-miR-135a-4373140	0.0303802	0.0184194	0.00725603	'TM9SF2	6893.84	7212.63	7930.61	-0.971659	0.9441	0.000553582	17.7761	0.0029921
hsa-miR-135a-4373140	0.0303802	0.0184194	0.00725603	'SV2C	199.318	217.937	260.316	-0.971072	0.943	0.000582273	18.6974	0.00311727
hsa-miR-135a-4373140	0.0303802	0.0184194	0.00725603	'MCART1	1034.74	1049.3	1084.13	-0.968255	0.9375	0.000731907	23.5022	0.00373704
hsa-miR-135a-4373140	0.0303802	0.0184194	0.00725603	'VLDLR	1483.15	1602.61	1905.93	-0.964853	0.9309	0.000939943	30.1825	0.00457242
hsa-miR-135a-4373140	0.0303802	0.0184194	0.00725603	'KCNMA1	893.505	1480.06	1668.53	-0.964201	0.9297	0.000983317	31.5753	0.00474246
hsa-miR-135a-4373140	0.0303802	0.0184194	0.00725603	'PEX11A	476.15	505.786	582.904	-0.963431	0.9282	0.00103604	33.2682	0.00494989
hsa-miR-135a-4373140	0.0303802	0.0184194	0.00725603	'KCTD1	950.627	1177.88	1245.1	-0.959906	0.9214	0.00129819	41.686	0.00592889
hsa-miR-135a-4373140	0.0303802	0.0184194	0.00725603	'S100A8	1842.51	4651.51	5461.18	-0.958564	0.9188	0.00140715	45.1852	0.00632049
hsa-miR-135a-4373140	0.0303802	0.0184194	0.00725603	'IRAK1BP1	1980.22	2140.74	2185.01	-0.956276	0.9145	0.00160484	51.533	0.00698942
hsa-miR-135a-4373140	0.0303802	0.0184194	0.00725603	'POLR3H	596.054	736.934	773.753	-0.953509	0.9092	0.00186436	59.8663	0.0078472
hsa-miR-135a-4373140	0.0303802	0.0184194	0.00725603	'CD58	702.705	751.039	903.854	-0.951948	0.9062	0.00202076	64.8885	0.0083792
hsa-miR-135a-4373140	0.0303802	0.0184194	0.00725603	'PALMD	563.949	688.942	1089.9	-0.951089	0.9046	0.00210995	67.7527	0.00866957
hsa-miR-135a-4373140	0.0303802	0.0184194	0.00725603	'PIM2	269.252	361.507	384.282	-0.9506	0.9036	0.00216174	69.4157	0.00883714
hsa-miR-135a-4373140	0.0303802	0.0184194	0.00725603	'CA11	272.601	294.949	369.005	-0.949168	0.9009	0.00231755	74.4189	0.00935146
hsa-miR-135a-4373140	0.0303802	0.0184194	0.00725603	'BTBD9	515.441	567.805	744.541	-0.948085	0.8989	0.00243958	78.3375	0.00974468
hsa-miR-135a-4373140	0.0303802	0.0184194	0.00725603	'C4orf19	961.109	1187.85	1240.2	-0.947222	0.8972	0.00253939	81.5422	0.0100545
hsa-miR-135a-4373140	0.0303802	0.0184194	0.00725603	'C8orf47	909.725	947.318	1079.34	-0.945749	0.8944	0.00271516	87.1865	0.0106079
hsa-miR-135a-4373140	0.0303802	0.0184194	0.00725603	'WDFY2	359.582	405.834	415.904	-0.944325	0.8917	0.00289164	92.8534	0.0111469
hsa-miR-135a-4373140	0.0303802	0.0184194	0.00725603	'CD40	729.407	781.711	970.739	-0.944071	0.8913	0.00292371	93.8832	0.0112502
hsa-miR-135a-4373140	0.0303802	0.0184194	0.00725603	'ENSA	1463.62	1496.66	1617.9	-0.943169	0.8896	0.00303952	97.6019	0.0116013
hsa-miR-135a-4373140	0.0303802	0.0184194	0.00725603	'CACNA1D	673.263	856.297	894.817	-0.942669	0.8886	0.00310478	99.6975	0.0118097
hsa-miR-135a-4373140	0.0303802	0.0184194	0.00725603	'TNNT3	313.07	384.421	399.178	-0.941828	0.887	0.00321639	103.281	0.0121665
hsa-miR-135a-4373140	0.0303802	0.0184194	0.00725603	'ZNF430	1103.23	1139.24	1276.24	-0.941087	0.8856	0.0033167	106.503	0.0124477
hsa-miR-135a-4373140	0.0303802	0.0184194	0.00725603	'SPAG9	784.917	805.376	891.923	-0.935038	0.8743	0.0042018	134.924	0.01504
hsa-miR-135a-4373140	0.0303802	0.0184194	0.00725603	'RASSF5	761.005	1122.57	1181.27	-0.930737	0.8663	0.00490483	157.499	0.0170842
hsa-miR-135a-4373140	0.0303802	0.0184194	0.00725603	'MDM4	1227.88	1701.96	1769.52	-0.925293	0.8562	0.00588445	188.955	0.0198358
hsa-miR-135a-4373140	0.0303802	0.0184194	0.00725603	'RBP7	190.445	220.165	387.278	-0.919889	0.8462	0.00695795	223.427	0.0226576
hsa-miR-135a-4373140	0.0303802	0.0184194	0.00725603	'ENPP3	412.72	431.562	542.094	-0.917796	0.8423	0.00740118	237.659	0.0237826
hsa-miR-135a-4373140	0.0303802	0.0184194	0.00725603	'SNRPN	4223.67	4309.98	4318.07	-0.910478	0.829	0.00907276	291.335	0.0280103
hsa-miR-135a-4373140	0.0303802	0.0184194	0.00725603	'MAP3K12	428.226	437.782	515.922	-0.903028	0.8155	0.0109722	352.327	0.0325025
hsa-miR-135a-4373140	0.0303802	0.0184194	0.00725603	'IFRD1	940.662	1178.34	1193.27	-0.9	0.81	0.0118018	378.967	0.0344109
hsa-miR-135a-4373140	0.0303802	0.0184194	0.00725603	'GABBR1	632.324	741.771	748.222	-0.898635	0.8075	0.0121866	391.323	0.0352797
hsa-miR-135a-4373140	0.0303802	0.0184194	0.00725603	'CDKL3	197.958	239.384	241.784	-0.898275	0.8069	0.0122894	394.626	0.0355007
hsa-miR-135a-4373140	0.0303802	0.0184194	0.00725603	'MET	563.62	869.901	887.495	-0.898099	0.8066	0.0123398	396.243	0.0356206
hsa-miR-135a-4373140	0.0303802	0.0184194	0.00725603	'NR3C2	346.95	663.139	680.981	-0.897733	0.8059	0.0124447	399.611	0.0358556
hsa-miR-135b-4373139	0.0842383	0.0586197	0.00886674	'SMARCA2	1527.98	1619.97	1802.84	-0.999983	1	5.09607e-12	1.6364e-07	1.1132e-09
hsa-miR-135b-4373139	0.0842383	0.0586197	0.00886674	'USP15	539.384	600.765	715.532	-0.999954	0.9999	6.05044e-11	1.94286e-06	8.06165e-09
hsa-miR-135b-4373139	0.0842383	0.0586197	0.00886674	'SUCLG2	1857.04	1914.27	2030.24	-0.999944	0.9999	9.93664e-11	3.19076e-06	1.1774e-08
hsa-miR-135b-4373139	0.0842383	0.0586197	0.00886674	'CCDC109B	775.589	821.944	921.337	-0.999705	0.9994	6.32645e-09	0.000203149	3.29787e-07
hsa-miR-135b-4373139	0.0842383	0.0586197	0.00886674	'SLC6A13	322.919	354.62	423.015	-0.999668	0.9993	8.51167e-09	0.000273318	4.13492e-07
hsa-miR-135b-4373139	0.0842383	0.0586197	0.00886674	'SLC12A6	233.537	246.468	275.387	-0.999412	0.9988	3.54872e-08	0.00113953	1.3053e-06
hsa-miR-135b-4373139	0.0842383	0.0586197	0.00886674	'SV2C	199.318	217.937	260.316	-0.999263	0.9985	6.25728e-08	0.00200927	2.03162e-06
hsa-miR-135b-4373139	0.0842383	0.0586197	0.00886674	'ABHD1	264.531	340.338	464.906	-0.999066	0.9981	1.12961e-07	0.0036273	3.32171e-06
hsa-miR-135b-4373139	0.0842383	0.0586197	0.00886674	'MCART1	1034.74	1049.3	1084.13	-0.998754	0.9975	2.32247e-07	0.00745768	5.88145e-06
hsa-miR-135b-4373139	0.0842383	0.0586197	0.00886674	'MLSTD1	241.544	297.233	383.758	-0.998303	0.9966	5.02335e-07	0.0161305	1.11245e-05
hsa-miR-135b-4373139	0.0842383	0.0586197	0.00886674	'VLDLR	1483.15	1602.61	1905.93	-0.998004	0.996	7.53581e-07	0.0241982	1.5267e-05
hsa-miR-135b-4373139	0.0842383	0.0586197	0.00886674	'PEX11A	476.15	505.786	582.904	-0.997651	0.9953	1.13134e-06	0.0363284	2.13948e-05
hsa-miR-135b-4373139	0.0842383	0.0586197	0.00886674	'FGD4	676.952	759.699	883.056	-0.997583	0.9952	1.21423e-06	0.0389901	2.27215e-05
hsa-miR-135b-4373139	0.0842383	0.0586197	0.00886674	'ZNF468	410.163	492.92	605.59	-0.995523	0.9911	5.65877e-06	0.181709	7.7853e-05
hsa-miR-135b-4373139	0.0842383	0.0586197	0.00886674	'C4orf7	121.217	215.183	492.446	-0.995501	0.991	5.72925e-06	0.183972	7.85869e-05
hsa-miR-135b-4373139	0.0842383	0.0586197	0.00886674	'ZDHHC13	440.808	512.761	607.281	-0.994524	0.9891	9.35035e-06	0.300249	0.000116421
hsa-miR-135b-4373139	0.0842383	0.0586197	0.00886674	'CD58	702.705	751.039	903.854	-0.994115	0.9883	1.11917e-05	0.359378	0.000133747
hsa-miR-135b-4373139	0.0842383	0.0586197	0.00886674	'BTBD9	515.441	567.805	744.541	-0.992698	0.9854	1.91565e-05	0.615135	0.000206421
hsa-miR-135b-4373139	0.0842383	0.0586197	0.00886674	'IVL	209.221	278.329	362.152	-0.991907	0.9839	2.47467e-05	0.79464	0.000252668
hsa-miR-135b-4373139	0.0842383	0.0586197	0.00886674	'C8orf47	909.725	947.318	1079.34	-0.991795	0.9837	2.56078e-05	0.822291	0.000259972
hsa-miR-135b-4373139	0.0842383	0.0586197	0.00886674	'ZNF430	1103.23	1139.24	1276.24	-0.989899	0.9799	4.29565e-05	1.37938	0.000390316
hsa-miR-135b-4373139	0.0842383	0.0586197	0.00886674	'TTTY9A	163.047	193.677	320.355	-0.98784	0.9758	6.8131e-05	2.18775	0.000567658
hsa-miR-135b-4373139	0.0842383	0.0586197	0.00886674	'SPAG9	784.917	805.376	891.923	-0.987272	0.9747	7.63073e-05	2.4503	0.000622062
hsa-miR-135b-4373139	0.0842383	0.0586197	0.00886674	'RAI2	758.808	870.701	988.935	-0.986105	0.9724	9.48942e-05	3.04715	0.000740318
hsa-miR-135b-4373139	0.0842383	0.0586197	0.00886674	'IFT20	2175.22	2221.94	2270.6	-0.98541	0.971	0.000107118	3.43965	0.000814504
hsa-miR-135b-4373139	0.0842383	0.0586197	0.00886674	'ZNF160	1805.29	2429.7	3047.58	-0.982781	0.9659	0.000161541	5.18723	0.00112864
hsa-miR-135b-4373139	0.0842383	0.0586197	0.00886674	'OLFM1	341.181	350.113	358.748	-0.981516	0.9634	0.000192546	6.18283	0.00129973
hsa-miR-135b-4373139	0.0842383	0.0586197	0.00886674	'TRAF3IP1	392.561	480.737	563.3	-0.979711	0.9598	0.000242516	7.78744	0.0015628
hsa-miR-135b-4373139	0.0842383	0.0586197	0.00886674	'ENPP3	412.72	431.562	542.094	-0.978941	0.9583	0.000265913	8.53874	0.00167262
hsa-miR-135b-4373139	0.0842383	0.0586197	0.00886674	'C10orf118	1170.29	1530.28	1860.37	-0.978484	0.9574	0.00028042	9.00458	0.00174136
hsa-miR-135b-4373139	0.0842383	0.0586197	0.00886674	'PCYT1B	885.386	1047.03	1191.12	-0.976775	0.9541	0.000338732	10.877	0.00202665
hsa-miR-135b-4373139	0.0842383	0.0586197	0.00886674	'CDIPT	2407.97	3067.95	3647.4	-0.975832	0.9522	0.000373706	12.0001	0.0021878
hsa-miR-135b-4373139	0.0842383	0.0586197	0.00886674	'MAP3K12	428.226	437.782	515.922	-0.971024	0.9429	0.000584619	18.7727	0.00312774
hsa-miR-135b-4373139	0.0842383	0.0586197	0.00886674	'KIAA1822L	218.42	299.478	364.958	-0.970354	0.9416	0.000618503	19.8607	0.00327681
hsa-miR-135b-4373139	0.0842383	0.0586197	0.00886674	'CD2	330.586	354.013	596.491	-0.966095	0.9333	0.000860481	27.6309	0.00426666
hsa-miR-135b-4373139	0.0842383	0.0586197	0.00886674	'JAKMIP2	368.514	380.599	389.062	-0.959879	0.9214	0.00130038	41.7564	0.00593806
hsa-miR-135b-4373139	0.0842383	0.0586197	0.00886674	'PPHLN1	1260.23	1286.29	1303.75	-0.956445	0.9148	0.00158977	51.0491	0.00693226
hsa-miR-135b-4373139	0.0842383	0.0586197	0.00886674	'SSTR2	322.69	330.509	484.809	-0.95592	0.9138	0.00163695	52.5642	0.00709559
hsa-miR-135b-4373139	0.0842383	0.0586197	0.00886674	'DUSP5	479.483	484.033	586.33	-0.954407	0.9109	0.00177763	57.0815	0.00756347
hsa-miR-135b-4373139	0.0842383	0.0586197	0.00886674	'ZDHHC8	574.601	645.109	688.048	-0.948541	0.8997	0.00238772	76.672	0.00958281
hsa-miR-135b-4373139	0.0842383	0.0586197	0.00886674	'SLC2A9	345.866	347.115	439.423	-0.946316	0.8955	0.00264669	84.9878	0.0103884
hsa-miR-135b-4373139	0.0842383	0.0586197	0.00886674	'CXCL10	340.794	342.692	509.679	-0.945716	0.8944	0.00271917	87.3153	0.0106171
hsa-miR-135b-4373139	0.0842383	0.0586197	0.00886674	'PPM1K	302.01	481.655	584.12	-0.942933	0.8891	0.00307018	98.5866	0.0117003
hsa-miR-135b-4373139	0.0842383	0.0586197	0.00886674	'MRAS	188.728	278.71	329.804	-0.942544	0.8884	0.00312123	100.226	0.011861
hsa-miR-135b-4373139	0.0842383	0.0586197	0.00886674	'SH2D3C	666.508	666.378	683.499	-0.940263	0.8841	0.00343017	110.146	0.0127973
hsa-miR-135b-4373139	0.0842383	0.0586197	0.00886674	'GRK5	597.614	595.839	685.221	-0.936543	0.8771	0.00397035	127.492	0.0143945
hsa-miR-135b-4373139	0.0842383	0.0586197	0.00886674	'PTPN1	578.928	571.92	812.117	-0.933613	0.8716	0.00442785	142.183	0.0157073
hsa-miR-135b-4373139	0.0842383	0.0586197	0.00886674	'PKN2	1687.15	1778.81	1824.69	-0.931366	0.8674	0.00479806	154.07	0.0167741
hsa-miR-135b-4373139	0.0842383	0.0586197	0.00886674	'IL15RA	159.614	337.846	424.315	-0.928537	0.8622	0.00528853	169.82	0.0181645
hsa-miR-135b-4373139	0.0842383	0.0586197	0.00886674	'DDX58	596.416	688.608	733.186	-0.928235	0.8616	0.00534253	171.554	0.0183147
hsa-miR-135b-4373139	0.0842383	0.0586197	0.00886674	'TBX6	273.675	422.615	493.704	-0.927056	0.8594	0.00555605	178.41	0.0189154
hsa-miR-135b-4373139	0.0842383	0.0586197	0.00886674	'BACE2	933.949	1232.94	1374.79	-0.926503	0.8584	0.00565794	181.682	0.0192053
hsa-miR-135b-4373139	0.0842383	0.0586197	0.00886674	'SETDB2	358.006	475.366	529.671	-0.924231	0.8542	0.00608738	195.472	0.0203829
hsa-miR-135b-4373139	0.0842383	0.0586197	0.00886674	'DNAJC12	1263.73	1661.74	1837.41	-0.919911	0.8462	0.00695335	223.279	0.0226495
hsa-miR-135b-4373139	0.0842383	0.0586197	0.00886674	'TRIP11	618.584	658.087	675.14	-0.917878	0.8425	0.00738346	237.09	0.0237518
hsa-miR-135b-4373139	0.0842383	0.0586197	0.00886674	'CPVL	466.981	825.326	979.203	-0.917393	0.8416	0.00748829	240.457	0.024024
hsa-miR-135b-4373139	0.0842383	0.0586197	0.00886674	'TMEM157	1015.72	1393.14	1541	-0.90898	0.8262	0.00943851	303.08	0.0288565
hsa-miR-135b-4373139	0.0842383	0.0586197	0.00886674	'AIM1	473.76	709.713	802.102	-0.908932	0.8262	0.00945036	303.46	0.0288872
hsa-miR-135b-4373139	0.0842383	0.0586197	0.00886674	'PTPRN	253.261	437.42	507.357	-0.906137	0.8211	0.010155	326.088	0.030567
hsa-miR-141-4373137	0.0305554	0.0776589	0.0577435	'KEAP1	1090.05	988.804	1031.9	-0.999995	1	2.91628e-13	9.36445e-09	1.04049e-10
hsa-miR-141-4373137	0.0305554	0.0776589	0.0577435	'BCL10	1117.73	1031.91	1068.52	-0.99999	1	1.21541e-12	3.9028e-08	3.42351e-10
hsa-miR-141-4373137	0.0305554	0.0776589	0.0577435	'MAP2K4	1120.45	950.962	1021.51	-0.999972	0.9999	1.74432e-11	5.60117e-07	2.82888e-09
hsa-miR-141-4373137	0.0305554	0.0776589	0.0577435	'CCDC80	1572.56	1011.41	1243.81	-0.999951	0.9999	7.12524e-11	2.28799e-06	9.30075e-09
hsa-miR-141-4373137	0.0305554	0.0776589	0.0577435	'FAP	932.055	802.887	855.584	-0.999856	0.9997	1.05231e-09	3.37907e-05	7.6797e-08
hsa-miR-141-4373137	0.0305554	0.0776589	0.0577435	'SDHC	2657.13	2071.45	2327.8	-0.999854	0.9997	1.08937e-09	3.49807e-05	7.89631e-08
hsa-miR-141-4373137	0.0305554	0.0776589	0.0577435	'STT3A	995.982	832.488	906.968	-0.999292	0.9986	5.65007e-08	0.0018143	1.88989e-06
hsa-miR-141-4373137	0.0305554	0.0776589	0.0577435	'MRPL28	1003	667.005	820.702	-0.999208	0.9984	7.47409e-08	0.00240001	2.35295e-06
hsa-miR-141-4373137	0.0305554	0.0776589	0.0577435	'PARP2	1538.87	1265.17	1390.61	-0.999168	0.9983	8.47294e-08	0.00272075	2.61359e-06
hsa-miR-141-4373137	0.0305554	0.0776589	0.0577435	'KHDRBS3	693.933	482.762	563.553	-0.998949	0.9979	1.51709e-07	0.00487154	4.2435e-06
hsa-miR-141-4373137	0.0305554	0.0776589	0.0577435	'SLC44A1	1494.29	1324.31	1389.05	-0.998857	0.9977	1.86964e-07	0.00600359	4.98637e-06
hsa-miR-141-4373137	0.0305554	0.0776589	0.0577435	'ZMYND19	469.103	165.645	280.932	-0.998806	0.9976	2.08899e-07	0.00670796	5.44477e-06
hsa-miR-141-4373137	0.0305554	0.0776589	0.0577435	'AHNAK	5928.57	3726.71	4540.14	-0.998156	0.9963	6.18026e-07	0.0198454	1.3108e-05
hsa-miR-141-4373137	0.0305554	0.0776589	0.0577435	'BLZF1	706.803	424.478	527.408	-0.997809	0.9956	9.50609e-07	0.030525	1.86128e-05
hsa-miR-141-4373137	0.0305554	0.0776589	0.0577435	'PAK1IP1	611.034	250.523	381.119	-0.997632	0.9953	1.15403e-06	0.037057	2.17471e-05
hsa-miR-141-4373137	0.0305554	0.0776589	0.0577435	'PCSK6	463.017	382.683	421.497	-0.997588	0.9952	1.20788e-06	0.0387864	2.2616e-05
hsa-miR-141-4373137	0.0305554	0.0776589	0.0577435	'UBE1C	1959.93	1552.73	1696.57	-0.996883	0.9938	2.29194e-06	0.0735966	3.78389e-05
hsa-miR-141-4373137	0.0305554	0.0776589	0.0577435	'STAMBP	1390.82	1257.87	1304.76	-0.996836	0.9937	2.3791e-06	0.0763952	3.89771e-05
hsa-miR-141-4373137	0.0305554	0.0776589	0.0577435	'GLRX2	946.517	649.736	795.822	-0.996807	0.9936	2.43545e-06	0.0782048	3.96375e-05
hsa-miR-141-4373137	0.0305554	0.0776589	0.0577435	'TIMP1	5811.75	4172.26	4740.52	-0.99627	0.9926	3.58811e-06	0.115218	5.44508e-05
hsa-miR-141-4373137	0.0305554	0.0776589	0.0577435	'C14orf106	792.987	495.89	598.549	-0.996166	0.9923	3.84251e-06	0.123387	5.76574e-05
hsa-miR-141-4373137	0.0305554	0.0776589	0.0577435	'CRSP9	989.247	707.882	849.021	-0.995882	0.9918	4.59224e-06	0.147462	6.60374e-05
hsa-miR-141-4373137	0.0305554	0.0776589	0.0577435	'MED6	838.104	488.397	666.236	-0.995127	0.9903	6.99071e-06	0.224479	9.26832e-05
hsa-miR-141-4373137	0.0305554	0.0776589	0.0577435	'TSHZ3	814.828	552.665	639.87	-0.994803	0.9896	8.20706e-06	0.263537	0.000104828
hsa-miR-141-4373137	0.0305554	0.0776589	0.0577435	'DR1	1138.18	890.102	972.099	-0.994562	0.9892	9.18916e-06	0.295073	0.000114949
hsa-miR-141-4373137	0.0305554	0.0776589	0.0577435	'UPF2	1419.34	1171.93	1253.38	-0.994409	0.9888	9.84919e-06	0.316267	0.000120759
hsa-miR-141-4373137	0.0305554	0.0776589	0.0577435	'CEP170	446.046	161.653	308.467	-0.994211	0.9885	1.07394e-05	0.344854	0.000129062
hsa-miR-141-4373137	0.0305554	0.0776589	0.0577435	'RDX	2285.12	1471.22	1729.65	-0.992957	0.986	1.75087e-05	0.562221	0.000191362
hsa-miR-141-4373137	0.0305554	0.0776589	0.0577435	'CENTG2	708.033	632.188	672.311	-0.992519	0.9851	2.03452e-05	0.653303	0.000216111
hsa-miR-141-4373137	0.0305554	0.0776589	0.0577435	'GSN	1311.9	805.902	964.59	-0.992435	0.9849	2.09184e-05	0.671711	0.00022074
hsa-miR-141-4373137	0.0305554	0.0776589	0.0577435	'WDR1	1995.12	1446.66	1616.36	-0.991856	0.9838	2.51354e-05	0.807123	0.000255824
hsa-miR-141-4373137	0.0305554	0.0776589	0.0577435	'FAM118B	527.651	398.858	438.376	-0.99149	0.9831	2.80406e-05	0.900411	0.00027937
hsa-miR-141-4373137	0.0305554	0.0776589	0.0577435	'ENTPD1	597.447	291.429	384.74	-0.991214	0.9825	3.03599e-05	0.974886	0.000297675
hsa-miR-141-4373137	0.0305554	0.0776589	0.0577435	'BAI3	372.133	274.566	327.627	-0.990287	0.9807	3.89661e-05	1.25124	0.000362363
hsa-miR-141-4373137	0.0305554	0.0776589	0.0577435	'CD200	1593.44	899.087	1099.9	-0.988792	0.9777	5.56292e-05	1.78631	0.000482265
hsa-miR-141-4373137	0.0305554	0.0776589	0.0577435	'FBXW7	633.895	512.27	580.358	-0.987564	0.9753	7.20331e-05	2.31306	0.000594616
hsa-miR-141-4373137	0.0305554	0.0776589	0.0577435	'WRN	783.298	496.886	575.494	-0.986275	0.9727	9.20252e-05	2.95502	0.000723029
hsa-miR-141-4373137	0.0305554	0.0776589	0.0577435	'SEPT8	2946.17	2632.68	2811.66	-0.985479	0.9712	0.000105855	3.39912	0.000807776
hsa-miR-141-4373137	0.0305554	0.0776589	0.0577435	'COLEC12	1528.28	1049.2	1178.25	-0.985354	0.9709	0.00010814	3.47248	0.000820917
hsa-miR-141-4373137	0.0305554	0.0776589	0.0577435	'C9orf39	367.288	182.587	232.163	-0.985177	0.9706	0.000111406	3.57735	0.000842125
hsa-miR-141-4373137	0.0305554	0.0776589	0.0577435	'CXorf40B	1423.27	1229.8	1281.38	-0.984841	0.9699	0.000117773	3.78182	0.000881544
hsa-miR-141-4373137	0.0305554	0.0776589	0.0577435	'CRIPT	861.039	708.525	748.331	-0.983778	0.9678	0.00013933	4.47402	0.00100382
hsa-miR-141-4373137	0.0305554	0.0776589	0.0577435	'CLIC5	354.277	113.398	176.18	-0.983708	0.9677	0.000140819	4.52185	0.00101205
hsa-miR-141-4373137	0.0305554	0.0776589	0.0577435	'MRAS	813.322	579.384	715.197	-0.983547	0.9674	0.000144314	4.63407	0.00103232
hsa-miR-141-4373137	0.0305554	0.0776589	0.0577435	'GRSF1	1327.56	1230.92	1255.48	-0.98242	0.9651	0.000170057	5.46071	0.00117536
hsa-miR-141-4373137	0.0305554	0.0776589	0.0577435	'SAAL1	1186.8	934.382	995.308	-0.979807	0.96	0.000239677	7.69627	0.00154855
hsa-miR-141-4373137	0.0305554	0.0776589	0.0577435	'MDM1	1149.82	953.461	1000.21	-0.979104	0.9586	0.000260843	8.37593	0.0016488
hsa-miR-141-4373137	0.0305554	0.0776589	0.0577435	'CLIC5	287.139	201.106	253.387	-0.977482	0.9555	0.000313801	10.0765	0.00190122
hsa-miR-141-4373137	0.0305554	0.0776589	0.0577435	'COMMD10	1847.95	1452.87	1543.39	-0.97714	0.9548	0.000325721	10.4592	0.00196123
hsa-miR-141-4373137	0.0305554	0.0776589	0.0577435	'SEC23A	2109.83	1009.13	1255.69	-0.975982	0.9525	0.000368025	11.8177	0.00216163
hsa-miR-141-4373137	0.0305554	0.0776589	0.0577435	'DNAJC13	1624.8	1279.77	1354.89	-0.97453	0.9497	0.000425389	13.6597	0.00242064
hsa-miR-141-4373137	0.0305554	0.0776589	0.0577435	'CPSF4	1316.87	1207.61	1230.91	-0.973477	0.9477	0.000470107	15.0956	0.00262304
hsa-miR-141-4373137	0.0305554	0.0776589	0.0577435	'LOX	681.882	297.765	378.986	-0.973044	0.9468	0.000489275	15.7111	0.00270835
hsa-miR-141-4373137	0.0305554	0.0776589	0.0577435	'TNFAIP6	482.947	276.219	407.664	-0.970261	0.9414	0.000623266	20.0137	0.00329715
hsa-miR-141-4373137	0.0305554	0.0776589	0.0577435	'ZNF24	1403.53	1157.37	1206.12	-0.969751	0.9404	0.000649928	20.8699	0.00341513
hsa-miR-141-4373137	0.0305554	0.0776589	0.0577435	'MRPL32	2983.22	2149.11	2309	-0.968139	0.9373	0.000738511	23.7143	0.00376239
hsa-miR-141-4373137	0.0305554	0.0776589	0.0577435	'MAL	357.104	285.841	333.121	-0.962301	0.926	0.00111634	35.8469	0.00526309
hsa-miR-141-4373137	0.0305554	0.0776589	0.0577435	'ZC3H14	1799.36	1604.21	1635.67	-0.959934	0.9215	0.00129603	41.6167	0.00592071
hsa-miR-141-4373137	0.0305554	0.0776589	0.0577435	'C17orf79	2331.95	1896.53	2189.02	-0.959755	0.9211	0.00131024	42.0732	0.00597461
hsa-miR-141-4373137	0.0305554	0.0776589	0.0577435	'ZNHIT3	1912.29	1369.23	1455.79	-0.959434	0.9205	0.00133599	42.9	0.00606789
hsa-miR-141-4373137	0.0305554	0.0776589	0.0577435	'CCL2	1769.89	593.223	773.486	-0.957673	0.9171	0.00148237	47.6004	0.00655743
hsa-miR-141-4373137	0.0305554	0.0776589	0.0577435	'SDHC	2027.1	1608.89	1664.63	-0.951829	0.906	0.00203295	65.28	0.00842214
hsa-miR-141-4373137	0.0305554	0.0776589	0.0577435	'RINT1	689.444	569.316	654.024	-0.948762	0.9001	0.00236293	75.8759	0.00949636
hsa-miR-141-4373137	0.0305554	0.0776589	0.0577435	'HSPA4L	504.971	318.515	340.112	-0.94649	0.8958	0.00262586	84.3192	0.0103244
hsa-miR-141-4373137	0.0305554	0.0776589	0.0577435	'E2F3	658.276	493.438	511.704	-0.94492	0.8929	0.00281704	90.4578	0.0109156
hsa-miR-141-4373137	0.0305554	0.0776589	0.0577435	'CKAP2	2177.16	995.146	1123.65	-0.94426	0.8916	0.00289978	93.1147	0.0111689
hsa-miR-141-4373137	0.0305554	0.0776589	0.0577435	'SEC61A2	681.93	621.525	627.788	-0.942664	0.8886	0.00310545	99.7192	0.0118095
hsa-miR-141-4373137	0.0305554	0.0776589	0.0577435	'CEP170	2456.73	1844.19	1906.91	-0.942255	0.8878	0.00315947	101.454	0.011978
hsa-miR-141-4373137	0.0305554	0.0776589	0.0577435	'ZNF271	1252.26	884.388	1151.04	-0.941773	0.8869	0.00322382	103.52	0.0121831
hsa-miR-141-4373137	0.0305554	0.0776589	0.0577435	'PPP2R2B	512.932	406.486	416.836	-0.940596	0.8847	0.00338401	108.664	0.0126604
hsa-miR-141-4373137	0.0305554	0.0776589	0.0577435	'TBC1D15	1166.66	1024.41	1036.78	-0.937255	0.8784	0.00386347	124.06	0.0140705
hsa-miR-141-4373137	0.0305554	0.0776589	0.0577435	'SUGT1	1972.06	1645.87	1887.87	-0.935449	0.8751	0.00413787	132.871	0.0148625
hsa-miR-141-4373137	0.0305554	0.0776589	0.0577435	'BAG2	822.663	487.461	513.878	-0.934565	0.8734	0.00427603	137.308	0.0152666
hsa-miR-141-4373137	0.0305554	0.0776589	0.0577435	'CDCA2	616.703	299.676	324.095	-0.933972	0.8723	0.00437031	140.335	0.0155375
hsa-miR-141-4373137	0.0305554	0.0776589	0.0577435	'CSNK1A1	1764.29	1600.28	1612.7	-0.93354	0.8715	0.00443957	142.559	0.0157333
hsa-miR-141-4373137	0.0305554	0.0776589	0.0577435	'KDELC1	1359.04	640.932	694.424	-0.933126	0.8707	0.00450674	144.716	0.0159256
hsa-miR-141-4373137	0.0305554	0.0776589	0.0577435	'CENPA	709.332	346.783	371.757	-0.931243	0.8672	0.00481888	154.739	0.0168341
hsa-miR-141-4373137	0.0305554	0.0776589	0.0577435	'IPPK	455.99	408.501	411.609	-0.930081	0.8651	0.00501753	161.118	0.0174012
hsa-miR-141-4373137	0.0305554	0.0776589	0.0577435	'SULF2	1735.41	748.611	805.372	-0.92738	0.86	0.00549691	176.511	0.0187558
hsa-miR-141-4373137	0.0305554	0.0776589	0.0577435	'UPK3B	163.721	74.357	79.395	-0.926988	0.8593	0.0055686	178.813	0.0189521
hsa-miR-141-4373137	0.0305554	0.0776589	0.0577435	'GART	896.249	657.865	669.598	-0.924521	0.8547	0.00603164	193.682	0.0202406
hsa-miR-141-4373137	0.0305554	0.0776589	0.0577435	'RNF7	3207.97	2564.37	2592.88	-0.92281	0.8516	0.00636509	204.389	0.0211146
hsa-miR-141-4373137	0.0305554	0.0776589	0.0577435	'NCOA6	1867.78	1724.78	1730.08	-0.92028	0.8469	0.00687685	220.823	0.0224527
hsa-miR-141-4373137	0.0305554	0.0776589	0.0577435	'APBB2	383.3	279.4	282.203	-0.916716	0.8404	0.00763584	245.194	0.0243902
hsa-miR-141-4373137	0.0305554	0.0776589	0.0577435	'ACOT7	708.024	383.671	390.925	-0.915073	0.8374	0.00800092	256.918	0.0253221
hsa-miR-141-4373137	0.0305554	0.0776589	0.0577435	'SUCLA2	3149.32	2501.95	2513.79	-0.913615	0.8347	0.00833291	267.578	0.0261588
hsa-miR-141-4373137	0.0305554	0.0776589	0.0577435	'MOCS2	1263.96	1226.08	1226.77	-0.913588	0.8346	0.008339	267.774	0.0261728
hsa-miR-141-4373137	0.0305554	0.0776589	0.0577435	'ZFPM2	2315.7	986.665	1002.2	-0.911241	0.8304	0.00888969	285.457	0.0275724
hsa-miR-141-4373137	0.0305554	0.0776589	0.0577435	'UGP2	6249.53	4367.75	4385.82	-0.910487	0.829	0.00907064	291.267	0.0280065
hsa-miR-141-4373137	0.0305554	0.0776589	0.0577435	'WRB	3466.13	2024.61	2032.04	-0.908875	0.8261	0.00946447	303.914	0.0289166
hsa-miR-141-4373137	0.0305554	0.0776589	0.0577435	'FBXO5	1137.88	551.082	552.136	-0.907654	0.8238	0.00976907	313.695	0.0296274
hsa-miR-141-4373137	0.0305554	0.0776589	0.0577435	'RAP2C	1328.93	991.956	992.427	-0.907509	0.8236	0.00980563	314.868	0.0297102
hsa-miR-141-4373137	0.0305554	0.0776589	0.0577435	'CEP152	536.73	373.949	373.737	-0.906524	0.8218	0.0100557	322.899	0.0303334
hsa-miR-141-4373137	0.0305554	0.0776589	0.0577435	'HEATR2	2189.56	1668.27	1665.77	-0.905247	0.8195	0.0103854	333.485	0.0311029
hsa-miR-141-4373137	0.0305554	0.0776589	0.0577435	'C1GALT1	638.798	481.759	610.612	-0.903309	0.816	0.0108967	349.905	0.0323118
hsa-miR-141-4373137	0.0305554	0.0776589	0.0577435	'THOC2	962.546	942.896	942.516	-0.899891	0.8098	0.0118324	379.949	0.0344875
hsa-miR-141-4373137	0.0305554	0.0776589	0.0577435	'CDKN3	1339.7	799	788.516	-0.899872	0.8098	0.0118376	380.119	0.0344998
hsa-miR-141-4373137	0.0305554	0.0776589	0.0577435	'MCM3	2958.57	1758.72	1730.76	-0.89842	0.8072	0.0122479	393.293	0.0354223
hsa-miR-141-4373137	0.0305554	0.0776589	0.0577435	'PDLIM1	4165.47	3465.67	3442.78	-0.894915	0.8009	0.0132706	426.133	0.0377108
hsa-miR-17-5p-4373119	0.042113	0.0243228	0.016786	'SLC35E1	834.269	1225.11	1391.08	-1	1	3.62297e-17	1.16337e-12	8.94901e-14
hsa-miR-17-5p-4373119	0.042113	0.0243228	0.016786	'PHF12	859.169	970.313	1017.82	-0.999998	1	2.65647e-14	8.5302e-10	1.4458e-11
hsa-miR-17-5p-4373119	0.042113	0.0243228	0.016786	'ITIH5	534.224	807.948	925.433	-0.999996	1	1.80374e-13	5.792e-09	7.06342e-11
hsa-miR-17-5p-4373119	0.042113	0.0243228	0.016786	'TRIP11	618.584	658.087	675.14	-0.999991	1	1.13175e-12	3.63417e-08	3.27403e-10
hsa-miR-17-5p-4373119	0.042113	0.0243228	0.016786	'PIK3R2	1113.45	1483.35	1644.21	-0.999982	1	5.96576e-12	1.91566e-07	1.24394e-09
hsa-miR-17-5p-4373119	0.042113	0.0243228	0.016786	'TNFSF13	337.392	552.629	648.902	-0.999921	0.9998	2.37908e-10	7.63945e-06	2.35786e-08
hsa-miR-17-5p-4373119	0.042113	0.0243228	0.016786	'KLK12	261.818	435.305	504.546	-0.99991	0.9998	3.29351e-10	1.05758e-05	3.08332e-08
hsa-miR-17-5p-4373119	0.042113	0.0243228	0.016786	'PDE4C	2428.01	2941.65	3146.46	-0.999907	0.9998	3.55549e-10	1.1417e-05	3.26201e-08
hsa-miR-17-5p-4373119	0.042113	0.0243228	0.016786	'MINK1	706.163	1148.91	1325.32	-0.999905	0.9998	3.76552e-10	1.20914e-05	3.41566e-08
hsa-miR-17-5p-4373119	0.042113	0.0243228	0.016786	'F2RL1	243.806	487.748	580.972	-0.999736	0.9995	4.78352e-09	0.000153604	2.61231e-07
hsa-miR-17-5p-4373119	0.042113	0.0243228	0.016786	'UPK1B	346.01	1280.16	1636.58	-0.999728	0.9995	5.16376e-09	0.000165813	2.78211e-07
hsa-miR-17-5p-4373119	0.042113	0.0243228	0.016786	'GDPD1	361.564	468.154	508.108	-0.999632	0.9993	1.10063e-08	0.000353425	5.00601e-07
hsa-miR-17-5p-4373119	0.042113	0.0243228	0.016786	'TMEM17	284.614	374.246	407.772	-0.99962	0.9992	1.1963e-08	0.000384144	5.36514e-07
hsa-miR-17-5p-4373119	0.042113	0.0243228	0.016786	'TBC1D17	221.145	262.964	278.554	-0.9996	0.9992	1.3588e-08	0.000436325	5.99348e-07
hsa-miR-17-5p-4373119	0.042113	0.0243228	0.016786	'SH2D3A	87.075	143.194	170.288	-0.999523	0.999	2.10707e-08	0.000676601	8.57543e-07
hsa-miR-17-5p-4373119	0.042113	0.0243228	0.016786	'UBXD4	1792.84	2233.13	2446.21	-0.999505	0.999	2.31394e-08	0.00074303	9.32283e-07
hsa-miR-17-5p-4373119	0.042113	0.0243228	0.016786	'SORL1	1111.88	1334.58	1442.73	-0.999478	0.999	2.63916e-08	0.000847461	1.03475e-06
hsa-miR-17-5p-4373119	0.042113	0.0243228	0.016786	'C11orf54	1168.93	1357.8	1425.29	-0.999306	0.9986	5.37537e-08	0.00172609	1.82076e-06
hsa-miR-17-5p-4373119	0.042113	0.0243228	0.016786	'EPB41	715.326	836.557	899.457	-0.998814	0.9976	2.05305e-07	0.00659255	5.3729e-06
hsa-miR-17-5p-4373119	0.042113	0.0243228	0.016786	'WDR45	839.269	1044.31	1111.99	-0.998576	0.9972	3.24036e-07	0.0104051	7.765e-06
hsa-miR-17-5p-4373119	0.042113	0.0243228	0.016786	'MAPK9	665.203	836.32	930.89	-0.997902	0.9958	8.52677e-07	0.0273803	1.69853e-05
hsa-miR-17-5p-4373119	0.042113	0.0243228	0.016786	'BPHL	562.713	617.558	647.932	-0.997868	0.9957	8.88544e-07	0.028532	1.75907e-05
hsa-miR-17-5p-4373119	0.042113	0.0243228	0.016786	'PNLIPRP1	333.71	6383.21	8250.16	-0.997792	0.9956	9.68711e-07	0.0311063	1.88295e-05
hsa-miR-17-5p-4373119	0.042113	0.0243228	0.016786	'PPM1K	302.01	481.655	584.12	-0.99734	0.9947	1.54307e-06	0.0495496	2.74665e-05
hsa-miR-17-5p-4373119	0.042113	0.0243228	0.016786	'SYNJ2BP	783.565	907.287	978.083	-0.997278	0.9946	1.63395e-06	0.0524678	2.88126e-05
hsa-miR-17-5p-4373119	0.042113	0.0243228	0.016786	'MAGI1	1033.97	1143.94	1207.93	-0.996944	0.9939	2.18133e-06	0.0700448	3.64627e-05
hsa-miR-17-5p-4373119	0.042113	0.0243228	0.016786	'DENND4C	1386.92	1690.66	1870.45	-0.996584	0.9932	2.88125e-06	0.0925199	4.54867e-05
hsa-miR-17-5p-4373119	0.042113	0.0243228	0.016786	'KIAA1641	698.648	879.319	991.077	-0.995549	0.9911	5.57658e-06	0.17907	7.6953e-05
hsa-miR-17-5p-4373119	0.042113	0.0243228	0.016786	'CC2D1A	195.209	310.38	340.177	-0.995189	0.9904	6.77204e-06	0.217457	9.05693e-05
hsa-miR-17-5p-4373119	0.042113	0.0243228	0.016786	'ATG10	256.718	280.26	286.093	-0.994457	0.9889	9.63595e-06	0.30942	0.000118734
hsa-miR-17-5p-4373119	0.042113	0.0243228	0.016786	'RIOK3	1162.42	1434.68	1501.89	-0.994392	0.9888	9.92383e-06	0.318664	0.000121396
hsa-miR-17-5p-4373119	0.042113	0.0243228	0.016786	'FBF1	530.117	633.779	658.065	-0.993472	0.987	1.449e-05	0.465288	0.000164007
hsa-miR-17-5p-4373119	0.042113	0.0243228	0.016786	'NPAS3	178.246	392.059	442.08	-0.993446	0.9869	1.46318e-05	0.469841	0.000165437
hsa-miR-17-5p-4373119	0.042113	0.0243228	0.016786	'NF2	737.242	906.468	945.017	-0.992963	0.986	1.74661e-05	0.560855	0.000191027
hsa-miR-17-5p-4373119	0.042113	0.0243228	0.016786	'GSR	830.802	939.612	1013.41	-0.992885	0.9858	1.79584e-05	0.576661	0.000195544
hsa-miR-17-5p-4373119	0.042113	0.0243228	0.016786	'TMEM50B	1327.26	1501.52	1540.6	-0.992677	0.9854	1.92906e-05	0.619439	0.000207309
hsa-miR-17-5p-4373119	0.042113	0.0243228	0.016786	'CD82	249.782	472.842	625.778	-0.992525	0.9851	2.03064e-05	0.65206	0.000215771
hsa-miR-17-5p-4373119	0.042113	0.0243228	0.016786	'CYB5D2	899.913	998.478	1066.84	-0.992132	0.9843	2.30693e-05	0.740778	0.000239579
hsa-miR-17-5p-4373119	0.042113	0.0243228	0.016786	'GALNT6	169.219	272.884	294.987	-0.991736	0.9835	2.6067e-05	0.837037	0.000263883
hsa-miR-17-5p-4373119	0.042113	0.0243228	0.016786	'RGS10	705.169	903.781	945.247	-0.991339	0.9828	2.9299e-05	0.940821	0.000289662
hsa-miR-17-5p-4373119	0.042113	0.0243228	0.016786	'TNKS1BP1	484.59	638.142	669.166	-0.990714	0.9815	3.48465e-05	1.11895	0.00033233
hsa-miR-17-5p-4373119	0.042113	0.0243228	0.016786	'SATL1	894.198	1055.01	1086.41	-0.990059	0.9802	4.12877e-05	1.32579	0.000378688
hsa-miR-17-5p-4373119	0.042113	0.0243228	0.016786	'ZNF611	633.462	818.257	957.951	-0.98884	0.9778	5.50441e-05	1.76752	0.000477967
hsa-miR-17-5p-4373119	0.042113	0.0243228	0.016786	'DNPEP	706.898	788.263	850.633	-0.988248	0.9766	6.25927e-05	2.00992	0.000528925
hsa-miR-17-5p-4373119	0.042113	0.0243228	0.016786	'ZNF669	319.159	408.035	476.946	-0.987749	0.9756	6.93998e-05	2.2285	0.000575988
hsa-miR-17-5p-4373119	0.042113	0.0243228	0.016786	'MGST1	1099.78	2186.44	2370.51	-0.987297	0.9748	7.59371e-05	2.43842	0.000620304
hsa-miR-17-5p-4373119	0.042113	0.0243228	0.016786	'ILDR1	325.021	423.766	440.191	-0.986944	0.9741	8.12983e-05	2.61057	0.000653295
hsa-miR-17-5p-4373119	0.042113	0.0243228	0.016786	'FOXQ1	551.766	819.586	1031.61	-0.986813	0.9738	8.33309e-05	2.67584	0.000666792
hsa-miR-17-5p-4373119	0.042113	0.0243228	0.016786	'OR1I1	345.149	420.258	480.306	-0.986358	0.9729	9.06501e-05	2.91087	0.000713623
hsa-miR-17-5p-4373119	0.042113	0.0243228	0.016786	'GGT6	150.341	641.748	717.095	-0.985368	0.971	0.00010787	3.4638	0.000819058
hsa-miR-17-5p-4373119	0.042113	0.0243228	0.016786	'GPR157	282.077	388.223	477.018	-0.984152	0.9686	0.000131502	4.22266	0.000961443
hsa-miR-17-5p-4373119	0.042113	0.0243228	0.016786	'CNNM3	712.541	833.406	936.501	-0.98315	0.9666	0.000153092	4.91594	0.00108209
hsa-miR-17-5p-4373119	0.042113	0.0243228	0.016786	'STK33	227.771	292.636	348.156	-0.982969	0.9662	0.000157212	5.04822	0.0011044
hsa-miR-17-5p-4373119	0.042113	0.0243228	0.016786	'PDCD4	1911.41	2947.89	3082.16	-0.98219	0.9647	0.000175614	5.63914	0.00120623
hsa-miR-17-5p-4373119	0.042113	0.0243228	0.016786	'OPTN	664.072	718.675	725.496	-0.981527	0.9634	0.000192276	6.17419	0.00129846
hsa-miR-17-5p-4373119	0.042113	0.0243228	0.016786	'GOLGA2	1102.87	1547.97	1603.33	-0.981449	0.9632	0.000194278	6.23846	0.00130923
hsa-miR-17-5p-4373119	0.042113	0.0243228	0.016786	'ASB9	707.996	1123.36	1172.96	-0.980716	0.9618	0.000213861	6.86729	0.00141331
hsa-miR-17-5p-4373119	0.042113	0.0243228	0.016786	'KLB	260.901	716.769	769.062	-0.980005	0.9604	0.00023389	7.51043	0.00151818
hsa-miR-17-5p-4373119	0.042113	0.0243228	0.016786	'DHTKD1	471.154	638.782	657.097	-0.979162	0.9588	0.000259079	8.3193	0.00164121
hsa-miR-17-5p-4373119	0.042113	0.0243228	0.016786	'CDC2L5	1380.96	1780.28	2147.36	-0.978994	0.9584	0.000264256	8.48553	0.00166677
hsa-miR-17-5p-4373119	0.042113	0.0243228	0.016786	'FUT10	439.274	471.001	500.171	-0.978985	0.9584	0.00026455	8.49497	0.00166764
hsa-miR-17-5p-4373119	0.042113	0.0243228	0.016786	'SLC2A11	196.163	292.025	382.186	-0.977629	0.9558	0.000308776	9.91512	0.00188071
hsa-miR-17-5p-4373119	0.042113	0.0243228	0.016786	'HSD17B7P2	198.829	244.7	249.266	-0.977601	0.9557	0.000309733	9.94584	0.0018844
hsa-miR-17-5p-4373119	0.042113	0.0243228	0.016786	'REL	382.582	553.537	714.568	-0.977537	0.9556	0.000311911	10.0158	0.0018937
hsa-miR-17-5p-4373119	0.042113	0.0243228	0.016786	'GKAP1	534.984	648.165	758.889	-0.975177	0.951	0.000399215	12.8192	0.00230478
hsa-miR-17-5p-4373119	0.042113	0.0243228	0.016786	'FHAD1	897.489	1149.13	1395.69	-0.975078	0.9508	0.000403162	12.9459	0.00232047
hsa-miR-17-5p-4373119	0.042113	0.0243228	0.016786	'C20orf42	316.053	384.008	389.698	-0.974906	0.9504	0.000410071	13.1678	0.00234929
hsa-miR-17-5p-4373119	0.042113	0.0243228	0.016786	'PRRG4	277.94	375.066	470.95	-0.974594	0.9498	0.000422779	13.5759	0.00240835
hsa-miR-17-5p-4373119	0.042113	0.0243228	0.016786	'CHRNB1	300.38	404.873	412.357	-0.972706	0.9462	0.000504533	16.2011	0.00277558
hsa-miR-17-5p-4373119	0.042113	0.0243228	0.016786	'ALPK1	155.126	295.472	305.264	-0.972359	0.9455	0.000520493	16.7135	0.00284631
hsa-miR-17-5p-4373119	0.042113	0.0243228	0.016786	'RPP14	909.992	1059.8	1070.03	-0.972079	0.9449	0.000533583	17.1339	0.00290651
hsa-miR-17-5p-4373119	0.042113	0.0243228	0.016786	'ZNF544	736.278	803.895	873.264	-0.972048	0.9449	0.000535059	17.1813	0.00291208
hsa-miR-17-5p-4373119	0.042113	0.0243228	0.016786	'FAM40A	1271.89	1347.78	1426.46	-0.971326	0.9435	0.000569761	18.2956	0.00306254
hsa-miR-17-5p-4373119	0.042113	0.0243228	0.016786	'CAMKK1	452.154	660.325	673.355	-0.970987	0.9428	0.00058649	18.8328	0.00313409
hsa-miR-17-5p-4373119	0.042113	0.0243228	0.016786	'RNF125	173.161	300.406	436.518	-0.969147	0.9392	0.000682319	21.9099	0.00354874
hsa-miR-17-5p-4373119	0.042113	0.0243228	0.016786	'RCCD1	1044.19	1469.45	1491.41	-0.968809	0.9386	0.0007009	22.5066	0.00361842
hsa-miR-17-5p-4373119	0.042113	0.0243228	0.016786	'GLB1L	251.289	323.795	327.425	-0.968487	0.938	0.000718807	23.0816	0.0036907
hsa-miR-17-5p-4373119	0.042113	0.0243228	0.016786	'PIGO	563.822	621.518	686.411	-0.965486	0.9322	0.000898945	28.866	0.00441647
hsa-miR-17-5p-4373119	0.042113	0.0243228	0.016786	'FPR1	145.671	238.3	344.24	-0.964224	0.9297	0.000981776	31.5258	0.00473787
hsa-miR-17-5p-4373119	0.042113	0.0243228	0.016786	'ZNFX1	588.916	839.574	844.873	-0.962188	0.9258	0.00112457	36.111	0.00529564
hsa-miR-17-5p-4373119	0.042113	0.0243228	0.016786	'SNX22	309.736	391.519	489.666	-0.960481	0.9225	0.00125311	40.2386	0.00575906
hsa-miR-17-5p-4373119	0.042113	0.0243228	0.016786	'CFLAR	523.679	675.827	858.446	-0.960469	0.9225	0.00125404	40.2686	0.00576253
hsa-miR-17-5p-4373119	0.042113	0.0243228	0.016786	'TXNDC6	302.796	368.365	369.093	-0.959823	0.9213	0.00130479	41.8981	0.00595482
hsa-miR-17-5p-4373119	0.042113	0.0243228	0.016786	'EPHA10	219.975	269.41	329.43	-0.959553	0.9207	0.00132642	42.5926	0.0060321
hsa-miR-17-5p-4373119	0.042113	0.0243228	0.016786	'ST8SIA6	129.021	188.804	188.982	-0.957839	0.9175	0.00146817	47.1444	0.00651166
hsa-miR-17-5p-4373119	0.042113	0.0243228	0.016786	'HRBL	182.887	226.688	281.152	-0.957618	0.917	0.00148707	47.7512	0.00657368
hsa-miR-17-5p-4373119	0.042113	0.0243228	0.016786	'MRPL24	2076.45	2139.32	2220.28	-0.95472	0.9115	0.00174795	56.1285	0.00746687
hsa-miR-17-5p-4373119	0.042113	0.0243228	0.016786	'PGPEP1	353.669	555.044	552.99	-0.954486	0.911	0.00177014	56.841	0.00754459
hsa-miR-17-5p-4373119	0.042113	0.0243228	0.016786	'PECR	454.011	618.525	616.444	-0.953844	0.9098	0.00183173	58.8187	0.0077393
hsa-miR-17-5p-4373119	0.042113	0.0243228	0.016786	'CPT2	345.083	399.502	398.391	-0.951768	0.9059	0.00203921	65.4812	0.00844047
hsa-miR-17-5p-4373119	0.042113	0.0243228	0.016786	'PIPOX	247.916	396.009	392.87	-0.951556	0.9055	0.00206113	66.1848	0.00851143
hsa-miR-17-5p-4373119	0.042113	0.0243228	0.016786	'SLC9A1	203.744	358.094	354.316	-0.950659	0.9038	0.00215545	69.2136	0.00881365
hsa-miR-17-5p-4373119	0.042113	0.0243228	0.016786	'GTF2H3	860.777	1165.87	1155.83	-0.948302	0.8993	0.00241484	77.5429	0.00966869
hsa-miR-17-5p-4373119	0.042113	0.0243228	0.016786	'ANKRD44	277.373	325.781	393.118	-0.948048	0.8988	0.00244379	78.4726	0.00975663
hsa-miR-17-5p-4373119	0.042113	0.0243228	0.016786	'MAP3K9	245.368	319.115	424.208	-0.945892	0.8947	0.0026978	86.6291	0.0105517
hsa-miR-17-5p-4373119	0.042113	0.0243228	0.016786	'WNK2	455.688	765.132	750.36	-0.943978	0.8911	0.00293559	94.2646	0.0112892
hsa-miR-17-5p-4373119	0.042113	0.0243228	0.016786	'DGKZ	530.409	744.597	1057.55	-0.94363	0.8904	0.00297999	95.6906	0.0114244
hsa-miR-17-5p-4373119	0.042113	0.0243228	0.016786	'PDDC1	547.091	598.613	595.823	-0.942035	0.8874	0.00318872	102.393	0.0120761
hsa-miR-17-5p-4373119	0.042113	0.0243228	0.016786	'PTPN4	599.819	698.069	692.734	-0.94199	0.8873	0.0031948	102.588	0.012092
hsa-miR-17-5p-4373119	0.042113	0.0243228	0.016786	'FGD4	676.952	759.699	883.056	-0.941789	0.887	0.00322167	103.451	0.0121793
hsa-miR-17-5p-4373119	0.042113	0.0243228	0.016786	'PFKP	440.675	539.857	534.182	-0.941091	0.8857	0.00331612	106.484	0.0124485
hsa-miR-17-5p-4373119	0.042113	0.0243228	0.016786	'KREMEN1	447.474	524.586	519.448	-0.938129	0.8801	0.00373447	119.918	0.0137017
hsa-miR-17-5p-4373119	0.042113	0.0243228	0.016786	'GCAT	599.166	1236.05	1192.2	-0.937417	0.8787	0.00383943	123.288	0.014002
hsa-miR-17-5p-4373119	0.042113	0.0243228	0.016786	'ATF5	267.925	452.796	440.059	-0.937402	0.8787	0.00384162	123.358	0.0140084
hsa-miR-17-5p-4373119	0.042113	0.0243228	0.016786	'NCR2	325.456	392.094	497.375	-0.936366	0.8768	0.0039971	128.351	0.0144719
hsa-miR-17-5p-4373119	0.042113	0.0243228	0.016786	'NOSIP	1500.28	2186.54	2131.25	-0.933566	0.8715	0.0044355	142.428	0.0157223
hsa-miR-17-5p-4373119	0.042113	0.0243228	0.016786	'NUPL1	428.05	480.642	567.405	-0.932237	0.8691	0.00465251	149.397	0.0163669
hsa-miR-17-5p-4373119	0.042113	0.0243228	0.016786	'PRR11	2204.78	3058.15	2982.41	-0.930785	0.8664	0.00489657	157.234	0.0170647
hsa-miR-17-5p-4373119	0.042113	0.0243228	0.016786	'BPNT1	352.394	451.604	630.032	-0.92381	0.8534	0.00616892	198.09	0.0206129
hsa-miR-17-5p-4373119	0.042113	0.0243228	0.016786	'DNASE2	952.639	1418.09	1365.55	-0.922139	0.8503	0.00649864	208.678	0.0214579
hsa-miR-17-5p-4373119	0.042113	0.0243228	0.016786	'GALM	719.907	806.322	795.601	-0.917901	0.8425	0.00737852	236.932	0.023743
hsa-miR-17-5p-4373119	0.042113	0.0243228	0.016786	'PHACTR4	1001.68	1228.93	1199.86	-0.916412	0.8398	0.00770265	247.34	0.0245645
hsa-miR-17-5p-4373119	0.042113	0.0243228	0.016786	'INADL	434.981	683.478	651.654	-0.916349	0.8397	0.00771665	247.789	0.0245945
hsa-miR-17-5p-4373119	0.042113	0.0243228	0.016786	'RAPGEF5	742.954	834.847	1018.03	-0.913527	0.8345	0.00835309	268.226	0.0262144
hsa-miR-17-5p-4373119	0.042113	0.0243228	0.016786	'AIG1	1204.64	1641.97	1579.43	-0.910384	0.8288	0.00909562	292.069	0.0280674
hsa-miR-17-5p-4373119	0.042113	0.0243228	0.016786	'GPR6	368.066	391.043	439.31	-0.908231	0.8249	0.00962451	309.053	0.0292802
hsa-miR-17-5p-4373119	0.042113	0.0243228	0.016786	'IPP	409.837	503.925	489.828	-0.907568	0.8237	0.00979067	314.388	0.0296845
hsa-miR-17-5p-4373119	0.042113	0.0243228	0.016786	'FUT6	490.913	580.766	789.403	-0.898064	0.8065	0.0123499	396.566	0.0356368
hsa-miR-17-5p-4373119	0.042113	0.0243228	0.016786	'C9orf64	1338.36	1730.82	1662.58	-0.897191	0.805	0.0126015	404.645	0.0362261
hsa-miR-17-5p-4373119	0.042113	0.0243228	0.016786	'CHMP4C	773.144	1341.21	1241.01	-0.896063	0.8029	0.0129307	415.217	0.0369311
hsa-miR-17-5p-4373119	0.042113	0.0243228	0.016786	'TOMM7	11890	13450	13174.4	-0.89594	0.8027	0.0129668	416.377	0.0370047
hsa-miR-181b-4373116	0.134287	0.106059	0.0500759	'STK32C	146.615	192.466	288.953	-0.999894	0.9998	4.86166e-10	1.56113e-05	4.18533e-08
hsa-miR-181b-4373116	0.134287	0.106059	0.0500759	'BRD7	1447.96	1469.71	1509.77	-0.999823	0.9996	1.75874e-09	5.6475e-05	1.16204e-07
hsa-miR-181b-4373116	0.134287	0.106059	0.0500759	'HMBS	1217.03	1350.18	1642.11	-0.999703	0.9994	6.42574e-09	0.000206337	3.33879e-07
hsa-miR-181b-4373116	0.134287	0.106059	0.0500759	'ELAVL4	1142.81	1259.11	1525.64	-0.999396	0.9988	3.8038e-08	0.00122144	1.388e-06
hsa-miR-181b-4373116	0.134287	0.106059	0.0500759	'PLAC8	474.736	724.635	1134.42	-0.998799	0.9976	2.11666e-07	0.00679681	5.49459e-06
hsa-miR-181b-4373116	0.134287	0.106059	0.0500759	'C20orf108	2256.58	2563.18	3055.03	-0.998494	0.997	3.72619e-07	0.0119652	8.73369e-06
hsa-miR-181b-4373116	0.134287	0.106059	0.0500759	'LAS1L	851.914	878.477	920.615	-0.998325	0.9967	4.86239e-07	0.0156136	1.08428e-05
hsa-miR-181b-4373116	0.134287	0.106059	0.0500759	'VLDLR	1483.15	1602.61	1905.93	-0.998321	0.9966	4.89415e-07	0.0157156	1.08909e-05
hsa-miR-181b-4373116	0.134287	0.106059	0.0500759	'C6orf54	152.285	161.604	175.672	-0.997457	0.9949	1.37945e-06	0.0442956	2.51537e-05
hsa-miR-181b-4373116	0.134287	0.106059	0.0500759	'PAM	2239.56	2949.87	3982.48	-0.996666	0.9933	2.71164e-06	0.0870735	4.32341e-05
hsa-miR-181b-4373116	0.134287	0.106059	0.0500759	'SLC3A1	388.032	1152.81	2260.28	-0.996578	0.9932	2.89401e-06	0.0929295	4.56208e-05
hsa-miR-181b-4373116	0.134287	0.106059	0.0500759	'PRG2	209.534	305.783	445.04	-0.996558	0.9931	2.9359e-06	0.0942748	4.61679e-05
hsa-miR-181b-4373116	0.134287	0.106059	0.0500759	'TCF2	1135.76	1250.08	1580.68	-0.99634	0.9927	3.42358e-06	0.109935	5.26003e-05
hsa-miR-181b-4373116	0.134287	0.106059	0.0500759	'REPS2	327.13	437.233	592.878	-0.996005	0.992	4.25881e-06	0.136755	6.22178e-05
hsa-miR-181b-4373116	0.134287	0.106059	0.0500759	'MYO1C	1130.35	1221.46	1493.54	-0.995765	0.9915	4.92516e-06	0.158152	6.95173e-05
hsa-miR-181b-4373116	0.134287	0.106059	0.0500759	'HLA-C	3938.76	4962.94	8121.49	-0.995156	0.9903	6.88625e-06	0.221124	9.15629e-05
hsa-miR-181b-4373116	0.134287	0.106059	0.0500759	'MDH1B	358.105	386.224	475.529	-0.994577	0.9892	9.12453e-06	0.292998	0.000114363
hsa-miR-181b-4373116	0.134287	0.106059	0.0500759	'TMEM22	532.495	581.564	645.194	-0.993556	0.9872	1.4026e-05	0.45039	0.000159939
hsa-miR-181b-4373116	0.134287	0.106059	0.0500759	'CADPS	1156.21	1293.81	1464.1	-0.991969	0.984	2.42745e-05	0.779478	0.000249273
hsa-miR-181b-4373116	0.134287	0.106059	0.0500759	'KIF3A	554.789	602.704	775.473	-0.99186	0.9838	2.51023e-05	0.806061	0.000255568
hsa-miR-181b-4373116	0.134287	0.106059	0.0500759	'ENSA	1463.62	1496.66	1617.9	-0.991457	0.983	2.83171e-05	0.909292	0.000281514
hsa-miR-181b-4373116	0.134287	0.106059	0.0500759	'IVL	209.221	278.329	362.152	-0.991229	0.9825	3.02338e-05	0.970836	0.00029671
hsa-miR-181b-4373116	0.134287	0.106059	0.0500759	'THBS4	2703.76	2855.67	3039.7	-0.991181	0.9824	3.06431e-05	0.98398	0.000300177
hsa-miR-181b-4373116	0.134287	0.106059	0.0500759	'LEFTY2	121.691	198.48	290.554	-0.99079	0.9817	3.4143e-05	1.09637	0.000327176
hsa-miR-181b-4373116	0.134287	0.106059	0.0500759	'APBB1IP	265.368	319.074	523.75	-0.990587	0.9813	3.60407e-05	1.1573	0.000341488
hsa-miR-181b-4373116	0.134287	0.106059	0.0500759	'TTF1	672.14	684.188	732.821	-0.989225	0.9786	5.04455e-05	1.61986	0.000443918
hsa-miR-181b-4373116	0.134287	0.106059	0.0500759	'C9orf16	840.322	842.593	852.114	-0.98831	0.9768	6.17757e-05	1.98368	0.000523813
hsa-miR-181b-4373116	0.134287	0.106059	0.0500759	'CLK2	1568.5	1667.59	1779.28	-0.988236	0.9766	6.27522e-05	2.01504	0.000529855
hsa-miR-181b-4373116	0.134287	0.106059	0.0500759	'KCNMB2	574.842	596.783	692.356	-0.987375	0.9749	7.47904e-05	2.4016	0.000612652
hsa-miR-181b-4373116	0.134287	0.106059	0.0500759	'ANXA13	117.365	182.341	473.388	-0.986687	0.9736	8.53269e-05	2.73993	0.000679547
hsa-miR-181b-4373116	0.134287	0.106059	0.0500759	'PSG9	507.975	584.454	667.07	-0.986291	0.9728	9.17613e-05	2.94655	0.000721486
hsa-miR-181b-4373116	0.134287	0.106059	0.0500759	'ST6GALNAC5	496.834	521.87	641.469	-0.98509	0.9704	0.00011303	3.6295	0.000851996
hsa-miR-181b-4373116	0.134287	0.106059	0.0500759	'HEMGN	307.519	352.416	569.88	-0.984746	0.9697	0.000119619	3.84108	0.00089203
hsa-miR-181b-4373116	0.134287	0.106059	0.0500759	'CD48	326.525	519.986	719.763	-0.984064	0.9684	0.000133325	4.28119	0.000971011
hsa-miR-181b-4373116	0.134287	0.106059	0.0500759	'KMO	123.865	199.812	275.09	-0.981892	0.9641	0.000182993	5.8761	0.00124494
hsa-miR-181b-4373116	0.134287	0.106059	0.0500759	'WIF1	84.187	102.95	206.471	-0.981506	0.9634	0.0001928	6.19101	0.00130118
hsa-miR-181b-4373116	0.134287	0.106059	0.0500759	'FHAD1	897.489	1149.13	1395.69	-0.981255	0.9629	0.000199355	6.40149	0.00133615
hsa-miR-181b-4373116	0.134287	0.106059	0.0500759	'INPP4B	327.932	350.534	372.533	-0.980884	0.9621	0.000209276	6.72007	0.00138931
hsa-miR-181b-4373116	0.134287	0.106059	0.0500759	'MUC13	118.07	129.378	203.104	-0.977441	0.9554	0.000315223	10.1221	0.00190875
hsa-miR-181b-4373116	0.134287	0.106059	0.0500759	'C15orf48	162.906	294.052	411.682	-0.976029	0.9526	0.000366234	11.7601	0.00215387
hsa-miR-181b-4373116	0.134287	0.106059	0.0500759	'TMEM116	699.377	752.702	799.972	-0.975288	0.9512	0.000394839	12.6787	0.00228527
hsa-miR-181b-4373116	0.134287	0.106059	0.0500759	'NOTCH4	505.002	695.71	863.062	-0.974642	0.9499	0.0004208	13.5123	0.0023992
hsa-miR-181b-4373116	0.134287	0.106059	0.0500759	'THOC7	1715.97	1768.38	2154.53	-0.974584	0.9498	0.000423172	13.5885	0.00240973
hsa-miR-181b-4373116	0.134287	0.106059	0.0500759	'GLYAT	198.005	210.894	308.527	-0.973958	0.9486	0.000449375	14.4299	0.00252934
hsa-miR-181b-4373116	0.134287	0.106059	0.0500759	'PROX1	1308.18	1347.1	1380.56	-0.9733	0.9473	0.0004779	15.3458	0.00265729
hsa-miR-181b-4373116	0.134287	0.106059	0.0500759	'ANKRD22	583.38	594.952	686.105	-0.973083	0.9469	0.000487514	15.6546	0.00270093
hsa-miR-181b-4373116	0.134287	0.106059	0.0500759	'HLA-B	3172.35	3471.49	5918.67	-0.972252	0.9453	0.00052548	16.8737	0.00287016
hsa-miR-181b-4373116	0.134287	0.106059	0.0500759	'NRF1	798.962	804.073	849.845	-0.970325	0.9415	0.000619996	19.9087	0.00328364
hsa-miR-181b-4373116	0.134287	0.106059	0.0500759	'ATP6V1H	736.447	770.341	798.135	-0.970121	0.9411	0.000630546	20.2475	0.00332853
hsa-miR-181b-4373116	0.134287	0.106059	0.0500759	'LHX3	194.601	211.843	376.956	-0.968956	0.9389	0.000692768	22.2455	0.00359087
hsa-miR-181b-4373116	0.134287	0.106059	0.0500759	'ZNF479	185.421	190.678	246.241	-0.967034	0.9352	0.000803066	25.7873	0.00403683
hsa-miR-181b-4373116	0.134287	0.106059	0.0500759	'GRIA2	209.731	270.889	318.769	-0.966843	0.9348	0.000814528	26.1553	0.00408039
hsa-miR-181b-4373116	0.134287	0.106059	0.0500759	'UBXD7	752.745	865.362	952.732	-0.966185	0.9335	0.000854874	27.4509	0.00424476
hsa-miR-181b-4373116	0.134287	0.106059	0.0500759	'C20orf71	475.224	478.071	526.463	-0.95935	0.9204	0.00134273	43.1165	0.00608904
hsa-miR-181b-4373116	0.134287	0.106059	0.0500759	'SIPA1L2	802.486	921.705	1002.45	-0.955727	0.9134	0.00165459	53.1304	0.00714887
hsa-miR-181b-4373116	0.134287	0.106059	0.0500759	'CCDC92	890.534	897.744	1152.53	-0.951906	0.9061	0.00202506	65.0268	0.0083938
hsa-miR-181b-4373116	0.134287	0.106059	0.0500759	'LYPLA2	1264.68	1344.38	1394.91	-0.950298	0.9031	0.00219408	70.4541	0.00894542
hsa-miR-181b-4373116	0.134287	0.106059	0.0500759	'ZNF204	567.271	762.324	882.013	-0.947519	0.8978	0.00250482	80.4321	0.00995324
hsa-miR-181b-4373116	0.134287	0.106059	0.0500759	'CYLD	457.575	594.539	676.574	-0.945441	0.8939	0.00275274	88.3931	0.0107273
hsa-miR-181b-4373116	0.134287	0.106059	0.0500759	'KL	195.478	407.679	531.642	-0.943274	0.8898	0.00302593	97.1656	0.0115687
hsa-miR-181b-4373116	0.134287	0.106059	0.0500759	'GRK5	597.614	595.839	685.221	-0.938365	0.8805	0.00370022	118.818	0.0136071
hsa-miR-181b-4373116	0.134287	0.106059	0.0500759	'WHSC2	542.571	638.742	687.821	-0.931208	0.8671	0.00482475	154.927	0.0168528
hsa-miR-181b-4373116	0.134287	0.106059	0.0500759	'ENTPD6	694.783	846.288	922.424	-0.929805	0.8645	0.00506537	162.654	0.0175349
hsa-miR-181b-4373116	0.134287	0.106059	0.0500759	'PARN	896.673	998.691	1049.03	-0.928134	0.8614	0.00536052	172.132	0.0183588
hsa-miR-181b-4373116	0.134287	0.106059	0.0500759	'FAM3B	2125.01	3548.83	4248.92	-0.927812	0.8608	0.0054186	173.997	0.018528
hsa-miR-181b-4373116	0.134287	0.106059	0.0500759	'SC4MOL	2660.89	2644.13	2960.66	-0.927687	0.8606	0.0054412	174.722	0.0185994
hsa-miR-181b-4373116	0.134287	0.106059	0.0500759	'HLA-DRA	1087.83	954.276	3104.89	-0.924526	0.8547	0.00603066	193.651	0.0202394
hsa-miR-181b-4373116	0.134287	0.106059	0.0500759	'LRRC48	271.861	317.9	338.87	-0.920763	0.8478	0.00677755	217.634	0.0221781
hsa-miR-181b-4373116	0.134287	0.106059	0.0500759	'ERO1L	762.918	797.574	813.35	-0.920708	0.8477	0.00678865	217.99	0.0222077
hsa-miR-181b-4373116	0.134287	0.106059	0.0500759	'ANKRD10	1086.92	1218.95	1277.77	-0.918706	0.844	0.00720656	231.41	0.0232924
hsa-miR-181b-4373116	0.134287	0.106059	0.0500759	'PIK4CA	2855.61	3577.19	3897.83	-0.918472	0.8436	0.00725632	233.008	0.0234155
hsa-miR-181b-4373116	0.134287	0.106059	0.0500759	'DNAJC12	1263.73	1661.74	1837.41	-0.917847	0.8424	0.00739025	237.308	0.0237593
hsa-miR-181b-4373116	0.134287	0.106059	0.0500759	'SLC26A11	886.65	1132.12	1239.68	-0.917174	0.8412	0.00753591	241.986	0.0241575
hsa-miR-181b-4373116	0.134287	0.106059	0.0500759	'ZNF291	458.541	453.549	512.072	-0.916093	0.8392	0.00777308	249.601	0.02474
hsa-miR-181b-4373116	0.134287	0.106059	0.0500759	'SLC35E1	834.269	1225.11	1391.08	-0.914265	0.8359	0.00818386	262.792	0.0257841
hsa-miR-181b-4373116	0.134287	0.106059	0.0500759	'SNAP25	950.554	931.418	1140.39	-0.913709	0.8349	0.00831131	266.884	0.0260986
hsa-miR-181b-4373116	0.134287	0.106059	0.0500759	'CHGB	678.236	1635.89	2035.9	-0.912731	0.8331	0.00853787	274.16	0.026677
hsa-miR-181b-4373116	0.134287	0.106059	0.0500759	'IDH3A	534.252	622.855	659.111	-0.910822	0.8296	0.00898987	288.674	0.0278213
hsa-miR-181b-4373116	0.134287	0.106059	0.0500759	'SEC24D	1032.6	1168.7	1223.86	-0.909937	0.828	0.00920383	295.544	0.0283143
hsa-miR-181b-4373116	0.134287	0.106059	0.0500759	'BMP2K	584.436	721.684	776.937	-0.90931	0.8268	0.00935736	300.474	0.0286739
hsa-miR-181b-4373116	0.134287	0.106059	0.0500759	'ANXA10	212.252	537.149	666.73	-0.908444	0.8253	0.00957133	307.345	0.0291516
hsa-miR-181b-4373116	0.134287	0.106059	0.0500759	'C1orf50	822.99	816.63	872.908	-0.905211	0.8194	0.0103949	333.789	0.0311138
hsa-miR-181b-4373116	0.134287	0.106059	0.0500759	'ZNF274	841.101	959.249	1003.94	-0.903546	0.8164	0.0108336	347.878	0.0321752
hsa-miR-181b-4373116	0.134287	0.106059	0.0500759	'SLC25A37	501.832	951.039	1120.53	-0.903311	0.816	0.0108964	349.893	0.0323137
hsa-miR-181b-4373116	0.134287	0.106059	0.0500759	'NMB	296.842	383.715	416.148	-0.902338	0.8142	0.0111583	358.306	0.0329053
hsa-miR-181b-4373116	0.134287	0.106059	0.0500759	'TAF15	407.737	390.31	533.835	-0.901728	0.8131	0.0113242	363.63	0.0332903
hsa-miR-181b-4373116	0.134287	0.106059	0.0500759	'WDR22	940.696	1044.95	1082.93	-0.900089	0.8102	0.0117767	378.162	0.0343596
hsa-miR-181b-4373116	0.134287	0.106059	0.0500759	'CABP4	725.489	1032.26	1142.62	-0.89893	0.8081	0.012103	388.64	0.035098
hsa-miR-181d-4373180	0.0700838	0.0418592	0.0254914	'STC1	269.3	368.973	427.568	-0.999994	1	4.42178e-13	1.41988e-08	1.49461e-10
hsa-miR-181d-4373180	0.0700838	0.0418592	0.0254914	'KIAA2018	670.83	758.342	807.74	-0.999975	1	1.29626e-11	4.16241e-07	2.29967e-09
hsa-miR-181d-4373180	0.0700838	0.0418592	0.0254914	'CYLD	457.575	594.539	676.574	-0.999964	0.9999	3.35556e-11	1.0775e-06	4.87558e-09
hsa-miR-181d-4373180	0.0700838	0.0418592	0.0254914	'ZNF204	567.271	762.324	882.013	-0.999888	0.9998	5.60127e-10	1.79862e-05	4.67175e-08
hsa-miR-181d-4373180	0.0700838	0.0418592	0.0254914	'SCML4	152.621	251.868	313.737	-0.999816	0.9996	1.94368e-09	6.24136e-05	1.25581e-07
hsa-miR-181d-4373180	0.0700838	0.0418592	0.0254914	'PRLR	351.138	542.214	643.992	-0.999759	0.9995	3.80884e-09	0.000122306	2.21568e-07
hsa-miR-181d-4373180	0.0700838	0.0418592	0.0254914	'LYPLA2	1264.68	1344.38	1394.91	-0.999718	0.9994	5.67473e-09	0.000182221	3.01691e-07
hsa-miR-181d-4373180	0.0700838	0.0418592	0.0254914	'WHSC2	542.571	638.742	687.821	-0.999465	0.9989	2.80964e-08	0.000902204	1.08962e-06
hsa-miR-181d-4373180	0.0700838	0.0418592	0.0254914	'ENTPD6	694.783	846.288	922.424	-0.999332	0.9987	4.88673e-08	0.00156918	1.70563e-06
hsa-miR-181d-4373180	0.0700838	0.0418592	0.0254914	'GRIP2	367.169	398.359	419.225	-0.999266	0.9985	6.18814e-08	0.00198707	2.01529e-06
hsa-miR-181d-4373180	0.0700838	0.0418592	0.0254914	'PARN	896.673	998.691	1049.03	-0.999157	0.9983	8.74409e-08	0.00280781	2.68434e-06
hsa-miR-181d-4373180	0.0700838	0.0418592	0.0254914	'SIPA1L2	802.486	921.705	1002.45	-0.999131	0.9983	9.42789e-08	0.00302739	2.85603e-06
hsa-miR-181d-4373180	0.0700838	0.0418592	0.0254914	'ERO1L	762.918	797.574	813.35	-0.998168	0.9963	6.08103e-07	0.0195268	1.29574e-05
hsa-miR-181d-4373180	0.0700838	0.0418592	0.0254914	'ANKRD10	1086.92	1218.95	1277.77	-0.997846	0.9957	9.10707e-07	0.0292437	1.79299e-05
hsa-miR-181d-4373180	0.0700838	0.0418592	0.0254914	'PIK4CA	2855.61	3577.19	3897.83	-0.997807	0.9956	9.5246e-07	0.0305844	1.8615e-05
hsa-miR-181d-4373180	0.0700838	0.0418592	0.0254914	'DNAJC12	1263.73	1661.74	1837.41	-0.997702	0.9954	1.07131e-06	0.0344008	2.04402e-05
hsa-miR-181d-4373180	0.0700838	0.0418592	0.0254914	'SLC35E1	834.269	1225.11	1391.08	-0.997057	0.9941	1.98652e-06	0.0637892	3.37867e-05
hsa-miR-181d-4373180	0.0700838	0.0418592	0.0254914	'CHGB	678.236	1635.89	2035.9	-0.996761	0.9935	2.52389e-06	0.0810445	4.07669e-05
hsa-miR-181d-4373180	0.0700838	0.0418592	0.0254914	'GRIA2	209.731	270.889	318.769	-0.996629	0.9933	2.78761e-06	0.0895129	4.43353e-05
hsa-miR-181d-4373180	0.0700838	0.0418592	0.0254914	'DCP1B	770.502	820.153	840.576	-0.996475	0.993	3.11629e-06	0.100067	4.85292e-05
hsa-miR-181d-4373180	0.0700838	0.0418592	0.0254914	'IDH3A	534.252	622.855	659.111	-0.996376	0.9928	3.33918e-06	0.107224	5.15007e-05
hsa-miR-181d-4373180	0.0700838	0.0418592	0.0254914	'SEC24D	1032.6	1168.7	1223.86	-0.996192	0.9924	3.77878e-06	0.12134	5.69139e-05
hsa-miR-181d-4373180	0.0700838	0.0418592	0.0254914	'BMP2K	584.436	721.684	776.937	-0.996059	0.9921	4.11644e-06	0.132183	6.069e-05
hsa-miR-181d-4373180	0.0700838	0.0418592	0.0254914	'ANXA10	212.252	537.149	666.73	-0.995873	0.9918	4.61887e-06	0.148317	6.63312e-05
hsa-miR-181d-4373180	0.0700838	0.0418592	0.0254914	'GDI1	3373.32	3611.9	3806.1	-0.99566	0.9913	5.23443e-06	0.168083	7.30795e-05
hsa-miR-181d-4373180	0.0700838	0.0418592	0.0254914	'ENDOG	263.27	333.561	360.654	-0.995164	0.9904	6.85983e-06	0.220276	9.1325e-05
hsa-miR-181d-4373180	0.0700838	0.0418592	0.0254914	'MPP7	333.481	415.644	447.127	-0.995037	0.9901	7.31602e-06	0.234925	9.60052e-05
hsa-miR-181d-4373180	0.0700838	0.0418592	0.0254914	'ZNF274	841.101	959.249	1003.94	-0.994756	0.9895	8.39485e-06	0.269567	0.000106759
hsa-miR-181d-4373180	0.0700838	0.0418592	0.0254914	'SLC25A37	501.832	951.039	1120.53	-0.994699	0.9894	8.62102e-06	0.276829	0.000108988
hsa-miR-181d-4373180	0.0700838	0.0418592	0.0254914	'NMB	296.842	383.715	416.148	-0.994464	0.989	9.60688e-06	0.308486	0.000118466
hsa-miR-181d-4373180	0.0700838	0.0418592	0.0254914	'PROX1	1308.18	1347.1	1380.56	-0.994091	0.9882	1.13014e-05	0.362901	0.000134607
hsa-miR-181d-4373180	0.0700838	0.0418592	0.0254914	'WDR22	940.696	1044.95	1082.93	-0.993906	0.9878	1.22074e-05	0.391993	0.000143535
hsa-miR-181d-4373180	0.0700838	0.0418592	0.0254914	'CABP4	725.489	1032.26	1142.62	-0.99361	0.9873	1.37399e-05	0.441202	0.00015746
hsa-miR-181d-4373180	0.0700838	0.0418592	0.0254914	'NOTCH4	505.002	695.71	863.062	-0.993431	0.9869	1.47157e-05	0.472537	0.000166211
hsa-miR-181d-4373180	0.0700838	0.0418592	0.0254914	'TMEM116	699.377	752.702	799.972	-0.993095	0.9862	1.66667e-05	0.535184	0.000184165
hsa-miR-181d-4373180	0.0700838	0.0418592	0.0254914	'C15orf48	162.906	294.052	411.682	-0.992692	0.9854	1.91914e-05	0.616255	0.000206658
hsa-miR-181d-4373180	0.0700838	0.0418592	0.0254914	'DMXL2	1776.82	2059.69	2153.56	-0.991614	0.9833	2.70411e-05	0.868315	0.000271943
hsa-miR-181d-4373180	0.0700838	0.0418592	0.0254914	'KCNMA1	893.505	1480.06	1668.53	-0.990771	0.9816	3.43164e-05	1.10193	0.000328543
hsa-miR-181d-4373180	0.0700838	0.0418592	0.0254914	'PRKCSH	1641.78	1862.16	1931.16	-0.990078	0.9803	4.10864e-05	1.31933	0.00037749
hsa-miR-181d-4373180	0.0700838	0.0418592	0.0254914	'INPP4B	327.932	350.534	372.533	-0.989575	0.9793	4.64648e-05	1.49203	0.000416885
hsa-miR-181d-4373180	0.0700838	0.0418592	0.0254914	'FHAD1	897.489	1149.13	1395.69	-0.989297	0.9787	4.96069e-05	1.59293	0.000437979
hsa-miR-181d-4373180	0.0700838	0.0418592	0.0254914	'COG6	1398.9	1662.06	1741.5	-0.98908	0.9783	5.21536e-05	1.6747	0.000456322
hsa-miR-181d-4373180	0.0700838	0.0418592	0.0254914	'KMO	123.865	199.812	275.09	-0.988805	0.9777	5.54715e-05	1.78124	0.000481157
hsa-miR-181d-4373180	0.0700838	0.0418592	0.0254914	'CD48	326.525	519.986	719.763	-0.986972	0.9741	8.08679e-05	2.59675	0.000651304
hsa-miR-181d-4373180	0.0700838	0.0418592	0.0254914	'PIP5K3	1339.12	1548.05	1604.76	-0.986058	0.9723	9.56879e-05	3.07264	0.000745604
hsa-miR-181d-4373180	0.0700838	0.0418592	0.0254914	'REG4	552.716	1539.86	1800.84	-0.985289	0.9708	0.000109324	3.5105	0.000828925
hsa-miR-181d-4373180	0.0700838	0.0418592	0.0254914	'PSG9	507.975	584.454	667.07	-0.984797	0.9698	0.000118615	3.80885	0.000885984
hsa-miR-181d-4373180	0.0700838	0.0418592	0.0254914	'CSF3R	172.001	405.43	465.73	-0.984607	0.9695	0.000122329	3.92809	0.00090865
hsa-miR-181d-4373180	0.0700838	0.0418592	0.0254914	'SLC35C2	450.799	596.484	632.292	-0.983132	0.9665	0.000153496	4.92892	0.00108423
hsa-miR-181d-4373180	0.0700838	0.0418592	0.0254914	'CLK2	1568.5	1667.59	1779.28	-0.982599	0.9655	0.000165797	5.3239	0.00115136
hsa-miR-181d-4373180	0.0700838	0.0418592	0.0254914	'ZNF700	432.816	507.014	523.457	-0.980029	0.9605	0.000233199	7.48824	0.00151461
hsa-miR-181d-4373180	0.0700838	0.0418592	0.0254914	'LEFTY2	121.691	198.48	290.554	-0.979155	0.9587	0.000259276	8.32561	0.00164181
hsa-miR-181d-4373180	0.0700838	0.0418592	0.0254914	'THBS4	2703.76	2855.67	3039.7	-0.978557	0.9576	0.000278065	8.92894	0.00172974
hsa-miR-181d-4373180	0.0700838	0.0418592	0.0254914	'IVL	209.221	278.329	362.152	-0.978483	0.9574	0.000280444	9.00535	0.00174117
hsa-miR-181d-4373180	0.0700838	0.0418592	0.0254914	'CADPS	1156.21	1293.81	1464.1	-0.977286	0.9551	0.000320614	10.2952	0.00193556
hsa-miR-181d-4373180	0.0700838	0.0418592	0.0254914	'IGF2	2503.53	3158.14	3985.32	-0.976016	0.9526	0.000366729	11.7761	0.0021556
hsa-miR-181d-4373180	0.0700838	0.0418592	0.0254914	'TMEM22	532.495	581.564	645.194	-0.974395	0.9494	0.000430981	13.8392	0.00244509
hsa-miR-181d-4373180	0.0700838	0.0418592	0.0254914	'MOSC2	759.093	1209.19	1288.58	-0.973253	0.9472	0.000479964	15.4121	0.00266692
hsa-miR-181d-4373180	0.0700838	0.0418592	0.0254914	'TSPAN8	505.229	1976.62	2229.63	-0.972515	0.9458	0.000513285	16.4821	0.00281313
hsa-miR-181d-4373180	0.0700838	0.0418592	0.0254914	'ZNF468	410.163	492.92	605.59	-0.971227	0.9433	0.000574616	18.4515	0.00308244
hsa-miR-181d-4373180	0.0700838	0.0418592	0.0254914	'FVT1	1420.03	1588.39	1615.86	-0.971012	0.9429	0.00058525	18.793	0.00313007
hsa-miR-181d-4373180	0.0700838	0.0418592	0.0254914	'FUCA1	1725.81	2397.8	2501.84	-0.969537	0.94	0.00066131	21.2353	0.00346247
hsa-miR-181d-4373180	0.0700838	0.0418592	0.0254914	'REPS2	327.13	437.233	592.878	-0.968678	0.9383	0.000708146	22.7393	0.00364938
hsa-miR-181d-4373180	0.0700838	0.0418592	0.0254914	'PRG2	209.534	305.783	445.04	-0.967062	0.9352	0.000801386	25.7333	0.00402964
hsa-miR-181d-4373180	0.0700838	0.0418592	0.0254914	'SLC3A1	388.032	1152.81	2260.28	-0.967001	0.9351	0.000805027	25.8502	0.00404415
hsa-miR-181d-4373180	0.0700838	0.0418592	0.0254914	'LMAN1	2235.79	2378.53	2398.5	-0.966779	0.9347	0.000818422	26.2804	0.00409543
hsa-miR-181d-4373180	0.0700838	0.0418592	0.0254914	'GSK3B	526.309	606.249	723.934	-0.965835	0.9328	0.000876776	28.1542	0.00432742
hsa-miR-181d-4373180	0.0700838	0.0418592	0.0254914	'C6orf54	152.285	161.604	175.672	-0.964029	0.9294	0.000994956	31.949	0.00478781
hsa-miR-181d-4373180	0.0700838	0.0418592	0.0254914	'ASB9	707.996	1123.36	1172.96	-0.962698	0.9268	0.00108774	34.9286	0.00515475
hsa-miR-181d-4373180	0.0700838	0.0418592	0.0254914	'CABC1	727.833	1264.92	1328	-0.96229	0.926	0.00111713	35.8721	0.00526602
hsa-miR-181d-4373180	0.0700838	0.0418592	0.0254914	'LAS1L	851.914	878.477	920.615	-0.960369	0.9223	0.00126183	40.5186	0.00579334
hsa-miR-181d-4373180	0.0700838	0.0418592	0.0254914	'SLC25A4	746.791	824.066	832.229	-0.959775	0.9212	0.00130867	42.0225	0.00596826
hsa-miR-181d-4373180	0.0700838	0.0418592	0.0254914	'ARHGEF3	847.666	957.447	1135.96	-0.958499	0.9187	0.00141255	45.3585	0.00633852
hsa-miR-181d-4373180	0.0700838	0.0418592	0.0254914	'C6orf117	308.233	666.56	702.233	-0.958435	0.9186	0.00141789	45.53	0.00635628
hsa-miR-181d-4373180	0.0700838	0.0418592	0.0254914	'ST8SIA3	247.998	414.863	431.36	-0.958282	0.9183	0.00143077	45.9435	0.00639169
hsa-miR-181d-4373180	0.0700838	0.0418592	0.0254914	'PLAC8	474.736	724.635	1134.42	-0.957856	0.9175	0.00146673	47.0981	0.00650616
hsa-miR-181d-4373180	0.0700838	0.0418592	0.0254914	'ABCC3	330.721	717.374	753.159	-0.956855	0.9156	0.00155338	49.8805	0.00680869
hsa-miR-181d-4373180	0.0700838	0.0418592	0.0254914	'RAB3IP	489.866	777.224	801.033	-0.9546	0.9113	0.00175934	56.4941	0.00750852
hsa-miR-181d-4373180	0.0700838	0.0418592	0.0254914	'BANK1	179.036	255.343	390.115	-0.952059	0.9064	0.00200934	64.5218	0.00833722
hsa-miR-181d-4373180	0.0700838	0.0418592	0.0254914	'BRD7	1447.96	1469.71	1509.77	-0.948741	0.9001	0.00236523	75.9499	0.00950205
hsa-miR-181d-4373180	0.0700838	0.0418592	0.0254914	'CRLF3	930.787	974.375	1055.83	-0.947523	0.8978	0.00250431	80.416	0.00995247
hsa-miR-181d-4373180	0.0700838	0.0418592	0.0254914	'GLB1L	251.289	323.795	327.425	-0.946366	0.8956	0.00264076	84.7975	0.010369
hsa-miR-181d-4373180	0.0700838	0.0418592	0.0254914	'SEMA4G	923.941	1282.85	1295.47	-0.942301	0.8879	0.00315336	101.258	0.0119605
hsa-miR-181d-4373180	0.0700838	0.0418592	0.0254914	'C21orf2	122.709	1166.34	1201.19	-0.941805	0.887	0.00321956	103.383	0.0121728
hsa-miR-181d-4373180	0.0700838	0.0418592	0.0254914	'FOXP1	1308.63	1797.41	1813.68	-0.941778	0.8869	0.00322317	103.499	0.0121821
hsa-miR-181d-4373180	0.0700838	0.0418592	0.0254914	'STK32C	146.615	192.466	288.953	-0.937682	0.8792	0.00380011	122.025	0.0138933
hsa-miR-181d-4373180	0.0700838	0.0418592	0.0254914	'HMBS	1217.03	1350.18	1642.11	-0.934224	0.8728	0.00433016	139.046	0.0154221
hsa-miR-181d-4373180	0.0700838	0.0418592	0.0254914	'PLOD3	1582.06	2074.6	2078.17	-0.934117	0.8726	0.00434717	139.592	0.0154724
hsa-miR-181d-4373180	0.0700838	0.0418592	0.0254914	'SLC35D2	533.712	690.451	691.442	-0.933832	0.872	0.00439263	141.052	0.0156065
hsa-miR-181d-4373180	0.0700838	0.0418592	0.0254914	'PLCL2	435.506	758.822	759.943	-0.932949	0.8704	0.00453547	145.639	0.0160113
hsa-miR-181d-4373180	0.0700838	0.0418592	0.0254914	'PCAF	660.564	1177.12	1175.88	-0.931109	0.867	0.0048416	155.469	0.0169006
hsa-miR-181d-4373180	0.0700838	0.0418592	0.0254914	'LOC345630	278.357	360.098	359.861	-0.930951	0.8667	0.00486843	156.33	0.0169832
hsa-miR-181d-4373180	0.0700838	0.0418592	0.0254914	'FXR2	488.387	797.399	794.979	-0.929374	0.8637	0.00514059	165.07	0.0177475
hsa-miR-181d-4373180	0.0700838	0.0418592	0.0254914	'CLCNKB	66.095	188.389	187.128	-0.928572	0.8622	0.0052823	169.62	0.0181451
hsa-miR-181d-4373180	0.0700838	0.0418592	0.0254914	'LOH11CR2A	941.683	1477.64	1470.59	-0.927646	0.8605	0.00544865	174.962	0.0186149
hsa-miR-181d-4373180	0.0700838	0.0418592	0.0254914	'DDIT4	2487.02	2770.95	2765.69	-0.925869	0.8572	0.00577594	185.471	0.0195439
hsa-miR-181d-4373180	0.0700838	0.0418592	0.0254914	'TBL1XR1	2807.5	3154.98	3146.97	-0.924354	0.8544	0.0060637	194.711	0.0203248
hsa-miR-181d-4373180	0.0700838	0.0418592	0.0254914	'MIA2	262.861	401.466	398.24	-0.924275	0.8543	0.00607899	195.202	0.0203569
hsa-miR-181d-4373180	0.0700838	0.0418592	0.0254914	'TGFBI	1711.87	2652.1	2629.79	-0.924121	0.854	0.00610862	196.154	0.0204455
hsa-miR-181d-4373180	0.0700838	0.0418592	0.0254914	'CCNI	9214.29	9572.35	9563.53	-0.923814	0.8534	0.00616812	198.064	0.0206124
hsa-miR-181d-4373180	0.0700838	0.0418592	0.0254914	'C6orf192	1443.8	2027.34	2012.87	-0.923759	0.8533	0.00617894	198.412	0.0206357
hsa-miR-181d-4373180	0.0700838	0.0418592	0.0254914	'LYPLA2	683.875	713.816	712.95	-0.922347	0.8507	0.00645709	207.344	0.0213624
hsa-miR-181d-4373180	0.0700838	0.0418592	0.0254914	'DCT	304.509	458.329	452.889	-0.920107	0.8466	0.00691272	221.974	0.02254
hsa-miR-181d-4373180	0.0700838	0.0418592	0.0254914	'DIRAS3	564.356	1414.97	1379.54	-0.917878	0.8425	0.00738353	237.092	0.0237496
hsa-miR-181d-4373180	0.0700838	0.0418592	0.0254914	'ZNRF2	183.842	238.227	382.974	-0.917696	0.8422	0.0074228	238.353	0.0238449
hsa-miR-181d-4373180	0.0700838	0.0418592	0.0254914	'NPEPPS	1346.5	1375.53	1453.71	-0.916717	0.8404	0.00763575	245.192	0.0243947
hsa-miR-181d-4373180	0.0700838	0.0418592	0.0254914	'ASXL2	1119.48	1254.03	1247.68	-0.915877	0.8388	0.00782106	251.142	0.0248705
hsa-miR-181d-4373180	0.0700838	0.0418592	0.0254914	'CNOT4	521.752	613.958	607.972	-0.90925	0.8267	0.00937202	300.945	0.0287052
hsa-miR-181d-4373180	0.0700838	0.0418592	0.0254914	'MYO1C	1130.35	1221.46	1493.54	-0.907951	0.8244	0.00969443	311.298	0.0294511
hsa-miR-181d-4373180	0.0700838	0.0418592	0.0254914	'KIFAP3	968.513	1133.19	1121.61	-0.907163	0.8229	0.00989306	317.676	0.0299355
hsa-miR-181d-4373180	0.0700838	0.0418592	0.0254914	'PTPRK	2732.8	3271.34	3232.73	-0.906625	0.822	0.0100301	322.076	0.030276
hsa-miR-181d-4373180	0.0700838	0.0418592	0.0254914	'HLA-C	3938.76	4962.94	8121.49	-0.90525	0.8195	0.0103847	333.464	0.0311038
hsa-miR-181d-4373180	0.0700838	0.0418592	0.0254914	'MDH1B	358.105	386.224	475.529	-0.902804	0.8151	0.0110324	354.262	0.0326238
hsa-miR-181d-4373180	0.0700838	0.0418592	0.0254914	'C14orf103	533.979	550.152	601.747	-0.902433	0.8144	0.0111324	357.473	0.0328439
hsa-miR-182-4373271	0.0822755	0.039396	0.0140455	'MAGI1	1033.97	1143.94	1207.93	-0.999991	1	9.39923e-13	3.01819e-08	2.79462e-10
hsa-miR-182-4373271	0.0822755	0.039396	0.0140455	'ZFP36	660.986	1304.87	1675.77	-0.999977	1	1.11244e-11	3.57216e-07	2.06483e-09
hsa-miR-182-4373271	0.0822755	0.039396	0.0140455	'CTSG	174.435	328.398	415.477	-0.999933	0.9999	1.57479e-10	5.0568e-06	1.70263e-08
hsa-miR-182-4373271	0.0822755	0.039396	0.0140455	'EPB49	394.285	631.685	763.673	-0.999871	0.9997	7.95666e-10	2.55496e-05	6.26217e-08
hsa-miR-182-4373271	0.0822755	0.039396	0.0140455	'PHKB	1303.29	1463.43	1552.33	-0.999865	0.9997	8.95175e-10	2.8745e-05	6.87679e-08
hsa-miR-182-4373271	0.0822755	0.039396	0.0140455	'IGSF10	517.886	760.289	913.008	-0.999856	0.9997	1.04898e-09	3.36837e-05	7.67283e-08
hsa-miR-182-4373271	0.0822755	0.039396	0.0140455	'TJP2	1046.76	1231.76	1332.49	-0.999771	0.9995	3.38296e-09	0.00010863	2.00055e-07
hsa-miR-182-4373271	0.0822755	0.039396	0.0140455	'C9orf5	2461.19	2762.2	2957.49	-0.999691	0.9994	7.14407e-09	0.000229403	3.63555e-07
hsa-miR-182-4373271	0.0822755	0.039396	0.0140455	'FBXL10	1850.9	1968.2	2028.93	-0.999416	0.9988	3.49283e-08	0.00112158	1.29215e-06
hsa-miR-182-4373271	0.0822755	0.039396	0.0140455	'SEZ6L2	1045.8	1454.59	1665.23	-0.999374	0.9987	4.15224e-08	0.00133333	1.49644e-06
hsa-miR-182-4373271	0.0822755	0.039396	0.0140455	'IPO13	666.157	824.134	901.635	-0.998869	0.9977	1.82111e-07	0.00584777	4.89353e-06
hsa-miR-182-4373271	0.0822755	0.039396	0.0140455	'DACT2	599.845	795.397	885.689	-0.998064	0.9961	6.97849e-07	0.0224086	1.43278e-05
hsa-miR-182-4373271	0.0822755	0.039396	0.0140455	'NR5A2	1197.24	1353.56	1423.81	-0.997646	0.9953	1.13773e-06	0.0365336	2.14904e-05
hsa-miR-182-4373271	0.0822755	0.039396	0.0140455	'KIAA0513	189.324	274.941	312.722	-0.997342	0.9947	1.5407e-06	0.0494735	2.74396e-05
hsa-miR-182-4373271	0.0822755	0.039396	0.0140455	'SP100	477.673	643.499	779.74	-0.995884	0.9918	4.58885e-06	0.147353	6.60182e-05
hsa-miR-182-4373271	0.0822755	0.039396	0.0140455	'NT5C3	1857.81	2097.15	2193.81	-0.995662	0.9913	5.22955e-06	0.167926	7.30749e-05
hsa-miR-182-4373271	0.0822755	0.039396	0.0140455	'CALB2	314.679	389.102	418.489	-0.995185	0.9904	6.7838e-06	0.217835	9.06511e-05
hsa-miR-182-4373271	0.0822755	0.039396	0.0140455	'DMPK	395.938	459.307	484.263	-0.995128	0.9903	6.98713e-06	0.224364	9.2674e-05
hsa-miR-182-4373271	0.0822755	0.039396	0.0140455	'UPK1B	346.01	1280.16	1636.58	-0.994422	0.9889	9.79142e-06	0.314412	0.00012028
hsa-miR-182-4373271	0.0822755	0.039396	0.0140455	'PCYT1B	885.386	1047.03	1191.12	-0.993496	0.987	1.43575e-05	0.461034	0.000162852
hsa-miR-182-4373271	0.0822755	0.039396	0.0140455	'ISL1	3134.74	4947.27	5590.49	-0.992685	0.9854	1.92373e-05	0.61773	0.000206875
hsa-miR-182-4373271	0.0822755	0.039396	0.0140455	'CHI3L2	134.943	269.44	316.157	-0.992142	0.9843	2.29976e-05	0.738477	0.000239067
hsa-miR-182-4373271	0.0822755	0.039396	0.0140455	'TRAF3IP1	392.561	480.737	563.3	-0.991784	0.9836	2.56929e-05	0.825025	0.000260672
hsa-miR-182-4373271	0.0822755	0.039396	0.0140455	'EML2	323.4	499.301	558.406	-0.991277	0.9826	2.98214e-05	0.957596	0.000294102
hsa-miR-182-4373271	0.0822755	0.039396	0.0140455	'ARHGEF9	847.314	951.813	986.558	-0.990997	0.9821	3.22628e-05	1.03599	0.000312705
hsa-miR-182-4373271	0.0822755	0.039396	0.0140455	'OLFM1	341.181	350.113	358.748	-0.990563	0.9812	3.62749e-05	1.16482	0.000342897
hsa-miR-182-4373271	0.0822755	0.039396	0.0140455	'SFRS4	1213.48	1305.75	1395.14	-0.990477	0.981	3.70996e-05	1.19131	0.000349152
hsa-miR-182-4373271	0.0822755	0.039396	0.0140455	'GPR160	2210.79	2635.77	2765	-0.988528	0.9772	5.89489e-05	1.89291	0.000504238
hsa-miR-182-4373271	0.0822755	0.039396	0.0140455	'KCTD1	950.627	1177.88	1245.1	-0.987735	0.9756	6.96075e-05	2.23517	0.000577562
hsa-miR-182-4373271	0.0822755	0.039396	0.0140455	'TMEM145	162.956	233.866	307.459	-0.987548	0.9753	7.22648e-05	2.32049	0.000596222
hsa-miR-182-4373271	0.0822755	0.039396	0.0140455	'SH3GL2	308.374	587.378	668.796	-0.987342	0.9748	7.5277e-05	2.41722	0.000616009
hsa-miR-182-4373271	0.0822755	0.039396	0.0140455	'FOXO3A	1800.33	2195.63	2300.39	-0.984483	0.9692	0.000124804	4.00757	0.000922979
hsa-miR-182-4373271	0.0822755	0.039396	0.0140455	'TP53I13	295.48	354.078	368.593	-0.982429	0.9652	0.000169839	5.45369	0.00117435
hsa-miR-182-4373271	0.0822755	0.039396	0.0140455	'PFDN6	495.827	591.51	615.035	-0.982201	0.9647	0.000175357	5.6309	0.00120499
hsa-miR-182-4373271	0.0822755	0.039396	0.0140455	'LRP10	1549.22	1943.9	2034.32	-0.980032	0.9605	0.000233134	7.48615	0.0015148
hsa-miR-182-4373271	0.0822755	0.039396	0.0140455	'CNKSR1	324.568	370.518	426.029	-0.979746	0.9599	0.000241456	7.75339	0.00155753
hsa-miR-182-4373271	0.0822755	0.039396	0.0140455	'NKX2-2	900.455	1378.51	1483.06	-0.978601	0.9577	0.000276651	8.88356	0.00172195
hsa-miR-182-4373271	0.0822755	0.039396	0.0140455	'PHF21A	521.129	570.683	581.32	-0.978027	0.9565	0.000295366	9.48449	0.00181452
hsa-miR-182-4373271	0.0822755	0.039396	0.0140455	'TAGAP	108.994	190.498	295.6	-0.975868	0.9523	0.000372339	11.9562	0.00218178
hsa-miR-182-4373271	0.0822755	0.039396	0.0140455	'GRM7	230.476	266.121	272.505	-0.972529	0.9458	0.000512656	16.4619	0.00281111
hsa-miR-182-4373271	0.0822755	0.039396	0.0140455	'SEMA4B	668.917	975.181	1029.41	-0.972189	0.9452	0.000528431	16.9684	0.00288579
hsa-miR-182-4373271	0.0822755	0.039396	0.0140455	'ANKRD44	277.373	325.781	393.118	-0.971006	0.9429	0.00058555	18.8026	0.00313064
hsa-miR-182-4373271	0.0822755	0.039396	0.0140455	'MGST1	1099.78	2186.44	2370.51	-0.97088	0.9426	0.000591816	19.0038	0.00315783
hsa-miR-182-4373271	0.0822755	0.039396	0.0140455	'ANGPTL1	552.198	629.352	739.644	-0.969167	0.9393	0.000681248	21.8756	0.0035472
hsa-miR-182-4373271	0.0822755	0.039396	0.0140455	'PAM	2239.56	2949.87	3982.48	-0.968013	0.937	0.000745728	23.9461	0.00379133
hsa-miR-182-4373271	0.0822755	0.039396	0.0140455	'PRKCB1	321.27	401.19	517.732	-0.967799	0.9366	0.000758049	24.3417	0.00384545
hsa-miR-182-4373271	0.0822755	0.039396	0.0140455	'BTBD11	225.402	288.332	388.264	-0.961694	0.9249	0.00116096	37.2796	0.00542643
hsa-miR-182-4373271	0.0822755	0.039396	0.0140455	'ANG	186.537	351.405	366.96	-0.955786	0.9135	0.0016492	52.9575	0.00713328
hsa-miR-182-4373271	0.0822755	0.039396	0.0140455	'CD79B	189.301	255.597	371.45	-0.954428	0.9109	0.00177563	57.0173	0.00755897
hsa-miR-182-4373271	0.0822755	0.039396	0.0140455	'DHRS4	1227.54	1302.35	1434.39	-0.953651	0.9094	0.00185048	59.4208	0.00780005
hsa-miR-182-4373271	0.0822755	0.039396	0.0140455	'C20orf42	316.053	384.008	389.698	-0.953287	0.9088	0.00188608	60.564	0.00791583
hsa-miR-182-4373271	0.0822755	0.039396	0.0140455	'APOB	199.826	261.159	369.916	-0.953287	0.9088	0.00188612	60.5651	0.00791494
hsa-miR-182-4373271	0.0822755	0.039396	0.0140455	'DMXL1	905.927	1462.1	1498.86	-0.948922	0.9005	0.00234496	75.2989	0.00943714
hsa-miR-182-4373271	0.0822755	0.039396	0.0140455	'ZNF706	1963.85	2119.7	2418.86	-0.946971	0.8968	0.00256884	82.4879	0.0101436
hsa-miR-182-4373271	0.0822755	0.039396	0.0140455	'CDKL3	197.958	239.384	241.784	-0.94681	0.8964	0.00258793	83.1011	0.0102027
hsa-miR-182-4373271	0.0822755	0.039396	0.0140455	'CPB2	380.914	598.143	610.712	-0.94679	0.8964	0.00259023	83.175	0.0102093
hsa-miR-182-4373271	0.0822755	0.039396	0.0140455	'MET	563.62	869.901	887.495	-0.946681	0.8962	0.00260321	83.5918	0.0102516
hsa-miR-182-4373271	0.0822755	0.039396	0.0140455	'RCCD1	1044.19	1469.45	1491.41	-0.945138	0.8933	0.00279003	89.5906	0.0108411
hsa-miR-182-4373271	0.0822755	0.039396	0.0140455	'GLB1L	251.289	323.795	327.425	-0.944715	0.8925	0.00284264	91.28	0.0109949
hsa-miR-182-4373271	0.0822755	0.039396	0.0140455	'SEMA3F	1227.64	1336.62	1554.15	-0.943787	0.8907	0.00295984	95.0435	0.0113661
hsa-miR-182-4373271	0.0822755	0.039396	0.0140455	'ZNF407	716.875	817.947	819.739	-0.935499	0.8752	0.00413008	132.621	0.0148429
hsa-miR-182-4373271	0.0822755	0.039396	0.0140455	'AATK	407.212	657.491	661.218	-0.934642	0.8736	0.00426393	136.919	0.0152302
hsa-miR-182-4373271	0.0822755	0.039396	0.0140455	'SPAG16	1382.46	1607.5	1610.53	-0.934208	0.8727	0.00433262	139.125	0.0154291
hsa-miR-182-4373271	0.0822755	0.039396	0.0140455	'COL11A2	420.651	505.538	697.029	-0.933633	0.8717	0.0044246	142.078	0.0156993
hsa-miR-182-4373271	0.0822755	0.039396	0.0140455	'USP52	785.724	1074.71	1074.34	-0.929605	0.8642	0.00510011	163.77	0.0176286
hsa-miR-182-4373271	0.0822755	0.039396	0.0140455	'SLCO2B1	882.386	937.607	1069.35	-0.928925	0.8629	0.00521973	167.611	0.0179647
hsa-miR-182-4373271	0.0822755	0.039396	0.0140455	'VLDLR	1483.15	1602.61	1905.93	-0.923666	0.8532	0.00619702	198.992	0.0206853
hsa-miR-182-4373271	0.0822755	0.039396	0.0140455	'ATP6V0C	2566.31	3105.51	3092.77	-0.922203	0.8505	0.00648587	208.268	0.0214355
hsa-miR-182-4373271	0.0822755	0.039396	0.0140455	'PEX11A	476.15	505.786	582.904	-0.921599	0.8493	0.00660721	212.164	0.0217381
hsa-miR-182-4373271	0.0822755	0.039396	0.0140455	'RFPL3	244.169	389.766	385.32	-0.919812	0.8461	0.00697394	223.94	0.0226913
hsa-miR-182-4373271	0.0822755	0.039396	0.0140455	'PIP5K1B	826.169	966.053	960.599	-0.916814	0.8405	0.00761445	244.508	0.0243485
hsa-miR-182-4373271	0.0822755	0.039396	0.0140455	'EXOC4	1092.73	1154.41	1151.93	-0.916363	0.8397	0.0077135	247.688	0.0245893
hsa-miR-182-4373271	0.0822755	0.039396	0.0140455	'ASXL2	1119.48	1254.03	1247.68	-0.913829	0.8351	0.00828359	265.994	0.0260319
hsa-miR-182-4373271	0.0822755	0.039396	0.0140455	'CAPN1	474.888	502.202	582.4	-0.911467	0.8308	0.00883569	283.723	0.02745
hsa-miR-182-4373271	0.0822755	0.039396	0.0140455	'C16orf14	463.364	918.524	878.841	-0.898205	0.8068	0.0123094	395.268	0.0355393
hsa-miR-182-4373271	0.0822755	0.039396	0.0140455	'OSBPL10	593.334	784.666	767.091	-0.89626	0.8033	0.0128728	413.358	0.0368083
hsa-miR-182-4373271	0.0822755	0.039396	0.0140455	'PKIB	310.096	958.272	897.871	-0.895702	0.8023	0.0130371	418.634	0.0371723
hsa-miR-187-4373111	0.00301954	0.00193035	0.000320742	'DGKZ	530.409	744.597	1057.55	-0.999995	1	2.22268e-13	7.13726e-09	8.39678e-11
hsa-miR-187-4373111	0.00301954	0.00193035	0.000320742	'ANKRD44	277.373	325.781	393.118	-0.99986	0.9997	9.83814e-10	3.15912e-05	7.38113e-08
hsa-miR-187-4373111	0.00301954	0.00193035	0.000320742	'TYW1	1200.12	1234.48	1290.2	-0.999683	0.9994	7.59109e-09	0.000243758	3.81467e-07
hsa-miR-187-4373111	0.00301954	0.00193035	0.000320742	'S100A4	991.033	1202.46	1486.08	-0.999639	0.9993	1.05134e-08	0.000337596	4.85052e-07
hsa-miR-187-4373111	0.00301954	0.00193035	0.000320742	'CYP8B1	239.717	266.671	311.873	-0.999418	0.9988	3.4601e-08	0.00111107	1.28299e-06
hsa-miR-187-4373111	0.00301954	0.00193035	0.000320742	'LIMS2	504.937	602.381	768.967	-0.999232	0.9985	6.91603e-08	0.00222081	2.21196e-06
hsa-miR-187-4373111	0.00301954	0.00193035	0.000320742	'R3HDM2	943.731	1047.32	1229.34	-0.998926	0.9979	1.60312e-07	0.00514779	4.41492e-06
hsa-miR-187-4373111	0.00301954	0.00193035	0.000320742	'LRFN1	127.192	195.735	278.383	-0.998372	0.9967	4.52587e-07	0.014533	1.02201e-05
hsa-miR-187-4373111	0.00301954	0.00193035	0.000320742	'C16orf30	1512.83	1693.97	2039.85	-0.997711	0.9954	1.06066e-06	0.0340588	2.02852e-05
hsa-miR-187-4373111	0.00301954	0.00193035	0.000320742	'SEMA3F	1227.64	1336.62	1554.15	-0.9969	0.9938	2.26152e-06	0.0726197	3.75102e-05
hsa-miR-187-4373111	0.00301954	0.00193035	0.000320742	'C1orf142	626.336	670.604	719.471	-0.996609	0.9932	2.82831e-06	0.09082	4.48272e-05
hsa-miR-187-4373111	0.00301954	0.00193035	0.000320742	'CHN2	375.386	440.88	512.904	-0.996519	0.993	3.02061e-06	0.0969948	4.72915e-05
hsa-miR-187-4373111	0.00301954	0.00193035	0.000320742	'GFPT1	1053.62	1144.77	1332.68	-0.996241	0.9925	3.6585e-06	0.117478	5.52837e-05
hsa-miR-187-4373111	0.00301954	0.00193035	0.000320742	'PSG9	507.975	584.454	667.07	-0.996077	0.9922	4.06977e-06	0.130684	6.02788e-05
hsa-miR-187-4373111	0.00301954	0.00193035	0.000320742	'CAPSL	302.737	337.093	409.137	-0.995876	0.9918	4.60931e-06	0.14801	6.62235e-05
hsa-miR-187-4373111	0.00301954	0.00193035	0.000320742	'RNF103	1675.38	1805.07	2086.71	-0.995079	0.9902	7.16295e-06	0.23001	9.44986e-05
hsa-miR-187-4373111	0.00301954	0.00193035	0.000320742	'BLVRB	1210.86	1456.26	1700.63	-0.993724	0.9875	1.31353e-05	0.421787	0.000151722
hsa-miR-187-4373111	0.00301954	0.00193035	0.000320742	'FHAD1	897.489	1149.13	1395.69	-0.993191	0.9864	1.60934e-05	0.516776	0.000178692
hsa-miR-187-4373111	0.00301954	0.00193035	0.000320742	'MAP6	628.138	705.043	779.674	-0.992864	0.9858	1.80894e-05	0.58087	0.000196705
hsa-miR-187-4373111	0.00301954	0.00193035	0.000320742	'C1orf136	366.665	400.061	480.439	-0.992424	0.9849	2.09922e-05	0.674082	0.000221155
hsa-miR-187-4373111	0.00301954	0.00193035	0.000320742	'SH3TC1	435.956	598.789	751.648	-0.991676	0.9834	2.6539e-05	0.852193	0.000267732
hsa-miR-187-4373111	0.00301954	0.00193035	0.000320742	'PTPRN2	941.698	1254.45	1544.83	-0.991264	0.9826	2.99332e-05	0.961186	0.000294842
hsa-miR-187-4373111	0.00301954	0.00193035	0.000320742	'C1orf111	148.686	206.31	259.456	-0.991007	0.9821	3.21715e-05	1.03306	0.000311914
hsa-miR-187-4373111	0.00301954	0.00193035	0.000320742	'PIGG	1520.57	1659.35	1784.13	-0.989999	0.9801	4.19042e-05	1.34559	0.000382812
hsa-miR-187-4373111	0.00301954	0.00193035	0.000320742	'MSI2	416.933	502.014	578.261	-0.989867	0.9798	4.32972e-05	1.39032	0.000392745
hsa-miR-187-4373111	0.00301954	0.00193035	0.000320742	'NOTCH4	505.002	695.71	863.062	-0.988992	0.9781	5.32053e-05	1.70847	0.000463504
hsa-miR-187-4373111	0.00301954	0.00193035	0.000320742	'EPN1	263.262	372.837	462.412	-0.985788	0.9718	0.000100344	3.22214	0.000773252
hsa-miR-187-4373111	0.00301954	0.00193035	0.000320742	'RIPK3	221.385	298.44	359.74	-0.98446	0.9692	0.000125258	4.02217	0.000925488
hsa-miR-187-4373111	0.00301954	0.00193035	0.000320742	'OFCC1	301.266	327.539	411.753	-0.98328	0.9668	0.000150182	4.82249	0.0010641
hsa-miR-187-4373111	0.00301954	0.00193035	0.000320742	'TMCO5	264.106	309.943	460.061	-0.982526	0.9654	0.000167531	5.3796	0.0011619
hsa-miR-187-4373111	0.00301954	0.00193035	0.000320742	'ZNF611	633.462	818.257	957.951	-0.981824	0.964	0.000184689	5.93056	0.00125515
hsa-miR-187-4373111	0.00301954	0.00193035	0.000320742	'BTBD9	515.441	567.805	744.541	-0.981461	0.9633	0.000193971	6.22859	0.00130743
hsa-miR-187-4373111	0.00301954	0.00193035	0.000320742	'FGL1	314.297	480.674	603.159	-0.980387	0.9612	0.00022298	7.16012	0.00146185
hsa-miR-187-4373111	0.00301954	0.00193035	0.000320742	'MAG	278.593	409.723	505.871	-0.980165	0.9607	0.000229307	7.36328	0.0014963
hsa-miR-187-4373111	0.00301954	0.00193035	0.000320742	'CCL4	237.165	386.455	492.59	-0.978423	0.9573	0.000282394	9.06795	0.00175057
hsa-miR-187-4373111	0.00301954	0.00193035	0.000320742	'PPP1R16A	416.079	512.478	580.075	-0.977627	0.9558	0.000308827	9.91675	0.00188067
hsa-miR-187-4373111	0.00301954	0.00193035	0.000320742	'DUS1L	790.756	898.152	970.603	-0.975329	0.9513	0.000393206	12.6262	0.00227664
hsa-miR-187-4373111	0.00301954	0.00193035	0.000320742	'ANXA13	117.365	182.341	473.388	-0.971214	0.9433	0.000575246	18.4717	0.00308479
hsa-miR-187-4373111	0.00301954	0.00193035	0.000320742	'ST6GALNAC5	496.834	521.87	641.469	-0.968897	0.9388	0.000696038	22.3505	0.00360259
hsa-miR-187-4373111	0.00301954	0.00193035	0.000320742	'STAT4	552.609	728.966	832.239	-0.966225	0.9336	0.000852378	27.3707	0.00423498
hsa-miR-187-4373111	0.00301954	0.00193035	0.000320742	'BICD1	380.796	385.459	411.34	-0.963623	0.9286	0.00102272	32.8407	0.00489794
hsa-miR-187-4373111	0.00301954	0.00193035	0.000320742	'ARAF	1025.1	1100.93	1533.44	-0.962689	0.9268	0.00108838	34.949	0.00515549
hsa-miR-187-4373111	0.00301954	0.00193035	0.000320742	'PTGDS	428.024	485.788	840.769	-0.960185	0.922	0.00127624	40.9813	0.00585197
hsa-miR-187-4373111	0.00301954	0.00193035	0.000320742	'ART1	269.413	285.261	385.131	-0.959357	0.9204	0.00134217	43.0985	0.00608822
hsa-miR-187-4373111	0.00301954	0.00193035	0.000320742	'ANKRD26	243.24	260.233	370.553	-0.958388	0.9185	0.00142181	45.6557	0.00636671
hsa-miR-187-4373111	0.00301954	0.00193035	0.000320742	'WHSC2	542.571	638.742	687.821	-0.956535	0.915	0.00158174	50.7911	0.00690378
hsa-miR-187-4373111	0.00301954	0.00193035	0.000320742	'CASP8	471.826	485.447	606.349	-0.94904	0.9007	0.00233177	74.8756	0.00939468
hsa-miR-187-4373111	0.00301954	0.00193035	0.000320742	'UCHL1	2548.04	2879.72	3025.31	-0.945296	0.8936	0.0027706	88.9667	0.0107851
hsa-miR-187-4373111	0.00301954	0.00193035	0.000320742	'CHGB	678.236	1635.89	2035.9	-0.94151	0.8864	0.00325925	104.658	0.0122867
hsa-miR-187-4373111	0.00301954	0.00193035	0.000320742	'IL4R	266.911	276.841	435.662	-0.935803	0.8757	0.00408324	131.117	0.0147207
hsa-miR-187-4373111	0.00301954	0.00193035	0.000320742	'GDPD1	361.564	468.154	508.108	-0.933188	0.8708	0.00449654	144.388	0.0158931
hsa-miR-187-4373111	0.00301954	0.00193035	0.000320742	'UCN3	279.875	328.233	346.306	-0.932961	0.8704	0.00453354	145.576	0.0160062
hsa-miR-187-4373111	0.00301954	0.00193035	0.000320742	'CABP4	725.489	1032.26	1142.62	-0.930026	0.8649	0.00502698	161.421	0.0174283
hsa-miR-187-4373111	0.00301954	0.00193035	0.000320742	'DUS2L	284.426	289.235	414.658	-0.928607	0.8623	0.00527602	169.418	0.0181254
hsa-miR-187-4373111	0.00301954	0.00193035	0.000320742	'CRB3	224.42	368.746	417.927	-0.925867	0.8572	0.00577648	185.489	0.0195436
hsa-miR-187-4373111	0.00301954	0.00193035	0.000320742	'PTPN7	137.168	282.604	331.659	-0.925084	0.8558	0.00592406	190.227	0.0199442
hsa-miR-187-4373111	0.00301954	0.00193035	0.000320742	'EML2	323.4	499.301	558.406	-0.924793	0.8552	0.00597956	192.01	0.0200952
hsa-miR-187-4373111	0.00301954	0.00193035	0.000320742	'GSTT2	186.73	187.415	283.639	-0.918478	0.8436	0.00725498	232.965	0.0234135
hsa-miR-187-4373111	0.00301954	0.00193035	0.000320742	'ECE1	852.106	1154.48	1243.45	-0.914759	0.8368	0.00807178	259.193	0.0254935
hsa-miR-187-4373111	0.00301954	0.00193035	0.000320742	'WDFY4	148.758	147.169	350.617	-0.913287	0.8341	0.00840861	270.009	0.0263629
hsa-miR-187-4373111	0.00301954	0.00193035	0.000320742	'S100A8	1842.51	4651.51	5461.18	-0.913227	0.834	0.00842235	270.45	0.0263879
hsa-miR-187-4373111	0.00301954	0.00193035	0.000320742	'NDRG3	922.093	1256.65	1350.63	-0.911324	0.8305	0.0088698	284.818	0.0275319
hsa-miR-187-4373111	0.00301954	0.00193035	0.000320742	'IFRD2	820.327	1066.79	1133.5	-0.908603	0.8256	0.00953194	306.08	0.029073
hsa-miR-187-4373111	0.00301954	0.00193035	0.000320742	'DNAJB13	198.488	299.571	326.243	-0.906755	0.8222	0.00999687	321.009	0.0301928
hsa-miR-187-4373111	0.00301954	0.00193035	0.000320742	'USP6	1828.14	1888.32	1903.92	-0.905483	0.8199	0.0103241	331.517	0.0309598
hsa-miR-187-4373111	0.00301954	0.00193035	0.000320742	'RGL3	323.87	683.429	771.22	-0.901223	0.8122	0.0114625	368.073	0.0336417
hsa-miR-187-4373111	0.00301954	0.00193035	0.000320742	'TCF4	2220.69	2200.97	2684.57	-0.900983	0.8118	0.0115288	370.202	0.0337929
hsa-miR-187-4373111	0.00301954	0.00193035	0.000320742	'ANKRD11	662.197	780.734	809.471	-0.900724	0.8113	0.0116004	372.502	0.0339533
hsa-miR-187-4373111	0.00301954	0.00193035	0.000320742	'CMAH	282.04	273.942	466.466	-0.900483	0.8109	0.011667	374.64	0.0341078
hsa-miR-187-4373111	0.00301954	0.00193035	0.000320742	'PAX6	977.933	2361.79	2680.41	-0.897145	0.8049	0.0126148	405.074	0.0362612
hsa-miR-187-4373111	0.00301954	0.00193035	0.000320742	'STK24	3639.24	4078.64	4178.27	-0.896097	0.803	0.0129207	414.896	0.0369157
hsa-miR-18a-4373118	0.0135312	0.00757792	0.00250099	'CNNM3	712.541	833.406	936.501	-1	1	5.9484e-22	1.91009e-17	6.36697e-18
hsa-miR-18a-4373118	0.0135312	0.00757792	0.00250099	'STK33	227.771	292.636	348.156	-0.999999	1	9.59147e-16	3.07992e-11	9.93522e-13
hsa-miR-18a-4373118	0.0135312	0.00757792	0.00250099	'KIAA1822L	218.42	299.478	364.958	-0.99988	0.9998	6.62594e-10	2.12765e-05	5.35933e-08
hsa-miR-18a-4373118	0.0135312	0.00757792	0.00250099	'RIPK3	221.385	298.44	359.74	-0.999804	0.9996	2.28897e-09	7.35012e-05	1.44687e-07
hsa-miR-18a-4373118	0.0135312	0.00757792	0.00250099	'FOXQ1	551.766	819.586	1031.61	-0.999775	0.9996	3.20719e-09	0.000102986	1.9178e-07
hsa-miR-18a-4373118	0.0135312	0.00757792	0.00250099	'KIF5A	295.843	405.373	507.343	-0.999682	0.9994	7.62324e-09	0.00024479	3.82484e-07
hsa-miR-18a-4373118	0.0135312	0.00757792	0.00250099	'SLC2A11	196.163	292.025	382.186	-0.999604	0.9992	1.32385e-08	0.000425102	5.87157e-07
hsa-miR-18a-4373118	0.0135312	0.00757792	0.00250099	'PLLP	326.418	458.776	584.852	-0.999494	0.999	2.4386e-08	0.000783059	9.73954e-07
hsa-miR-18a-4373118	0.0135312	0.00757792	0.00250099	'OLFM1	341.181	350.113	358.748	-0.999349	0.9987	4.57873e-08	0.00147027	1.60862e-06
hsa-miR-18a-4373118	0.0135312	0.00757792	0.00250099	'HDC	233.694	306.818	359.522	-0.998868	0.9977	1.82634e-07	0.00586454	4.89528e-06
hsa-miR-18a-4373118	0.0135312	0.00757792	0.00250099	'CYP7B1	571.639	651.852	709.614	-0.998856	0.9977	1.87434e-07	0.00601868	4.98648e-06
hsa-miR-18a-4373118	0.0135312	0.00757792	0.00250099	'TOR1B	947.624	1036.51	1098.6	-0.998417	0.9968	4.22245e-07	0.0135587	9.67098e-06
hsa-miR-18a-4373118	0.0135312	0.00757792	0.00250099	'AQP1	980.217	2020.88	3147.1	-0.997646	0.9953	1.13765e-06	0.036531	2.15015e-05
hsa-miR-18a-4373118	0.0135312	0.00757792	0.00250099	'SFTPB	284.095	372.161	429.865	-0.997275	0.9946	1.6391e-06	0.0526333	2.8856e-05
hsa-miR-18a-4373118	0.0135312	0.00757792	0.00250099	'C9orf84	338.991	960.105	1353.73	-0.996567	0.9931	2.91619e-06	0.0936416	4.59253e-05
hsa-miR-18a-4373118	0.0135312	0.00757792	0.00250099	'CFC1	627.22	847.862	981.995	-0.995583	0.9912	5.47119e-06	0.175685	7.57591e-05
hsa-miR-18a-4373118	0.0135312	0.00757792	0.00250099	'CFLAR	523.679	675.827	858.446	-0.995168	0.9904	6.84273e-06	0.219727	9.11729e-05
hsa-miR-18a-4373118	0.0135312	0.00757792	0.00250099	'SREBF1	586.13	710.916	861.261	-0.995062	0.9901	7.22556e-06	0.23202	9.50901e-05
hsa-miR-18a-4373118	0.0135312	0.00757792	0.00250099	'TSPAN9	463.458	543.268	590.191	-0.994713	0.9895	8.56704e-06	0.275096	0.000108434
hsa-miR-18a-4373118	0.0135312	0.00757792	0.00250099	'MRPL24	2076.45	2139.32	2220.28	-0.99301	0.9861	1.71783e-05	0.551613	0.000188715
hsa-miR-18a-4373118	0.0135312	0.00757792	0.00250099	'PEX16	1247.27	1439.31	1539.04	-0.990923	0.9819	3.29268e-05	1.05731	0.000317988
hsa-miR-18a-4373118	0.0135312	0.00757792	0.00250099	'ANKRD44	277.373	325.781	393.118	-0.990219	0.9805	3.96532e-05	1.2733	0.000367052
hsa-miR-18a-4373118	0.0135312	0.00757792	0.00250099	'ABCD1	242.493	318.976	356.893	-0.989304	0.9787	4.95329e-05	1.59055	0.000437446
hsa-miR-18a-4373118	0.0135312	0.00757792	0.00250099	'RPS6KA5	537.97	589.319	663.457	-0.988725	0.9776	5.64616e-05	1.81304	0.000487507
hsa-miR-18a-4373118	0.0135312	0.00757792	0.00250099	'SORL1	1111.88	1334.58	1442.73	-0.988551	0.9772	5.86521e-05	1.88338	0.000502502
hsa-miR-18a-4373118	0.0135312	0.00757792	0.00250099	'HAGH	564.382	604.532	623.98	-0.988457	0.977	5.98578e-05	1.92209	0.000510245
hsa-miR-18a-4373118	0.0135312	0.00757792	0.00250099	'SH2D3A	87.075	143.194	170.288	-0.988336	0.9768	6.14378e-05	1.97283	0.000521085
hsa-miR-18a-4373118	0.0135312	0.00757792	0.00250099	'MESP2	516.601	538.435	570.772	-0.987652	0.9755	7.07836e-05	2.27293	0.00058611
hsa-miR-18a-4373118	0.0135312	0.00757792	0.00250099	'FGD4	676.952	759.699	883.056	-0.987369	0.9749	7.4882e-05	2.40454	0.000613089
hsa-miR-18a-4373118	0.0135312	0.00757792	0.00250099	'RASSF3	1044.36	1108.08	1204.1	-0.986893	0.974	8.20853e-05	2.63584	0.000658137
hsa-miR-18a-4373118	0.0135312	0.00757792	0.00250099	'DACT2	599.845	795.397	885.689	-0.98664	0.9735	8.60826e-05	2.7642	0.000684208
hsa-miR-18a-4373118	0.0135312	0.00757792	0.00250099	'PDZK1	367.717	607.522	716.214	-0.985912	0.972	9.8188e-05	3.15292	0.000760655
hsa-miR-18a-4373118	0.0135312	0.00757792	0.00250099	'DAK	319.24	489.009	565.641	-0.985749	0.9717	0.000101036	3.24437	0.000777654
hsa-miR-18a-4373118	0.0135312	0.00757792	0.00250099	'TNFSF13	337.392	552.629	648.902	-0.985385	0.971	0.000107565	3.45403	0.000817329
hsa-miR-18a-4373118	0.0135312	0.00757792	0.00250099	'ANKRD10	1086.92	1218.95	1277.77	-0.985223	0.9707	0.000110556	3.55008	0.000836494
hsa-miR-18a-4373118	0.0135312	0.00757792	0.00250099	'SLC26A11	886.65	1132.12	1239.68	-0.984554	0.9693	0.000123392	3.96224	0.000914644
hsa-miR-18a-4373118	0.0135312	0.00757792	0.00250099	'SKIV2L	629.982	696.91	804.113	-0.984095	0.9684	0.000132671	4.26019	0.000967565
hsa-miR-18a-4373118	0.0135312	0.00757792	0.00250099	'C6orf85	505.131	764.51	875.535	-0.983591	0.9675	0.000143357	4.60335	0.0010273
hsa-miR-18a-4373118	0.0135312	0.00757792	0.00250099	'TBC1D17	221.145	262.964	278.554	-0.977598	0.9557	0.000309833	9.94906	0.00188465
hsa-miR-18a-4373118	0.0135312	0.00757792	0.00250099	'C12orf34	366.736	542.841	608.463	-0.977578	0.9557	0.000310523	9.9712	0.00188777
hsa-miR-18a-4373118	0.0135312	0.00757792	0.00250099	'USP35	336.788	395.007	503.552	-0.976259	0.9531	0.000357631	11.4839	0.00211451
hsa-miR-18a-4373118	0.0135312	0.00757792	0.00250099	'CNOT6L	2459.16	3118.98	3355.29	-0.975781	0.9521	0.000375665	12.063	0.00219606
hsa-miR-18a-4373118	0.0135312	0.00757792	0.00250099	'ELMO3	135.046	300.711	356.012	-0.972535	0.9458	0.000512343	16.4519	0.00280988
hsa-miR-18a-4373118	0.0135312	0.00757792	0.00250099	'DMXL2	1776.82	2059.69	2153.56	-0.97226	0.9453	0.000525075	16.8607	0.00286844
hsa-miR-18a-4373118	0.0135312	0.00757792	0.00250099	'WDR45	839.269	1044.31	1111.99	-0.972012	0.9448	0.000536723	17.2347	0.00291718
hsa-miR-18a-4373118	0.0135312	0.00757792	0.00250099	'STX4	638.498	656.974	694.939	-0.970713	0.9423	0.000600227	19.2739	0.00319686
hsa-miR-18a-4373118	0.0135312	0.00757792	0.00250099	'ITGA2	352.08	462.777	498.224	-0.970591	0.942	0.000606375	19.4713	0.00322266
hsa-miR-18a-4373118	0.0135312	0.00757792	0.00250099	'CYP3A7	136.464	159.375	206.909	-0.970145	0.9412	0.000629278	20.2067	0.00332348
hsa-miR-18a-4373118	0.0135312	0.00757792	0.00250099	'PNLIPRP1	333.71	6383.21	8250.16	-0.968855	0.9387	0.000698342	22.4245	0.0036087
hsa-miR-18a-4373118	0.0135312	0.00757792	0.00250099	'ATP13A1	779.421	789.944	812.314	-0.9687	0.9384	0.000706947	22.7008	0.00364496
hsa-miR-18a-4373118	0.0135312	0.00757792	0.00250099	'ATN1	454.296	524.726	545.536	-0.9668	0.9347	0.000817165	26.24	0.00409233
hsa-miR-18a-4373118	0.0135312	0.00757792	0.00250099	'PLXNC1	511.533	628.255	660.631	-0.963811	0.9289	0.00100987	32.4279	0.0048465
hsa-miR-18a-4373118	0.0135312	0.00757792	0.00250099	'GRP	154.834	187.731	263.898	-0.963501	0.9283	0.00103122	33.1134	0.00493125
hsa-miR-18a-4373118	0.0135312	0.00757792	0.00250099	'VAMP8	2394.76	2521.19	2815.79	-0.963105	0.9276	0.00105883	34.0002	0.0050393
hsa-miR-18a-4373118	0.0135312	0.00757792	0.00250099	'VEGFB	312.653	458.856	498.393	-0.962611	0.9266	0.00109396	35.1282	0.00517657
hsa-miR-18a-4373118	0.0135312	0.00757792	0.00250099	'PIK3C2A	1174.4	1259.72	1461.05	-0.962324	0.9261	0.00111467	35.7931	0.00525751
hsa-miR-18a-4373118	0.0135312	0.00757792	0.00250099	'CC2D1A	195.209	310.38	340.177	-0.960526	0.9226	0.00124962	40.1266	0.00574962
hsa-miR-18a-4373118	0.0135312	0.00757792	0.00250099	'CD3D	146.935	311.67	725.038	-0.958465	0.9187	0.0014154	45.4498	0.00634773
hsa-miR-18a-4373118	0.0135312	0.00757792	0.00250099	'ABTB2	239.559	366.384	396.802	-0.956983	0.9158	0.00154214	49.5198	0.00676685
hsa-miR-18a-4373118	0.0135312	0.00757792	0.00250099	'PERQ1	554.323	926.484	1015.15	-0.956673	0.9152	0.00156945	50.3966	0.00686509
hsa-miR-18a-4373118	0.0135312	0.00757792	0.00250099	'LCK	88.527	159.925	347.053	-0.955703	0.9134	0.00165671	53.1985	0.0071513
hsa-miR-18a-4373118	0.0135312	0.00757792	0.00250099	'PCK2	407.502	455.25	584.213	-0.953785	0.9097	0.00183744	59.0019	0.00775729
hsa-miR-18a-4373118	0.0135312	0.00757792	0.00250099	'CD69	132.518	253.657	581.081	-0.953738	0.9096	0.00184196	59.1473	0.00777027
hsa-miR-18a-4373118	0.0135312	0.00757792	0.00250099	'CCPG1	539.058	833.678	893.972	-0.949755	0.902	0.00225294	72.3441	0.00913666
hsa-miR-18a-4373118	0.0135312	0.00757792	0.00250099	'TNKS1BP1	484.59	638.142	669.166	-0.949185	0.901	0.00231562	74.357	0.0093472
hsa-miR-18a-4373118	0.0135312	0.00757792	0.00250099	'SATL1	894.198	1055.01	1086.41	-0.947684	0.8981	0.00248569	79.8179	0.00989437
hsa-miR-18a-4373118	0.0135312	0.00757792	0.00250099	'HERPUD2	1001.22	1238.26	1284.25	-0.947403	0.8976	0.00251823	80.863	0.00999419
hsa-miR-18a-4373118	0.0135312	0.00757792	0.00250099	'SEMA4B	668.917	975.181	1029.41	-0.943483	0.8902	0.00299892	96.2984	0.0114887
hsa-miR-18a-4373118	0.0135312	0.00757792	0.00250099	'FGF4	255.668	287.318	388.166	-0.94319	0.8896	0.00303681	97.5151	0.0115965
hsa-miR-18a-4373118	0.0135312	0.00757792	0.00250099	'SEC14L1	2394.99	2548.38	3060.18	-0.940253	0.8841	0.0034316	110.192	0.0128011
hsa-miR-18a-4373118	0.0135312	0.00757792	0.00250099	'FGFR1OP2	838.135	877.957	1013.24	-0.93911	0.8819	0.00359285	115.37	0.0132777
hsa-miR-18a-4373118	0.0135312	0.00757792	0.00250099	'HIVEP2	379.206	512.953	533.947	-0.938555	0.8809	0.00367257	117.93	0.0135179
hsa-miR-18a-4373118	0.0135312	0.00757792	0.00250099	'MAGI3	891.873	917.555	1005.81	-0.93838	0.8806	0.00369803	118.747	0.0136022
hsa-miR-18a-4373118	0.0135312	0.00757792	0.00250099	'PDE4D	243.122	306.899	316.262	-0.935944	0.876	0.00406149	130.419	0.0146653
hsa-miR-18a-4373118	0.0135312	0.00757792	0.00250099	'MUC17	243.887	262.788	330.373	-0.935873	0.8759	0.00407243	130.77	0.0146916
hsa-miR-18a-4373118	0.0135312	0.00757792	0.00250099	'PARP9	496.161	595.523	609.078	-0.933189	0.8708	0.00449638	144.383	0.0158942
hsa-miR-18a-4373118	0.0135312	0.00757792	0.00250099	'ZCCHC4	376.735	400.116	491.344	-0.930444	0.8657	0.00495501	159.11	0.0172179
hsa-miR-18a-4373118	0.0135312	0.00757792	0.00250099	'ISGF3G	1210.68	1219.9	1257.94	-0.927037	0.8594	0.00555952	178.522	0.0189252
hsa-miR-18a-4373118	0.0135312	0.00757792	0.00250099	'MCOLN3	450.964	637.029	657.012	-0.925016	0.8557	0.0059371	190.646	0.0199797
hsa-miR-18a-4373118	0.0135312	0.00757792	0.00250099	'FBP1	357.557	648.512	678.6	-0.923836	0.8535	0.00616385	197.927	0.0206003
hsa-miR-18a-4373118	0.0135312	0.00757792	0.00250099	'TRADD	182.775	405.04	426.91	-0.922333	0.8507	0.0064599	207.434	0.0213673
hsa-miR-18a-4373118	0.0135312	0.00757792	0.00250099	'ANXA13	117.365	182.341	473.388	-0.922135	0.8503	0.00649953	208.707	0.0214586
hsa-miR-18a-4373118	0.0135312	0.00757792	0.00250099	'GABARAPL2	7504.52	7752.41	8876.89	-0.921395	0.849	0.00664863	213.494	0.0218431
hsa-miR-18a-4373118	0.0135312	0.00757792	0.00250099	'ABCC3	330.721	717.374	753.159	-0.920552	0.8474	0.00682069	219.019	0.0222898
hsa-miR-18a-4373118	0.0135312	0.00757792	0.00250099	'PLA2G1B	3332.22	21011	22412.9	-0.916401	0.8398	0.00770506	247.417	0.0245673
hsa-miR-18a-4373118	0.0135312	0.00757792	0.00250099	'C10orf59	463.427	546.829	552.137	-0.911288	0.8304	0.00887831	285.091	0.027553
hsa-miR-18a-4373118	0.0135312	0.00757792	0.00250099	'TNFAIP3	820.601	1296.26	1324.54	-0.909881	0.8279	0.00921751	295.984	0.0283482
hsa-miR-18a-4373118	0.0135312	0.00757792	0.00250099	'GABBR1	632.324	741.771	748.222	-0.909707	0.8276	0.00925998	297.347	0.0284298
hsa-miR-18a-4373118	0.0135312	0.00757792	0.00250099	'ARAF	1025.1	1100.93	1533.44	-0.908657	0.8257	0.00951843	305.646	0.02904
hsa-miR-18a-4373118	0.0135312	0.00757792	0.00250099	'GLB1L	251.289	323.795	327.425	-0.906664	0.822	0.0100199	321.75	0.030251
hsa-miR-18a-4373118	0.0135312	0.00757792	0.00250099	'RALGPS1	475.635	700.798	711.576	-0.905899	0.8207	0.0102162	328.054	0.0307052
hsa-miR-18a-4373118	0.0135312	0.00757792	0.00250099	'PTP4A3	399.87	579.545	587.744	-0.905116	0.8192	0.0104194	334.578	0.0311641
hsa-miR-18a-4373118	0.0135312	0.00757792	0.00250099	'OAS2	424.408	468.275	757.483	-0.901342	0.8124	0.0114301	367.03	0.0335617
hsa-miR-18a-4373118	0.0135312	0.00757792	0.00250099	'PKP3	318.767	504.873	510.539	-0.899664	0.8094	0.0118957	381.983	0.0346156
hsa-miR-18a-4373118	0.0135312	0.00757792	0.00250099	'LARS	2160.01	2377.02	2382.09	-0.897048	0.8047	0.0126428	405.972	0.0363319
hsa-miR-18a-4373118	0.0135312	0.00757792	0.00250099	'ZNFX1	588.916	839.574	844.873	-0.896209	0.8032	0.0128876	413.833	0.0368409
hsa-miR-18a-4373118	0.0135312	0.00757792	0.00250099	'GZMK	101.346	119.698	254.859	-0.896156	0.8031	0.0129032	414.334	0.0368788
hsa-miR-18a-4373118	0.0135312	0.00757792	0.00250099	'THOC7	1715.97	1768.38	2154.53	-0.896134	0.8031	0.0129097	414.545	0.0368911
hsa-miR-21-4373090	0.111692	0.10573	0.0496553	'DOCK6	655.537	667.516	773.602	-0.999987	1	2.57555e-12	8.27036e-08	6.26542e-10
hsa-miR-21-4373090	0.111692	0.10573	0.0496553	'C16orf5	533.323	548.036	665.103	-0.99989	0.9998	5.40751e-10	1.73641e-05	4.5575e-08
hsa-miR-21-4373090	0.111692	0.10573	0.0496553	'GAPVD1	915.174	924.33	1033.48	-0.999845	0.9997	1.26399e-09	4.05879e-05	8.86198e-08
hsa-miR-21-4373090	0.111692	0.10573	0.0496553	'LGALS3	1240.13	1288.99	1650.47	-0.999758	0.9995	3.8595e-09	0.000123933	2.23705e-07
hsa-miR-21-4373090	0.111692	0.10573	0.0496553	'THOC7	1715.97	1768.38	2154.53	-0.999749	0.9995	4.24174e-09	0.000136206	2.398e-07
hsa-miR-21-4373090	0.111692	0.10573	0.0496553	'WHSC1L1	1023.7	1054.33	1269.33	-0.999623	0.9992	1.17094e-08	0.000376001	5.28092e-07
hsa-miR-21-4373090	0.111692	0.10573	0.0496553	'SGOL1	292.745	298.51	392.334	-0.999366	0.9987	4.2988e-08	0.00138039	1.53547e-06
hsa-miR-21-4373090	0.111692	0.10573	0.0496553	'STAG2	3095.22	3132.5	3356.5	-0.998984	0.998	1.39291e-07	0.00447276	3.94772e-06
hsa-miR-21-4373090	0.111692	0.10573	0.0496553	'BIRC3	100.377	106.428	261.792	-0.998535	0.9971	3.47768e-07	0.0111672	8.23538e-06
hsa-miR-21-4373090	0.111692	0.10573	0.0496553	'CR2	86.449	89.62	336.012	-0.997103	0.9942	1.90892e-06	0.0612974	3.27444e-05
hsa-miR-21-4373090	0.111692	0.10573	0.0496553	'FABP4	1185.2	1208	3592.68	-0.996884	0.9938	2.29058e-06	0.0735528	3.78358e-05
hsa-miR-21-4373090	0.111692	0.10573	0.0496553	'SAR1B	884.49	884.648	964.564	-0.996348	0.9927	3.405e-06	0.109338	5.23649e-05
hsa-miR-21-4373090	0.111692	0.10573	0.0496553	'C10orf12	693.845	735.594	889.971	-0.993251	0.9865	1.5743e-05	0.505524	0.000175408
hsa-miR-21-4373090	0.111692	0.10573	0.0496553	'EGLN1	1313.35	1309.31	1430.51	-0.993215	0.9865	1.59498e-05	0.512165	0.000177465
hsa-miR-21-4373090	0.111692	0.10573	0.0496553	'MUC1	270.668	298.758	401.385	-0.993004	0.9861	1.7215e-05	0.552791	0.000188859
hsa-miR-21-4373090	0.111692	0.10573	0.0496553	'HERC1	928.024	968.997	1114.29	-0.992365	0.9848	2.14045e-05	0.687319	0.000224467
hsa-miR-21-4373090	0.111692	0.10573	0.0496553	'RHCE	119.929	107.429	288.847	-0.988931	0.978	5.39373e-05	1.73198	0.000469244
hsa-miR-21-4373090	0.111692	0.10573	0.0496553	'PPP1CB	3400.98	3388.22	3536.03	-0.986386	0.973	9.0201e-05	2.89645	0.000711308
hsa-miR-21-4373090	0.111692	0.10573	0.0496553	'ZNF573	281.098	266.154	433.137	-0.985894	0.972	9.8507e-05	3.16316	0.000762207
hsa-miR-21-4373090	0.111692	0.10573	0.0496553	'RNF122	297.921	332.511	423.86	-0.983514	0.9673	0.000145031	4.65709	0.00103606
hsa-miR-21-4373090	0.111692	0.10573	0.0496553	'ATXN2	644.715	633.157	741.278	-0.982991	0.9663	0.000156688	5.0314	0.00110217
hsa-miR-21-4373090	0.111692	0.10573	0.0496553	'EIF2C2	1304.25	1285.83	1424.14	-0.978004	0.9565	0.00029613	9.50902	0.00181782
hsa-miR-21-4373090	0.111692	0.10573	0.0496553	'ELAVL4	1142.81	1259.11	1525.64	-0.977276	0.9551	0.000320953	10.3061	0.00193724
hsa-miR-21-4373090	0.111692	0.10573	0.0496553	'SLC39A11	422.061	421.029	428.554	-0.977182	0.9549	0.000324242	10.4117	0.00195379
hsa-miR-21-4373090	0.111692	0.10573	0.0496553	'SLC12A6	233.537	246.468	275.387	-0.976049	0.9527	0.000365473	11.7357	0.00215058
hsa-miR-21-4373090	0.111692	0.10573	0.0496553	'RNF103	1675.38	1805.07	2086.71	-0.97451	0.9497	0.000426232	13.6867	0.00242458
hsa-miR-21-4373090	0.111692	0.10573	0.0496553	'GPR6	368.066	391.043	439.31	-0.972689	0.9461	0.000505278	16.225	0.00277873
hsa-miR-21-4373090	0.111692	0.10573	0.0496553	'LYZ	122.856	236.356	468.429	-0.971141	0.9431	0.000578813	18.5863	0.00310237
hsa-miR-21-4373090	0.111692	0.10573	0.0496553	'SUCLG2	1857.04	1914.27	2030.24	-0.970619	0.9421	0.000604995	19.427	0.00321745
hsa-miR-21-4373090	0.111692	0.10573	0.0496553	'RAPGEF5	742.954	834.847	1018.03	-0.96963	0.9402	0.000656331	21.0754	0.00344089
hsa-miR-21-4373090	0.111692	0.10573	0.0496553	'SMARCA2	1527.98	1619.97	1802.84	-0.969467	0.9399	0.000665032	21.3548	0.00347855
hsa-miR-21-4373090	0.111692	0.10573	0.0496553	'GPR12	231.418	218.963	289.945	-0.96835	0.9377	0.000726521	23.3293	0.00371723
hsa-miR-21-4373090	0.111692	0.10573	0.0496553	'SESN1	1448.2	1658.81	2056.28	-0.966183	0.9335	0.00085498	27.4543	0.00424398
hsa-miR-21-4373090	0.111692	0.10573	0.0496553	'APOB	199.826	261.159	369.916	-0.961938	0.9253	0.00114287	36.6986	0.00536372
hsa-miR-21-4373090	0.111692	0.10573	0.0496553	'BANK1	179.036	255.343	390.115	-0.961655	0.9248	0.0011638	37.3707	0.00543337
hsa-miR-21-4373090	0.111692	0.10573	0.0496553	'SQLE	1776.07	1946.76	2244.7	-0.960813	0.9232	0.00122748	39.4157	0.00566969
hsa-miR-21-4373090	0.111692	0.10573	0.0496553	'LIMS2	504.937	602.381	768.967	-0.959285	0.9202	0.00134804	43.2869	0.00610793
hsa-miR-21-4373090	0.111692	0.10573	0.0496553	'ZMYM5	746.585	843.575	1007.37	-0.95837	0.9185	0.00142336	45.7055	0.0063701
hsa-miR-21-4373090	0.111692	0.10573	0.0496553	'CFH	291.236	221.928	509.968	-0.949298	0.9012	0.00230309	73.9547	0.00930481
hsa-miR-21-4373090	0.111692	0.10573	0.0496553	'HPGD	924.303	862.203	1116.72	-0.948169	0.899	0.00242993	78.0276	0.0097146
hsa-miR-21-4373090	0.111692	0.10573	0.0496553	'LTV1	1096.36	1075.82	1158.16	-0.946306	0.8955	0.00264797	85.0289	0.0103922
hsa-miR-21-4373090	0.111692	0.10573	0.0496553	'PRR13	1191.82	1304.81	1449.86	-0.934196	0.8727	0.00433446	139.184	0.015434
hsa-miR-21-4373090	0.111692	0.10573	0.0496553	'ARMC4	124.098	98.311	186.955	-0.930911	0.8666	0.00487511	156.545	0.0170028
hsa-miR-21-4373090	0.111692	0.10573	0.0496553	'ALS2CR2	1401.43	1321.18	1595.59	-0.930296	0.8655	0.00498044	159.927	0.017295
hsa-miR-21-4373090	0.111692	0.10573	0.0496553	'BIVM	1561.61	1653.28	1764.02	-0.927896	0.861	0.00540347	173.511	0.0184861
hsa-miR-21-4373090	0.111692	0.10573	0.0496553	'CASR	204.852	307.658	427.935	-0.924449	0.8546	0.00604544	194.125	0.0202805
hsa-miR-21-4373090	0.111692	0.10573	0.0496553	'TMEM39A	1201.63	1275.77	1360.72	-0.922165	0.8504	0.00649338	208.509	0.0214471
hsa-miR-21-4373090	0.111692	0.10573	0.0496553	'LYST	518.378	663.674	828.757	-0.921215	0.8486	0.00668505	214.664	0.0219179
hsa-miR-21-4373090	0.111692	0.10573	0.0496553	'CHN2	375.386	440.88	512.904	-0.917525	0.8419	0.00745968	239.538	0.0239514
hsa-miR-21-4373090	0.111692	0.10573	0.0496553	'NPAL2	505.531	597.138	697.065	-0.916594	0.8401	0.00766263	246.055	0.024449
hsa-miR-21-4373090	0.111692	0.10573	0.0496553	'CD48	326.525	519.986	719.763	-0.910162	0.8284	0.00914919	293.79	0.0281894
hsa-miR-21-4373090	0.111692	0.10573	0.0496553	'EDIL3	1779.14	1971	2166.9	-0.908808	0.8259	0.00948109	304.447	0.0289591
hsa-miR-21-4373090	0.111692	0.10573	0.0496553	'C3orf37	473.642	456.249	506.344	-0.906379	0.8215	0.0100929	324.094	0.0304199
hsa-miR-21-4373090	0.111692	0.10573	0.0496553	'INPP4B	327.932	350.534	372.533	-0.902955	0.8153	0.0109917	352.953	0.0325422
hsa-miR-21-4373090	0.111692	0.10573	0.0496553	'PLLP	326.418	458.776	584.852	-0.900261	0.8105	0.0117288	376.623	0.0342478
hsa-miR-21-4373090	0.111692	0.10573	0.0496553	'CD8B	165.478	256.97	340.211	-0.894426	0.8	0.0134167	430.822	0.0380417
hsa-miR-214-4373085	0.868096	0.44785	0.198903	'SULT1A3	1201.19	1301.32	1364.31	-0.999871	0.9997	7.98582e-10	2.56433e-05	6.26975e-08
hsa-miR-214-4373085	0.868096	0.44785	0.198903	'TFF3	856.196	1724.83	2200.5	-0.999791	0.9996	2.69241e-09	8.64561e-05	1.64678e-07
hsa-miR-214-4373085	0.868096	0.44785	0.198903	'TMPRSS6	383.626	555.327	645.265	-0.999495	0.999	2.42759e-08	0.000779524	9.70765e-07
hsa-miR-214-4373085	0.868096	0.44785	0.198903	'SEZ6L2	1045.8	1454.59	1665.23	-0.999355	0.9987	4.46971e-08	0.00143527	1.57895e-06
hsa-miR-214-4373085	0.868096	0.44785	0.198903	'LYSMD2	1627.27	2113.03	2361.5	-0.999288	0.9986	5.7356e-08	0.00184176	1.90856e-06
hsa-miR-214-4373085	0.868096	0.44785	0.198903	'IPO13	666.157	824.134	901.635	-0.998844	0.9977	1.92387e-07	0.00617774	5.08456e-06
hsa-miR-214-4373085	0.868096	0.44785	0.198903	'CCL4	237.165	386.455	492.59	-0.998776	0.9976	2.22204e-07	0.00713519	5.70359e-06
hsa-miR-214-4373085	0.868096	0.44785	0.198903	'UCP2	1286.58	1920.37	2228.55	-0.998737	0.9975	2.39889e-07	0.00770307	6.04162e-06
hsa-miR-214-4373085	0.868096	0.44785	0.198903	'HAGH	564.382	604.532	623.98	-0.99869	0.9974	2.63193e-07	0.00845139	6.53626e-06
hsa-miR-214-4373085	0.868096	0.44785	0.198903	'DBNDD2	716.916	809.072	875.85	-0.998499	0.997	3.69665e-07	0.0118703	8.68348e-06
hsa-miR-214-4373085	0.868096	0.44785	0.198903	'BACE2	933.949	1232.94	1374.79	-0.998418	0.9968	4.21309e-07	0.0135287	9.66333e-06
hsa-miR-214-4373085	0.868096	0.44785	0.198903	'NPLOC4	800.895	950.404	1020.68	-0.998291	0.9966	5.11463e-07	0.0164236	1.12955e-05
hsa-miR-214-4373085	0.868096	0.44785	0.198903	'PGF	1669.47	2240.43	2664.92	-0.99808	0.9962	6.83802e-07	0.0219576	1.40934e-05
hsa-miR-214-4373085	0.868096	0.44785	0.198903	'LAIR1	592.26	657.689	708.219	-0.99736	0.9947	1.51458e-06	0.0486348	2.71097e-05
hsa-miR-214-4373085	0.868096	0.44785	0.198903	'KIAA1822L	218.42	299.478	364.958	-0.996353	0.9927	3.39176e-06	0.108913	5.21863e-05
hsa-miR-214-4373085	0.868096	0.44785	0.198903	'GPR157	282.077	388.223	477.018	-0.995454	0.9909	5.87713e-06	0.188721	8.02724e-05
hsa-miR-214-4373085	0.868096	0.44785	0.198903	'SNAG1	2141.19	2270.78	2383.42	-0.99435	0.9887	1.01075e-05	0.324563	0.000123127
hsa-miR-214-4373085	0.868096	0.44785	0.198903	'KLC4	910.261	1057.77	1113.49	-0.994135	0.9883	1.10927e-05	0.356198	0.000132761
hsa-miR-214-4373085	0.868096	0.44785	0.198903	'NMB	296.842	383.715	416.148	-0.993861	0.9878	1.24347e-05	0.399289	0.00014562
hsa-miR-214-4373085	0.868096	0.44785	0.198903	'MSI2	416.933	502.014	578.261	-0.993381	0.9868	1.49997e-05	0.481657	0.000169062
hsa-miR-214-4373085	0.868096	0.44785	0.198903	'CD37	99.99	188.867	270.307	-0.992625	0.9853	1.96336e-05	0.630453	0.000210221
hsa-miR-214-4373085	0.868096	0.44785	0.198903	'CDC2L5	1380.96	1780.28	2147.36	-0.992513	0.9851	2.03852e-05	0.654589	0.000216322
hsa-miR-214-4373085	0.868096	0.44785	0.198903	'C1orf111	148.686	206.31	259.456	-0.992397	0.9849	2.11826e-05	0.680195	0.00022265
hsa-miR-214-4373085	0.868096	0.44785	0.198903	'KIFC2	210.289	408.036	476.607	-0.992032	0.9841	2.38023e-05	0.764316	0.00024513
hsa-miR-214-4373085	0.868096	0.44785	0.198903	'CRB3	224.42	368.746	417.927	-0.991579	0.9832	2.73228e-05	0.877364	0.000273834
hsa-miR-214-4373085	0.868096	0.44785	0.198903	'FAM63A	869.071	1067.61	1256.08	-0.991337	0.9827	2.93141e-05	0.941306	0.000289722
hsa-miR-214-4373085	0.868096	0.44785	0.198903	'C1QTNF5	1434.16	1535.81	1569.29	-0.990672	0.9814	3.52375e-05	1.13151	0.000335065
hsa-miR-214-4373085	0.868096	0.44785	0.198903	'FHAD1	897.489	1149.13	1395.69	-0.990098	0.9803	4.08789e-05	1.31266	0.000376013
hsa-miR-214-4373085	0.868096	0.44785	0.198903	'CRTC2	593.71	732.395	871.913	-0.989001	0.9781	5.30973e-05	1.70501	0.000462814
hsa-miR-214-4373085	0.868096	0.44785	0.198903	'RASSF7	771.727	896.565	1023.01	-0.988707	0.9775	5.66879e-05	1.8203	0.000489198
hsa-miR-214-4373085	0.868096	0.44785	0.198903	'CD48	326.525	519.986	719.763	-0.987857	0.9759	6.7901e-05	2.18037	0.000566035
hsa-miR-214-4373085	0.868096	0.44785	0.198903	'TNRC15	880.196	933.753	990.505	-0.986672	0.9735	8.55634e-05	2.74753	0.000681093
hsa-miR-214-4373085	0.868096	0.44785	0.198903	'SPR	576.869	780.898	839	-0.986541	0.9733	8.76682e-05	2.81511	0.000694404
hsa-miR-214-4373085	0.868096	0.44785	0.198903	'IFRD2	820.327	1066.79	1133.5	-0.985027	0.9703	0.000114227	3.66794	0.000858801
hsa-miR-214-4373085	0.868096	0.44785	0.198903	'C1orf142	626.336	670.604	719.471	-0.984687	0.9696	0.000120774	3.87816	0.000899179
hsa-miR-214-4373085	0.868096	0.44785	0.198903	'ACRV1	233.15	305.129	324.304	-0.984547	0.9693	0.000123519	3.96632	0.000914952
hsa-miR-214-4373085	0.868096	0.44785	0.198903	'DNAJB13	198.488	299.571	326.243	-0.984258	0.9688	0.000129332	4.15298	0.00094817
hsa-miR-214-4373085	0.868096	0.44785	0.198903	'PERQ1	554.323	926.484	1015.15	-0.981134	0.9626	0.000202553	6.50416	0.00135362
hsa-miR-214-4373085	0.868096	0.44785	0.198903	'IGF2	2503.53	3158.14	3985.32	-0.977219	0.955	0.000322943	10.37	0.00194742
hsa-miR-214-4373085	0.868096	0.44785	0.198903	'CD79A	209.839	326.986	476.011	-0.976813	0.9542	0.00033735	10.8326	0.00201913
hsa-miR-214-4373085	0.868096	0.44785	0.198903	'TNNT3	313.07	384.421	399.178	-0.976774	0.9541	0.000338766	10.8781	0.00202648
hsa-miR-214-4373085	0.868096	0.44785	0.198903	'OMG	188.188	217.628	255.526	-0.976089	0.9528	0.000363963	11.6872	0.00214287
hsa-miR-214-4373085	0.868096	0.44785	0.198903	'CAB39L	407.277	469.344	550.596	-0.975048	0.9507	0.000404365	12.9846	0.00232615
hsa-miR-214-4373085	0.868096	0.44785	0.198903	'CYB561	682.022	1260.53	1370.75	-0.974268	0.9492	0.000436286	14.0096	0.00246908
hsa-miR-214-4373085	0.868096	0.44785	0.198903	'C9orf98	540.738	620.596	635.683	-0.974012	0.9487	0.000447063	14.3556	0.00251809
hsa-miR-214-4373085	0.868096	0.44785	0.198903	'IL16	368.564	485.072	506.986	-0.973878	0.9484	0.000452755	14.5384	0.00254391
hsa-miR-214-4373085	0.868096	0.44785	0.198903	'TDRD7	417.654	692.518	742.309	-0.972746	0.9462	0.000502693	16.142	0.00276925
hsa-miR-214-4373085	0.868096	0.44785	0.198903	'GSTA2	144.201	192.692	258.949	-0.972309	0.9454	0.000522805	16.7878	0.00285798
hsa-miR-214-4373085	0.868096	0.44785	0.198903	'SUPT6H	559.292	600.222	656.397	-0.972018	0.9448	0.000536451	17.226	0.00291719
hsa-miR-214-4373085	0.868096	0.44785	0.198903	'TCEAL2	605.037	753.203	961.854	-0.97031	0.9415	0.000620734	19.9324	0.00328592
hsa-miR-214-4373085	0.868096	0.44785	0.198903	'PRG2	209.534	305.783	445.04	-0.968472	0.9379	0.00071967	23.1093	0.00369217
hsa-miR-214-4373085	0.868096	0.44785	0.198903	'CLPTM1	784.677	830.946	898.348	-0.968002	0.937	0.000746358	23.9663	0.00379394
hsa-miR-214-4373085	0.868096	0.44785	0.198903	'DGKZ	530.409	744.597	1057.55	-0.967794	0.9366	0.000758312	24.3502	0.00384618
hsa-miR-214-4373085	0.868096	0.44785	0.198903	'HCLS1	611.612	758.577	977.571	-0.966421	0.934	0.000840252	26.9813	0.00418315
hsa-miR-214-4373085	0.868096	0.44785	0.198903	'DHCR7	579.612	591.696	609.933	-0.965522	0.9322	0.000896654	28.7924	0.00440791
hsa-miR-214-4373085	0.868096	0.44785	0.198903	'IQSEC2	420.612	550.869	748.459	-0.965157	0.9315	0.000920095	29.5452	0.00449698
hsa-miR-214-4373085	0.868096	0.44785	0.198903	'C14orf139	549.63	705.81	954.153	-0.961739	0.9249	0.00115758	37.171	0.00541299
hsa-miR-214-4373085	0.868096	0.44785	0.198903	'DCBLD1	778.805	914.694	930.609	-0.960682	0.9229	0.00123751	39.7376	0.00570696
hsa-miR-214-4373085	0.868096	0.44785	0.198903	'KIFC3	210.779	322.67	334.409	-0.958028	0.9178	0.00145215	46.6301	0.00645488
hsa-miR-214-4373085	0.868096	0.44785	0.198903	'PEX14	527.193	601.357	609.101	-0.957917	0.9176	0.00146155	46.9317	0.00649034
hsa-miR-214-4373085	0.868096	0.44785	0.198903	'FBP1	357.557	648.512	678.6	-0.957692	0.9172	0.0014807	47.5469	0.00655096
hsa-miR-214-4373085	0.868096	0.44785	0.198903	'AQP8	756.922	2681.6	2876.33	-0.95719	0.9162	0.00152406	48.9391	0.00670858
hsa-miR-214-4373085	0.868096	0.44785	0.198903	'TRADD	182.775	405.04	426.91	-0.95656	0.915	0.00157949	50.7189	0.00689678
hsa-miR-214-4373085	0.868096	0.44785	0.198903	'SNRP70	1970.49	2839.76	2923.18	-0.956004	0.9139	0.00162937	52.3206	0.00706653
hsa-miR-214-4373085	0.868096	0.44785	0.198903	'HNRPUL2	2538.74	2576.33	2579.69	-0.954473	0.911	0.00177136	56.88	0.00754877
hsa-miR-214-4373085	0.868096	0.44785	0.198903	'DHRS4	1227.54	1302.35	1434.39	-0.953809	0.9098	0.00183512	58.9277	0.00774956
hsa-miR-214-4373085	0.868096	0.44785	0.198903	'IFT122	746.296	772.786	774.577	-0.949143	0.9009	0.00232033	74.508	0.00935912
hsa-miR-214-4373085	0.868096	0.44785	0.198903	'GPR137	437.148	454.882	489.132	-0.946643	0.8961	0.00260774	83.737	0.0102657
hsa-miR-214-4373085	0.868096	0.44785	0.198903	'KIAA0664	635.611	1206.11	1234.98	-0.944688	0.8924	0.00284597	91.3869	0.0110065
hsa-miR-214-4373085	0.868096	0.44785	0.198903	'RALGPS1	475.635	700.798	711.576	-0.943947	0.891	0.00293953	94.3912	0.0113003
hsa-miR-214-4373085	0.868096	0.44785	0.198903	'SPCS3	749.605	812.925	815.273	-0.940956	0.8854	0.00333455	107.076	0.0125016
hsa-miR-214-4373085	0.868096	0.44785	0.198903	'WIZ	805.133	827.743	875.187	-0.939849	0.8833	0.00348813	112.007	0.0129563
hsa-miR-214-4373085	0.868096	0.44785	0.198903	'GPR6	368.066	391.043	439.31	-0.939758	0.8831	0.00350089	112.417	0.0129932
hsa-miR-214-4373085	0.868096	0.44785	0.198903	'ZBTB20	607.91	1037.88	1047.1	-0.936425	0.8769	0.00398821	128.065	0.0144462
hsa-miR-214-4373085	0.868096	0.44785	0.198903	'VAMP8	2394.76	2521.19	2815.79	-0.931102	0.867	0.00484272	155.505	0.0169027
hsa-miR-214-4373085	0.868096	0.44785	0.198903	'C14orf58	567.815	714.936	715.261	-0.930522	0.8659	0.00494155	158.678	0.017186
hsa-miR-214-4373085	0.868096	0.44785	0.198903	'TCN2	464.712	631.475	630.87	-0.928658	0.8624	0.00526705	169.13	0.0181081
hsa-miR-214-4373085	0.868096	0.44785	0.198903	'SCGN	2661.55	4657.97	4624.23	-0.924288	0.8543	0.00607647	195.122	0.0203548
hsa-miR-214-4373085	0.868096	0.44785	0.198903	'SLC9A1	203.744	358.094	354.316	-0.921711	0.8496	0.0065847	211.441	0.0216819
hsa-miR-214-4373085	0.868096	0.44785	0.198903	'POLA2	210.577	304.459	301.878	-0.920668	0.8476	0.00679686	218.254	0.0222232
hsa-miR-214-4373085	0.868096	0.44785	0.198903	'NEDD9	733.063	772.721	878.31	-0.919874	0.8462	0.006961	223.525	0.0226606
hsa-miR-214-4373085	0.868096	0.44785	0.198903	'LONRF3	373.69	606.885	599.019	-0.91848	0.8436	0.00725455	232.951	0.0234145
hsa-miR-214-4373085	0.868096	0.44785	0.198903	'SLC22A17	298.463	557.035	545.224	-0.914174	0.8357	0.00820476	263.463	0.0258398
hsa-miR-214-4373085	0.868096	0.44785	0.198903	'IAPP	546.886	1062.56	2594.47	-0.910711	0.8294	0.00901652	289.529	0.027885
hsa-miR-214-4373085	0.868096	0.44785	0.198903	'PFKP	440.675	539.857	534.182	-0.909865	0.8279	0.00922159	296.115	0.0283553
hsa-miR-214-4373085	0.868096	0.44785	0.198903	'C20orf67	290.889	464.785	454.714	-0.9096	0.8274	0.0092862	298.189	0.0284967
hsa-miR-214-4373085	0.868096	0.44785	0.198903	'AGPAT2	651.765	1105.32	1076.79	-0.907687	0.8239	0.00976074	313.427	0.0296049
hsa-miR-214-4373085	0.868096	0.44785	0.198903	'MT1H	8842.28	18882	18128.8	-0.902924	0.8153	0.0110001	353.224	0.0325522
hsa-miR-214-4373085	0.868096	0.44785	0.198903	'SOX13	399.129	634.716	615.521	-0.900318	0.8106	0.0117131	376.118	0.0342081
hsa-miR-214-4373085	0.868096	0.44785	0.198903	'HEXDC	669.811	1533.02	1462.47	-0.900215	0.8104	0.0117417	377.039	0.0342762
hsa-miR-214-4373085	0.868096	0.44785	0.198903	'ARF5	2745.78	3615.58	3539.86	-0.898028	0.8065	0.0123602	396.897	0.0356537
hsa-miR-214-4373085	0.868096	0.44785	0.198903	'APOD	347.762	413.459	647.418	-0.895951	0.8027	0.0129636	416.273	0.037002
hsa-miR-218-4373081	0.432236	0.241413	0.0787545	'KIAA1822L	218.42	299.478	364.958	-0.999883	0.9998	6.34507e-10	2.03746e-05	5.18439e-08
hsa-miR-218-4373081	0.432236	0.241413	0.0787545	'CD8B	165.478	256.97	340.211	-0.999825	0.9996	1.72146e-09	5.52777e-05	1.14447e-07
hsa-miR-218-4373081	0.432236	0.241413	0.0787545	'PHC3	1754.76	1905.55	2043.48	-0.999795	0.9996	2.55977e-09	8.21968e-05	1.58988e-07
hsa-miR-218-4373081	0.432236	0.241413	0.0787545	'C1orf111	148.686	206.31	259.456	-0.999744	0.9995	4.45468e-09	0.000143044	2.48341e-07
hsa-miR-218-4373081	0.432236	0.241413	0.0787545	'GRIA2	209.731	270.889	318.769	-0.999707	0.9994	6.24717e-09	0.000200603	3.26184e-07
hsa-miR-218-4373081	0.432236	0.241413	0.0787545	'ABCC6	391.457	573.836	743.732	-0.999675	0.9993	8.1066e-09	0.000260311	3.98029e-07
hsa-miR-218-4373081	0.432236	0.241413	0.0787545	'REL	382.582	553.537	714.568	-0.999588	0.9992	1.46302e-08	0.000469792	6.39173e-07
hsa-miR-218-4373081	0.432236	0.241413	0.0787545	'WDFY1	981.827	1080.4	1153.93	-0.999284	0.9986	5.80607e-08	0.00186439	1.92602e-06
hsa-miR-218-4373081	0.432236	0.241413	0.0787545	'C17orf70	412.539	479.264	528.453	-0.999153	0.9983	8.83888e-08	0.00283825	2.70568e-06
hsa-miR-218-4373081	0.432236	0.241413	0.0787545	'EDIL3	1779.14	1971	2166.9	-0.998649	0.9973	2.8414e-07	0.00912403	6.97023e-06
hsa-miR-218-4373081	0.432236	0.241413	0.0787545	'JAKMIP2	368.514	380.599	389.062	-0.998463	0.9969	3.92128e-07	0.0125916	9.13761e-06
hsa-miR-218-4373081	0.432236	0.241413	0.0787545	'NEK4	1023.48	1060.56	1100.48	-0.997741	0.9955	1.02573e-06	0.0329373	1.97466e-05
hsa-miR-218-4373081	0.432236	0.241413	0.0787545	'LZTR2	398.005	495.889	559.091	-0.996983	0.994	2.11321e-06	0.0678573	3.56019e-05
hsa-miR-218-4373081	0.432236	0.241413	0.0787545	'ME3	703.117	899.302	1022.82	-0.996431	0.9929	3.2142e-06	0.103211	4.98846e-05
hsa-miR-218-4373081	0.432236	0.241413	0.0787545	'SULT1A3	1201.19	1301.32	1364.31	-0.996414	0.9928	3.25125e-06	0.104401	5.03865e-05
hsa-miR-218-4373081	0.432236	0.241413	0.0787545	'CA2	243.29	406.871	595.861	-0.99617	0.9924	3.83446e-06	0.123128	5.75635e-05
hsa-miR-218-4373081	0.432236	0.241413	0.0787545	'KCNJ6	311.584	455.561	544.409	-0.995962	0.9919	4.37294e-06	0.140419	6.34521e-05
hsa-miR-218-4373081	0.432236	0.241413	0.0787545	'CFC1	627.22	847.862	981.995	-0.995595	0.9912	5.43261e-06	0.174446	7.53223e-05
hsa-miR-218-4373081	0.432236	0.241413	0.0787545	'TPD52	965.155	1517.91	1849.42	-0.995251	0.9905	6.5531e-06	0.210427	8.83404e-05
hsa-miR-218-4373081	0.432236	0.241413	0.0787545	'BIVM	1561.61	1653.28	1764.02	-0.994974	0.99	7.54846e-06	0.242389	9.8532e-05
hsa-miR-218-4373081	0.432236	0.241413	0.0787545	'TCF7	1041.26	1604.43	1937.33	-0.994872	0.9898	7.93964e-06	0.25495	0.000102389
hsa-miR-218-4373081	0.432236	0.241413	0.0787545	'IGF2	2503.53	3158.14	3985.32	-0.993611	0.9873	1.37341e-05	0.441017	0.00015745
hsa-miR-218-4373081	0.432236	0.241413	0.0787545	'CAB39L	407.277	469.344	550.596	-0.992432	0.9849	2.09373e-05	0.672319	0.000220867
hsa-miR-218-4373081	0.432236	0.241413	0.0787545	'PKN2	1687.15	1778.81	1824.69	-0.989668	0.9794	4.54393e-05	1.4591	0.0004094
hsa-miR-218-4373081	0.432236	0.241413	0.0787545	'UBXD4	1792.84	2233.13	2446.21	-0.988445	0.977	6.00205e-05	1.92732	0.000511496
hsa-miR-218-4373081	0.432236	0.241413	0.0787545	'PRKCB1	321.27	401.19	517.732	-0.988291	0.9767	6.20279e-05	1.99178	0.000525396
hsa-miR-218-4373081	0.432236	0.241413	0.0787545	'C6orf54	152.285	161.604	175.672	-0.986797	0.9738	8.35783e-05	2.68378	0.00066794
hsa-miR-218-4373081	0.432236	0.241413	0.0787545	'VPS13A	735.367	1014.31	1140.03	-0.985711	0.9716	0.000101702	3.26577	0.000782032
hsa-miR-218-4373081	0.432236	0.241413	0.0787545	'UCHL1	2548.04	2879.72	3025.31	-0.984648	0.9695	0.000121527	3.90235	0.000904158
hsa-miR-218-4373081	0.432236	0.241413	0.0787545	'RASGRP2	75.584	198.772	251.692	-0.983764	0.9678	0.000139631	4.4837	0.00100577
hsa-miR-218-4373081	0.432236	0.241413	0.0787545	'PHF12	859.169	970.313	1017.82	-0.983556	0.9674	0.000144109	4.62748	0.00103131
hsa-miR-218-4373081	0.432236	0.241413	0.0787545	'COQ10B	833.512	988.276	1054.14	-0.983375	0.967	0.000148081	4.75501	0.00105246
hsa-miR-218-4373081	0.432236	0.241413	0.0787545	'ANK1	78.741	200.953	252.841	-0.983276	0.9668	0.000150263	4.82509	0.00106444
hsa-miR-218-4373081	0.432236	0.241413	0.0787545	'GNG7	538.612	652.403	837.91	-0.983222	0.9667	0.000151474	4.86398	0.00107112
hsa-miR-218-4373081	0.432236	0.241413	0.0787545	'PLAC8	474.736	724.635	1134.42	-0.982936	0.9662	0.000157948	5.07185	0.00110836
hsa-miR-218-4373081	0.432236	0.241413	0.0787545	'GAD2	388.401	817.059	995.391	-0.982421	0.9652	0.000170027	5.45973	0.0011754
hsa-miR-218-4373081	0.432236	0.241413	0.0787545	'PCNX	153.444	353.043	435.076	-0.981904	0.9641	0.000182697	5.86659	0.00124318
hsa-miR-218-4373081	0.432236	0.241413	0.0787545	'RPL21	539.135	688.611	942.403	-0.981198	0.9627	0.000200858	6.44975	0.0013451
hsa-miR-218-4373081	0.432236	0.241413	0.0787545	'OCIAD1	3330.11	3688.13	3830.43	-0.980458	0.9613	0.000220992	7.09629	0.00145118
hsa-miR-218-4373081	0.432236	0.241413	0.0787545	'APOB	199.826	261.159	369.916	-0.978943	0.9583	0.000265839	8.53635	0.00167248
hsa-miR-218-4373081	0.432236	0.241413	0.0787545	'C11orf54	1168.93	1357.8	1425.29	-0.975702	0.952	0.000378704	12.1606	0.0022078
hsa-miR-218-4373081	0.432236	0.241413	0.0787545	'TOB1	1432.73	1884.96	2738.74	-0.975535	0.9517	0.000385171	12.3682	0.00223981
hsa-miR-218-4373081	0.432236	0.241413	0.0787545	'CHI3L2	134.943	269.44	316.157	-0.974407	0.9495	0.000430495	13.8236	0.00244407
hsa-miR-218-4373081	0.432236	0.241413	0.0787545	'PER3	496.001	773.805	869.842	-0.974188	0.949	0.000439637	14.1172	0.00248498
hsa-miR-218-4373081	0.432236	0.241413	0.0787545	'SFRS2IP	1237.02	1406.42	1464.32	-0.973664	0.948	0.000461966	14.8342	0.0025857
hsa-miR-218-4373081	0.432236	0.241413	0.0787545	'RAPGEF5	742.954	834.847	1018.03	-0.972448	0.9457	0.000516348	16.5805	0.0028275
hsa-miR-218-4373081	0.432236	0.241413	0.0787545	'SLC12A1	121.034	147.318	199.881	-0.972264	0.9453	0.000524914	16.8555	0.00286805
hsa-miR-218-4373081	0.432236	0.241413	0.0787545	'TRAF3IP3	101.034	159.924	278.139	-0.972045	0.9449	0.000535193	17.1856	0.00291183
hsa-miR-218-4373081	0.432236	0.241413	0.0787545	'PEX5L	66.322	216.983	263.49	-0.968899	0.9388	0.000695897	22.3459	0.00360244
hsa-miR-218-4373081	0.432236	0.241413	0.0787545	'LRCH3	512.68	717.028	780.096	-0.968891	0.9387	0.000696368	22.3611	0.00360372
hsa-miR-218-4373081	0.432236	0.241413	0.0787545	'PAPPA2	319.55	372.374	484.896	-0.968545	0.9381	0.000715554	22.9771	0.00367929
hsa-miR-218-4373081	0.432236	0.241413	0.0787545	'SUMF2	605.027	873.131	954.7	-0.968216	0.9374	0.000734126	23.5735	0.00374599
hsa-miR-218-4373081	0.432236	0.241413	0.0787545	'RNF103	1675.38	1805.07	2086.71	-0.967387	0.9358	0.000782105	25.1142	0.00394505
hsa-miR-218-4373081	0.432236	0.241413	0.0787545	'TM9SF2	6893.84	7212.63	7930.61	-0.965169	0.9316	0.000919364	29.5217	0.00449546
hsa-miR-218-4373081	0.432236	0.241413	0.0787545	'CD34	1457.84	1738.42	1816.79	-0.964174	0.9296	0.000985145	31.634	0.00474914
hsa-miR-218-4373081	0.432236	0.241413	0.0787545	'IFRD2	820.327	1066.79	1133.5	-0.96269	0.9268	0.00108832	34.9472	0.00515673
hsa-miR-218-4373081	0.432236	0.241413	0.0787545	'CNGA1	143.023	250.847	518.515	-0.959106	0.9199	0.00136252	43.7519	0.00615877
hsa-miR-218-4373081	0.432236	0.241413	0.0787545	'BCL2L11	719.632	751.895	832.895	-0.958394	0.9185	0.00142136	45.6413	0.00636559
hsa-miR-218-4373081	0.432236	0.241413	0.0787545	'FBF1	530.117	633.779	658.065	-0.955935	0.9138	0.00163561	52.521	0.00709073
hsa-miR-218-4373081	0.432236	0.241413	0.0787545	'NPAS3	178.246	392.059	442.08	-0.955869	0.9137	0.00164158	52.7127	0.00710702
hsa-miR-218-4373081	0.432236	0.241413	0.0787545	'KYNU	187.853	195.264	215.37	-0.953459	0.9091	0.0018692	60.0218	0.00786037
hsa-miR-218-4373081	0.432236	0.241413	0.0787545	'ZNF434	1131.4	1168.64	1271.79	-0.952134	0.9066	0.00200171	64.2768	0.00831202
hsa-miR-218-4373081	0.432236	0.241413	0.0787545	'SPTB	346.226	617.849	675.895	-0.951735	0.9058	0.00204264	65.5912	0.00845248
hsa-miR-218-4373081	0.432236	0.241413	0.0787545	'HERPUD2	1001.22	1238.26	1284.25	-0.947446	0.8977	0.00251327	80.7035	0.00997818
hsa-miR-218-4373081	0.432236	0.241413	0.0787545	'IL16	368.564	485.072	506.986	-0.946099	0.8951	0.00267278	85.8257	0.0104729
hsa-miR-218-4373081	0.432236	0.241413	0.0787545	'DCUN1D1	930.841	944.851	947.317	-0.943277	0.8898	0.00302543	97.1496	0.0115682
hsa-miR-218-4373081	0.432236	0.241413	0.0787545	'RGS1	85.494	219.706	661.356	-0.941088	0.8856	0.00331656	106.498	0.0124486
hsa-miR-218-4373081	0.432236	0.241413	0.0787545	'C6orf189	471.974	552.569	833.951	-0.937332	0.8786	0.00385202	123.692	0.0140368
hsa-miR-218-4373081	0.432236	0.241413	0.0787545	'PKP4	1087.31	1208.59	1225.86	-0.934842	0.8739	0.00423252	135.91	0.0151314
hsa-miR-218-4373081	0.432236	0.241413	0.0787545	'APBB1IP	265.368	319.074	523.75	-0.931848	0.8683	0.00471727	151.476	0.0165548
hsa-miR-218-4373081	0.432236	0.241413	0.0787545	'RBM27	1506.78	1606.74	1618.93	-0.929252	0.8635	0.005162	165.757	0.0178023
hsa-miR-218-4373081	0.432236	0.241413	0.0787545	'RNF139	1327.21	1527.77	1549.2	-0.924906	0.8555	0.00595796	191.316	0.0200352
hsa-miR-218-4373081	0.432236	0.241413	0.0787545	'ACSL1	909.948	1189.65	1218.31	-0.9236	0.853	0.0062098	199.403	0.020715
hsa-miR-218-4373081	0.432236	0.241413	0.0787545	'SERPINI1	921.324	1674.14	1722.49	-0.911537	0.8309	0.008819	283.187	0.0274087
hsa-miR-218-4373081	0.432236	0.241413	0.0787545	'GABBR1	632.324	741.771	748.222	-0.909763	0.8277	0.00924646	296.913	0.0283991
hsa-miR-218-4373081	0.432236	0.241413	0.0787545	'FAM101B	1223.27	1308.76	1787.85	-0.909535	0.8273	0.00930221	298.703	0.0285322
hsa-miR-218-4373081	0.432236	0.241413	0.0787545	'CLK3	657.208	795.539	803.46	-0.909193	0.8266	0.00938618	301.399	0.0287403
hsa-miR-218-4373081	0.432236	0.241413	0.0787545	'ZNF583	384.161	393.755	448.291	-0.908782	0.8259	0.00948753	304.654	0.0289705
hsa-miR-218-4373081	0.432236	0.241413	0.0787545	'ARAF	1025.1	1100.93	1533.44	-0.908602	0.8256	0.00953225	306.09	0.0290712
hsa-miR-218-4373081	0.432236	0.241413	0.0787545	'VPS53	497.027	520.411	655.463	-0.907949	0.8244	0.00969508	311.319	0.0294503
hsa-miR-218-4373081	0.432236	0.241413	0.0787545	'ZFP91	1516.82	1565.56	1851.08	-0.90722	0.823	0.00987868	317.214	0.0299033
hsa-miR-218-4373081	0.432236	0.241413	0.0787545	'RALGPS1	475.635	700.798	711.576	-0.905956	0.8208	0.0102017	327.586	0.0306758
hsa-miR-218-4373081	0.432236	0.241413	0.0787545	'STAG2	3095.22	3132.5	3356.5	-0.905902	0.8207	0.0102156	328.032	0.030706
hsa-miR-218-4373081	0.432236	0.241413	0.0787545	'MT1G	5283.06	11826.7	12080.5	-0.902742	0.8149	0.0110491	354.799	0.0326552
hsa-miR-218-4373081	0.432236	0.241413	0.0787545	'DALRD3	1041.4	1186.83	1192.35	-0.902448	0.8144	0.0111285	357.349	0.0328355
hsa-miR-218-4373081	0.432236	0.241413	0.0787545	'HR	433.245	450.791	570.986	-0.899449	0.809	0.0119562	383.926	0.0347475
hsa-miR-218-4373081	0.432236	0.241413	0.0787545	'RABGAP1L	712.327	991.304	997.609	-0.896817	0.8043	0.0127101	408.136	0.0364667
hsa-miR-218-4373081	0.432236	0.241413	0.0787545	'ZNF407	716.875	817.947	819.739	-0.89498	0.801	0.013251	425.504	0.0376652
hsa-miR-218-4373081	0.432236	0.241413	0.0787545	'ZDHHC24	258.082	268.78	349.675	-0.894915	0.8009	0.0132705	426.129	0.0377139
hsa-miR-25-4373071	0.0589023	0.0542959	0.026783	'STAG2	3095.22	3132.5	3356.5	-1	1	1.50835e-16	4.84348e-12	2.42174e-13
hsa-miR-25-4373071	0.0589023	0.0542959	0.026783	'C9orf9	220.685	238.278	337.51	-0.999975	0.9999	1.36103e-11	4.37041e-07	2.37522e-09
hsa-miR-25-4373071	0.0589023	0.0542959	0.026783	'PTPRC	281.425	374.944	886.084	-0.999938	0.9999	1.29694e-10	4.16459e-06	1.44604e-08
hsa-miR-25-4373071	0.0589023	0.0542959	0.026783	'C1orf210	640.756	686.426	1074.55	-0.999313	0.9986	5.23578e-08	0.00168126	1.781e-06
hsa-miR-25-4373071	0.0589023	0.0542959	0.026783	'GABARAPL2	7504.52	7752.41	8876.89	-0.999305	0.9986	5.40164e-08	0.00173452	1.82581e-06
hsa-miR-25-4373071	0.0589023	0.0542959	0.026783	'NRF1	798.962	804.073	849.845	-0.999132	0.9983	9.40954e-08	0.0030215	2.85316e-06
hsa-miR-25-4373071	0.0589023	0.0542959	0.026783	'ZCCHC4	376.735	400.116	491.344	-0.998124	0.9963	6.44937e-07	0.0207096	1.3518e-05
hsa-miR-25-4373071	0.0589023	0.0542959	0.026783	'ZNF430	1103.23	1139.24	1276.24	-0.997853	0.9957	9.03453e-07	0.0290108	1.78528e-05
hsa-miR-25-4373071	0.0589023	0.0542959	0.026783	'IDI2	638.089	638.223	640.046	-0.997432	0.9949	1.41321e-06	0.0453797	2.56093e-05
hsa-miR-25-4373071	0.0589023	0.0542959	0.026783	'MPP1	1554.81	1575.94	2023.4	-0.995673	0.9914	5.198e-06	0.166913	7.2729e-05
hsa-miR-25-4373071	0.0589023	0.0542959	0.026783	'DUS2L	284.426	289.235	414.658	-0.994961	0.9899	7.60039e-06	0.244056	9.90086e-05
hsa-miR-25-4373071	0.0589023	0.0542959	0.026783	'FZD6	1413.9	1415.65	1480.11	-0.99397	0.988	1.18913e-05	0.381842	0.000140486
hsa-miR-25-4373071	0.0589023	0.0542959	0.026783	'IFI6	293.565	314.97	378.185	-0.993655	0.9873	1.3499e-05	0.433466	0.00015492
hsa-miR-25-4373071	0.0589023	0.0542959	0.026783	'TCF2	1135.76	1250.08	1580.68	-0.993167	0.9864	1.62341e-05	0.521292	0.000180066
hsa-miR-25-4373071	0.0589023	0.0542959	0.026783	'BCL6	295.206	297.477	467.774	-0.992624	0.9853	1.96414e-05	0.630706	0.000210235
hsa-miR-25-4373071	0.0589023	0.0542959	0.026783	'CD69	132.518	253.657	581.081	-0.991422	0.9829	2.86002e-05	0.918381	0.000283714
hsa-miR-25-4373071	0.0589023	0.0542959	0.026783	'VLDLR	1483.15	1602.61	1905.93	-0.989565	0.9792	4.65786e-05	1.49568	0.000417439
hsa-miR-25-4373071	0.0589023	0.0542959	0.026783	'DENND4B	987.027	976.65	1183.53	-0.984283	0.9688	0.000128832	4.13691	0.000945581
hsa-miR-25-4373071	0.0589023	0.0542959	0.026783	'RNF103	1675.38	1805.07	2086.71	-0.983759	0.9678	0.000139738	4.48712	0.00100585
hsa-miR-25-4373071	0.0589023	0.0542959	0.026783	'TAGLN2	1785.28	1770.35	2037.22	-0.983333	0.9669	0.000149014	4.785	0.00105769
hsa-miR-25-4373071	0.0589023	0.0542959	0.026783	'NFIA	1241.01	1231.81	1383.93	-0.982573	0.9654	0.000166421	5.34395	0.0011552
hsa-miR-25-4373071	0.0589023	0.0542959	0.026783	'USP15	539.384	600.765	715.532	-0.976468	0.9535	0.000349874	11.2348	0.00207706
hsa-miR-25-4373071	0.0589023	0.0542959	0.026783	'PPIC	1862.33	1787.66	2533.71	-0.975019	0.9507	0.000405531	13.022	0.00233077
hsa-miR-25-4373071	0.0589023	0.0542959	0.026783	'BPNT1	352.394	451.604	630.032	-0.974272	0.9492	0.00043609	14.0033	0.00246841
hsa-miR-25-4373071	0.0589023	0.0542959	0.026783	'RPL21	539.135	688.611	942.403	-0.970778	0.9424	0.000596924	19.1678	0.00318296
hsa-miR-25-4373071	0.0589023	0.0542959	0.026783	'C6orf54	152.285	161.604	175.672	-0.962726	0.9268	0.00108573	34.8639	0.005149
hsa-miR-25-4373071	0.0589023	0.0542959	0.026783	'C3	861.278	765.172	1388.93	-0.961995	0.9254	0.00113871	36.5651	0.00534891
hsa-miR-25-4373071	0.0589023	0.0542959	0.026783	'TSPAN31	1407.64	1316.29	1865.44	-0.958565	0.9188	0.00140708	45.1828	0.00632104
hsa-miR-25-4373071	0.0589023	0.0542959	0.026783	'S100A4	991.033	1202.46	1486.08	-0.953366	0.9089	0.00187834	60.3155	0.00789366
hsa-miR-25-4373071	0.0589023	0.0542959	0.026783	'TAGAP	108.994	190.498	295.6	-0.949952	0.9024	0.00223141	71.6526	0.00906307
hsa-miR-25-4373071	0.0589023	0.0542959	0.026783	'MFSD5	977.626	984.276	992.828	-0.949711	0.902	0.00225771	72.4973	0.00914908
hsa-miR-25-4373071	0.0589023	0.0542959	0.026783	'KLF2	946.407	1034.83	1142.01	-0.944315	0.8917	0.00289287	92.8931	0.011149
hsa-miR-25-4373071	0.0589023	0.0542959	0.026783	'SREBF1	586.13	710.916	861.261	-0.943747	0.8907	0.00296499	95.2087	0.0113791
hsa-miR-25-4373071	0.0589023	0.0542959	0.026783	'EXOSC6	612.96	505.724	975.056	-0.938412	0.8806	0.00369337	118.598	0.0135882
hsa-miR-25-4373071	0.0589023	0.0542959	0.026783	'RAI2	758.808	870.701	988.935	-0.930622	0.8661	0.00492444	158.129	0.0171395
hsa-miR-25-4373071	0.0589023	0.0542959	0.026783	'LAMP2	1422.14	1613.55	1815.31	-0.930363	0.8656	0.00496895	159.558	0.0172626
hsa-miR-25-4373071	0.0589023	0.0542959	0.026783	'DOCK9	606.116	548.104	770.965	-0.926201	0.8578	0.00571399	183.482	0.0193689
hsa-miR-25-4373071	0.0589023	0.0542959	0.026783	'PITPNC1	362.849	460.431	555.111	-0.92133	0.8488	0.00666177	213.916	0.0218683
hsa-miR-25-4373071	0.0589023	0.0542959	0.026783	'ASRGL1	384.282	473.656	559.071	-0.919625	0.8457	0.00701295	225.193	0.0227813
hsa-miR-25-4373071	0.0589023	0.0542959	0.026783	'ODF2	895.504	877.142	940.115	-0.91291	0.8334	0.00849595	272.814	0.0265822
hsa-miR-25-4373071	0.0589023	0.0542959	0.026783	'TBX19	1527.32	1468.27	1665.75	-0.909563	0.8273	0.00929529	298.481	0.0285191
hsa-miR-25-4373071	0.0589023	0.0542959	0.026783	'NME6	483.957	453.065	555.03	-0.907754	0.824	0.00974387	312.885	0.0295649
hsa-miR-25-4373071	0.0589023	0.0542959	0.026783	'CTBP1	2842.59	2584.54	3410.17	-0.903281	0.8159	0.0109042	350.145	0.032328
hsa-miR-25-4373071	0.0589023	0.0542959	0.026783	'CAMK1D	720.218	839.049	936.064	-0.900933	0.8117	0.0115426	370.645	0.0338242
hsa-miR-25-4373071	0.0589023	0.0542959	0.026783	'RIPK3	221.385	298.44	359.74	-0.897713	0.8059	0.0124505	399.798	0.0358628
hsa-miR-25-4373071	0.0589023	0.0542959	0.026783	'MAN2A1	1493.96	1759.13	1966.85	-0.895775	0.8024	0.0130154	417.939	0.0371204
hsa-miR-296-4373066	0.0355565	0.0153375	0.00881288	'PRKCSH	1641.78	1862.16	1931.16	-0.999983	1	5.16503e-12	1.65854e-07	1.1057e-09
hsa-miR-296-4373066	0.0355565	0.0153375	0.00881288	'PTPN7	137.168	282.604	331.659	-0.999961	0.9999	3.92939e-11	1.26177e-06	5.58304e-09
hsa-miR-296-4373066	0.0355565	0.0153375	0.00881288	'ZFYVE19	364.662	444.54	468.56	-0.999909	0.9998	3.3826e-10	1.08619e-05	3.14837e-08
hsa-miR-296-4373066	0.0355565	0.0153375	0.00881288	'YIPF2	444.977	648.345	707.067	-0.999779	0.9996	3.07197e-09	9.8644e-05	1.84727e-07
hsa-miR-296-4373066	0.0355565	0.0153375	0.00881288	'ADRBK1	1467.93	1935.28	2069.25	-0.999751	0.9995	4.16375e-09	0.000133702	2.36223e-07
hsa-miR-296-4373066	0.0355565	0.0153375	0.00881288	'RPS6KA4	371.281	448.309	476.418	-0.999687	0.9994	7.33994e-09	0.000235693	3.7117e-07
hsa-miR-296-4373066	0.0355565	0.0153375	0.00881288	'IFRD2	820.327	1066.79	1133.5	-0.999471	0.9989	2.73511e-08	0.000878272	1.06586e-06
hsa-miR-296-4373066	0.0355565	0.0153375	0.00881288	'DRD1IP	132.434	260.246	311.09	-0.999047	0.9981	1.18884e-07	0.00381748	3.46729e-06
hsa-miR-296-4373066	0.0355565	0.0153375	0.00881288	'GSDMDC1	255.162	324.804	342.22	-0.998944	0.9979	1.53687e-07	0.00493503	4.28016e-06
hsa-miR-296-4373066	0.0355565	0.0153375	0.00881288	'FGFR1	1088.1	1159.64	1189.19	-0.998643	0.9973	2.87089e-07	0.00921871	7.03182e-06
hsa-miR-296-4373066	0.0355565	0.0153375	0.00881288	'CD8A	281.913	489.003	537.635	-0.998426	0.9969	4.16205e-07	0.0133648	9.56676e-06
hsa-miR-296-4373066	0.0355565	0.0153375	0.00881288	'STARD10	1361.75	1793.37	1975.29	-0.998395	0.9968	4.37146e-07	0.0140372	9.93433e-06
hsa-miR-296-4373066	0.0355565	0.0153375	0.00881288	'ITIH5	534.224	807.948	925.433	-0.99815	0.9963	6.22921e-07	0.0200026	1.31596e-05
hsa-miR-296-4373066	0.0355565	0.0153375	0.00881288	'RAB11FIP5	583.764	657.552	674.296	-0.998112	0.9962	6.55218e-07	0.0210397	1.37066e-05
hsa-miR-296-4373066	0.0355565	0.0153375	0.00881288	'SLC26A11	886.65	1132.12	1239.68	-0.997848	0.9957	9.09488e-07	0.0292046	1.79169e-05
hsa-miR-296-4373066	0.0355565	0.0153375	0.00881288	'NUMBL	2419.41	3471.72	3698.2	-0.997591	0.9952	1.20513e-06	0.0386979	2.25776e-05
hsa-miR-296-4373066	0.0355565	0.0153375	0.00881288	'RPN1	2063.97	2477.71	2662.78	-0.99752	0.995	1.29604e-06	0.0416172	2.39592e-05
hsa-miR-296-4373066	0.0355565	0.0153375	0.00881288	'DACT2	599.845	795.397	885.689	-0.996962	0.9939	2.14972e-06	0.0690297	3.60469e-05
hsa-miR-296-4373066	0.0355565	0.0153375	0.00881288	'SH3BP2	265.444	382.53	405.732	-0.996701	0.9934	2.64195e-06	0.0848357	4.23121e-05
hsa-miR-296-4373066	0.0355565	0.0153375	0.00881288	'EPS8L2	181.233	286.702	336.294	-0.996613	0.9932	2.82045e-06	0.0905674	4.47467e-05
hsa-miR-296-4373066	0.0355565	0.0153375	0.00881288	'TBX6	273.675	422.615	493.704	-0.996309	0.9926	3.49539e-06	0.112241	5.34734e-05
hsa-miR-296-4373066	0.0355565	0.0153375	0.00881288	'SEMA4B	668.917	975.181	1029.41	-0.995377	0.9908	6.13049e-06	0.196856	8.3343e-05
hsa-miR-296-4373066	0.0355565	0.0153375	0.00881288	'PEX16	1247.27	1439.31	1539.04	-0.994305	0.9886	1.03107e-05	0.331087	0.000124891
hsa-miR-296-4373066	0.0355565	0.0153375	0.00881288	'FAM117A	1724.56	1914.61	2014.54	-0.993966	0.988	1.19065e-05	0.382328	0.000140562
hsa-miR-296-4373066	0.0355565	0.0153375	0.00881288	'GRN	1936.46	2334.65	2390.62	-0.992459	0.985	2.07532e-05	0.666406	0.000219429
hsa-miR-296-4373066	0.0355565	0.0153375	0.00881288	'ARHGEF1	243.73	431.159	457.207	-0.992312	0.9847	2.17788e-05	0.69934	0.000227872
hsa-miR-296-4373066	0.0355565	0.0153375	0.00881288	'PRSS8	808.82	1100.61	1135.06	-0.99023	0.9806	3.95395e-05	1.26965	0.000366211
hsa-miR-296-4373066	0.0355565	0.0153375	0.00881288	'ZDHHC8	574.601	645.109	688.048	-0.989059	0.9782	5.23949e-05	1.68245	0.000458184
hsa-miR-296-4373066	0.0355565	0.0153375	0.00881288	'LYPLA2	1264.68	1344.38	1394.91	-0.987404	0.975	7.43598e-05	2.38777	0.000609903
hsa-miR-296-4373066	0.0355565	0.0153375	0.00881288	'RFX1	1263.21	1437.62	1451.84	-0.985853	0.9719	9.92195e-05	3.18604	0.000766059
hsa-miR-296-4373066	0.0355565	0.0153375	0.00881288	'PLEC1	166.941	230.613	235.558	-0.985331	0.9709	0.000108551	3.48569	0.000823652
hsa-miR-296-4373066	0.0355565	0.0153375	0.00881288	'CRYL1	609.676	895.909	917.371	-0.984962	0.9702	0.000115447	3.70713	0.000866961
hsa-miR-296-4373066	0.0355565	0.0153375	0.00881288	'PPP1R16A	416.079	512.478	580.075	-0.982678	0.9657	0.000163943	5.26438	0.00114121
hsa-miR-296-4373066	0.0355565	0.0153375	0.00881288	'CCDC57	316.135	467.176	475.884	-0.982444	0.9652	0.000169473	5.44195	0.00117208
hsa-miR-296-4373066	0.0355565	0.0153375	0.00881288	'SERPINA4	1049.29	2435.14	2514.08	-0.982339	0.965	0.000172008	5.52336	0.00118527
hsa-miR-296-4373066	0.0355565	0.0153375	0.00881288	'KIAA0664	635.611	1206.11	1234.98	-0.981351	0.963	0.000196841	6.32078	0.00132317
hsa-miR-296-4373066	0.0355565	0.0153375	0.00881288	'RAMP3	401.255	640.018	814.898	-0.980359	0.9611	0.000223775	7.18564	0.00146676
hsa-miR-296-4373066	0.0355565	0.0153375	0.00881288	'PARP10	213.742	382.834	390.183	-0.9802	0.9608	0.000228284	7.33044	0.00149144
hsa-miR-296-4373066	0.0355565	0.0153375	0.00881288	'PGF	1669.47	2240.43	2664.92	-0.979526	0.9595	0.000248019	7.96413	0.00158648
hsa-miR-296-4373066	0.0355565	0.0153375	0.00881288	'KAZALD1	243.357	317.638	319.953	-0.978119	0.9567	0.000292323	9.38679	0.00179961
hsa-miR-296-4373066	0.0355565	0.0153375	0.00881288	'PKP3	318.767	504.873	510.539	-0.977993	0.9565	0.000296502	9.52098	0.00181906
hsa-miR-296-4373066	0.0355565	0.0153375	0.00881288	'ST14	555.364	676.542	773.344	-0.975243	0.9511	0.000396595	12.7351	0.00229254
hsa-miR-296-4373066	0.0355565	0.0153375	0.00881288	'C19orf30	310.653	437.89	539.985	-0.974963	0.9506	0.000407757	13.0935	0.00234105
hsa-miR-296-4373066	0.0355565	0.0153375	0.00881288	'TNFRSF14	241.165	300.47	348.184	-0.974794	0.9502	0.000414606	13.3134	0.00237062
hsa-miR-296-4373066	0.0355565	0.0153375	0.00881288	'GDI1	3373.32	3611.9	3806.1	-0.974048	0.9488	0.00044555	14.3071	0.00251133
hsa-miR-296-4373066	0.0355565	0.0153375	0.00881288	'EPN1	263.262	372.837	462.412	-0.973772	0.9482	0.000457305	14.6845	0.00256319
hsa-miR-296-4373066	0.0355565	0.0153375	0.00881288	'PEX11G	280.778	365.25	365.732	-0.973388	0.9475	0.000474024	15.2214	0.0026394
hsa-miR-296-4373066	0.0355565	0.0153375	0.00881288	'ATP13A2	323.23	684.974	685.964	-0.972798	0.9463	0.000500361	16.0671	0.00275735
hsa-miR-296-4373066	0.0355565	0.0153375	0.00881288	'MORN1	288.549	366.493	431.647	-0.972306	0.9454	0.000522965	16.7929	0.00285837
hsa-miR-296-4373066	0.0355565	0.0153375	0.00881288	'IL17RC	1036.03	1141.99	1141.4	-0.971104	0.943	0.000580672	18.646	0.00311077
hsa-miR-296-4373066	0.0355565	0.0153375	0.00881288	'BTBD14B	308.222	417.541	416.205	-0.9697	0.9403	0.000652618	20.9562	0.0034259
hsa-miR-296-4373066	0.0355565	0.0153375	0.00881288	'NDRG2	1307.46	1560.9	1782.67	-0.96916	0.9393	0.000681617	21.8874	0.00354797
hsa-miR-296-4373066	0.0355565	0.0153375	0.00881288	'CYHR1	540.32	783.83	776.821	-0.966021	0.9332	0.000865103	27.7793	0.00428495
hsa-miR-296-4373066	0.0355565	0.0153375	0.00881288	'LYPLA2	683.875	713.816	712.95	-0.965988	0.9331	0.000867126	27.8443	0.00429034
hsa-miR-296-4373066	0.0355565	0.0153375	0.00881288	'PTPRN2	941.698	1254.45	1544.83	-0.964817	0.9309	0.000942307	30.2584	0.00458183
hsa-miR-296-4373066	0.0355565	0.0153375	0.00881288	'PTCRA	366.86	485.12	480.558	-0.963718	0.9288	0.00101623	32.6321	0.00487118
hsa-miR-296-4373066	0.0355565	0.0153375	0.00881288	'SDF2L1	705.1	999.999	1284.39	-0.961886	0.9252	0.00114673	36.8227	0.00537636
hsa-miR-296-4373066	0.0355565	0.0153375	0.00881288	'ELF3	363.396	702.871	682.762	-0.95854	0.9188	0.00140919	45.2505	0.00632608
hsa-miR-296-4373066	0.0355565	0.0153375	0.00881288	'CRTC2	593.71	732.395	871.913	-0.958478	0.9187	0.00141435	45.4161	0.00634392
hsa-miR-296-4373066	0.0355565	0.0153375	0.00881288	'TMEM145	162.956	233.866	307.459	-0.955875	0.9137	0.00164103	52.6951	0.00710752
hsa-miR-296-4373066	0.0355565	0.0153375	0.00881288	'NELF	656.824	791.196	781.262	-0.954585	0.9112	0.00176071	56.538	0.00751336
hsa-miR-296-4373066	0.0355565	0.0153375	0.00881288	'SOX13	399.129	634.716	615.521	-0.952464	0.9072	0.00196825	63.2025	0.00819534
hsa-miR-296-4373066	0.0355565	0.0153375	0.00881288	'HEXDC	669.811	1533.02	1462.47	-0.952392	0.907	0.00197554	63.4364	0.00821822
hsa-miR-296-4373066	0.0355565	0.0153375	0.00881288	'PLA2G4B	631.769	971.274	942.352	-0.951398	0.9052	0.00207761	66.7143	0.00856079
hsa-miR-296-4373066	0.0355565	0.0153375	0.00881288	'MAPK13	631.687	1081.15	1042.29	-0.951031	0.9045	0.00211607	67.949	0.00868469
hsa-miR-296-4373066	0.0355565	0.0153375	0.00881288	'MIDN	699.773	839.663	827.508	-0.950904	0.9042	0.00212942	68.3778	0.00872833
hsa-miR-296-4373066	0.0355565	0.0153375	0.00881288	'CLK2	1568.5	1667.59	1779.28	-0.94862	0.8999	0.00237884	76.3871	0.00955077
hsa-miR-296-4373066	0.0355565	0.0153375	0.00881288	'LAT	210.063	394.774	376.539	-0.947382	0.8975	0.00252072	80.9429	0.0100016
hsa-miR-296-4373066	0.0355565	0.0153375	0.00881288	'ATAD3B	346.587	433.058	424.5	-0.947307	0.8974	0.00252952	81.2255	0.0100303
hsa-miR-296-4373066	0.0355565	0.0153375	0.00881288	'SREBF1	586.13	710.916	861.261	-0.942409	0.8881	0.00313905	100.798	0.0119133
hsa-miR-296-4373066	0.0355565	0.0153375	0.00881288	'EPHA10	219.975	269.41	329.43	-0.941674	0.8867	0.00323718	103.949	0.0122192
hsa-miR-296-4373066	0.0355565	0.0153375	0.00881288	'DPP7	416.533	581.455	561.521	-0.940364	0.8843	0.00341621	109.698	0.0127586
hsa-miR-296-4373066	0.0355565	0.0153375	0.00881288	'ABI3	373.898	461.119	450.553	-0.940274	0.8841	0.00342865	110.097	0.0127946
hsa-miR-296-4373066	0.0355565	0.0153375	0.00881288	'HRBL	182.887	226.688	281.152	-0.939366	0.8824	0.00355634	114.198	0.0131625
hsa-miR-296-4373066	0.0355565	0.0153375	0.00881288	'DIP2C	1263.36	1425.59	1404.77	-0.937873	0.8796	0.00377206	121.125	0.0138144
hsa-miR-296-4373066	0.0355565	0.0153375	0.00881288	'MRPL2	509.292	671.106	650.178	-0.937532	0.879	0.00382234	122.739	0.0139572
hsa-miR-296-4373066	0.0355565	0.0153375	0.00881288	'FAM3A	415.546	625.37	598.128	-0.937362	0.8786	0.00384749	123.547	0.0140266
hsa-miR-296-4373066	0.0355565	0.0153375	0.00881288	'COASY	1744.79	1976.51	1944.18	-0.934011	0.8724	0.00436396	140.131	0.0155253
hsa-miR-296-4373066	0.0355565	0.0153375	0.00881288	'S100A4	991.033	1202.46	1486.08	-0.931802	0.8683	0.00472488	151.721	0.0165706
hsa-miR-296-4373066	0.0355565	0.0153375	0.00881288	'SCAP	1167.83	1552.68	1496.12	-0.93136	0.8674	0.00479906	154.103	0.0167722
hsa-miR-296-4373066	0.0355565	0.0153375	0.00881288	'LRDD	472.204	937.466	867.626	-0.930222	0.8653	0.00499318	160.336	0.0173261
hsa-miR-296-4373066	0.0355565	0.0153375	0.00881288	'DGKZ	530.409	744.597	1057.55	-0.922918	0.8518	0.00634381	203.706	0.0210614
hsa-miR-296-4373066	0.0355565	0.0153375	0.00881288	'LRRFIP2	206.088	232.581	228.036	-0.922129	0.8503	0.0065007	208.744	0.0214603
hsa-miR-296-4373066	0.0355565	0.0153375	0.00881288	'CTDSP1	1586.11	2051.63	1970.89	-0.921391	0.849	0.00664942	213.52	0.0218412
hsa-miR-296-4373066	0.0355565	0.0153375	0.00881288	'SIRT6	655.166	714.477	803.436	-0.920128	0.8466	0.00690837	221.835	0.022535
hsa-miR-296-4373066	0.0355565	0.0153375	0.00881288	'DHCR7	579.612	591.696	609.933	-0.919464	0.8454	0.00704668	226.276	0.022877
hsa-miR-296-4373066	0.0355565	0.0153375	0.00881288	'RAMP1	934.517	1836.94	1665.78	-0.91485	0.837	0.00805111	258.529	0.0254433
hsa-miR-296-4373066	0.0355565	0.0153375	0.00881288	'PIK4CB	1279.49	1521.64	1475.7	-0.914831	0.8369	0.00805553	258.671	0.0254523
hsa-miR-296-4373066	0.0355565	0.0153375	0.00881288	'LAS1L	851.914	878.477	920.615	-0.914064	0.8355	0.00822972	264.265	0.0258931
hsa-miR-296-4373066	0.0355565	0.0153375	0.00881288	'TNFAIP2	587.222	740.212	710.615	-0.913275	0.8341	0.00841128	270.095	0.0263687
hsa-miR-296-4373066	0.0355565	0.0153375	0.00881288	'ZDHHC18	469.695	560.934	708.765	-0.911747	0.8313	0.00876923	281.589	0.0272778
hsa-miR-296-4373066	0.0355565	0.0153375	0.00881288	'PACS2	662.121	801.86	773.62	-0.909619	0.8274	0.00928154	298.039	0.0284851
hsa-miR-296-4373066	0.0355565	0.0153375	0.00881288	'S100A9	415.836	545.99	767.017	-0.906553	0.8218	0.0100485	322.666	0.0303201
hsa-miR-296-4373066	0.0355565	0.0153375	0.00881288	'LIMS2	504.937	602.381	768.967	-0.905811	0.8205	0.0102392	328.79	0.0307683
hsa-miR-296-4373066	0.0355565	0.0153375	0.00881288	'NCKAP1L	408.342	428.14	462.887	-0.902876	0.8152	0.011013	353.638	0.0325844
hsa-miR-296-4373066	0.0355565	0.0153375	0.00881288	'UNC13B	2252.33	2887.7	2743.52	-0.898572	0.8074	0.0122046	391.902	0.035316
hsa-miR-296-4373066	0.0355565	0.0153375	0.00881288	'C9orf86	670.055	825.775	789.439	-0.895587	0.8021	0.013071	419.723	0.0372491
hsa-miR-299-5p-4373188	0.021993	0.0178109	0.00621306	'ZNF434	1131.4	1168.64	1271.79	-1	1	1.03937e-18	3.33753e-14	4.17191e-15
hsa-miR-299-5p-4373188	0.021993	0.0178109	0.00621306	'SEC14L1	2394.99	2548.38	3060.18	-0.999329	0.9987	4.94418e-08	0.00158762	1.72193e-06
hsa-miR-299-5p-4373188	0.021993	0.0178109	0.00621306	'C16orf44	335.741	404.095	563.613	-0.99928	0.9986	5.89844e-08	0.00189405	1.94461e-06
hsa-miR-299-5p-4373188	0.021993	0.0178109	0.00621306	'ECHDC3	490.405	671.75	1083.28	-0.999013	0.998	1.29749e-07	0.00416636	3.7333e-06
hsa-miR-299-5p-4373188	0.021993	0.0178109	0.00621306	'COL11A2	420.651	505.538	697.029	-0.99895	0.9979	1.51393e-07	0.00486137	4.23834e-06
hsa-miR-299-5p-4373188	0.021993	0.0178109	0.00621306	'C8orf47	909.725	947.318	1079.34	-0.99894	0.9979	1.54964e-07	0.00497607	4.29712e-06
hsa-miR-299-5p-4373188	0.021993	0.0178109	0.00621306	'BCAN	539.196	577.241	661.602	-0.998757	0.9975	2.30892e-07	0.00741417	5.861e-06
hsa-miR-299-5p-4373188	0.021993	0.0178109	0.00621306	'MUC1	270.668	298.758	401.385	-0.998591	0.9972	3.15551e-07	0.0101327	7.5957e-06
hsa-miR-299-5p-4373188	0.021993	0.0178109	0.00621306	'SULT1A1	1248.99	1318.3	1463.59	-0.997998	0.996	7.59009e-07	0.0243725	1.53673e-05
hsa-miR-299-5p-4373188	0.021993	0.0178109	0.00621306	'TTF1	672.14	684.188	732.821	-0.997549	0.9951	1.25726e-06	0.0403718	2.33498e-05
hsa-miR-299-5p-4373188	0.021993	0.0178109	0.00621306	'SPIB	216.814	259.725	436.09	-0.99734	0.9947	1.54323e-06	0.0495545	2.7454e-05
hsa-miR-299-5p-4373188	0.021993	0.0178109	0.00621306	'MAST3	278.649	366.872	533.055	-0.995967	0.992	4.35985e-06	0.139999	6.33481e-05
hsa-miR-299-5p-4373188	0.021993	0.0178109	0.00621306	'C10orf88	571.14	582.681	640.045	-0.994839	0.9897	8.06656e-06	0.259025	0.000103403
hsa-miR-299-5p-4373188	0.021993	0.0178109	0.00621306	'STXBP5L	302.082	319.011	403.539	-0.994774	0.9896	8.3214e-06	0.267208	0.000105993
hsa-miR-299-5p-4373188	0.021993	0.0178109	0.00621306	'C9orf9	220.685	238.278	337.51	-0.992983	0.986	1.73471e-05	0.557033	0.000189919
hsa-miR-299-5p-4373188	0.021993	0.0178109	0.00621306	'VIL1	484.851	549.165	657.131	-0.992845	0.9857	1.82057e-05	0.584603	0.000197835
hsa-miR-299-5p-4373188	0.021993	0.0178109	0.00621306	'ARAF	1025.1	1100.93	1533.44	-0.992815	0.9857	1.84025e-05	0.590924	0.000199569
hsa-miR-299-5p-4373188	0.021993	0.0178109	0.00621306	'PTGDS	428.024	485.788	840.769	-0.991684	0.9834	2.64831e-05	0.850399	0.000267337
hsa-miR-299-5p-4373188	0.021993	0.0178109	0.00621306	'ZDHHC18	469.695	560.934	708.765	-0.991675	0.9834	2.65484e-05	0.852496	0.000267744
hsa-miR-299-5p-4373188	0.021993	0.0178109	0.00621306	'PLEKHB2	1129.86	1211.58	1341.62	-0.991039	0.9822	3.18854e-05	1.02387	0.000309983
hsa-miR-299-5p-4373188	0.021993	0.0178109	0.00621306	'MLSTD1	241.544	297.233	383.758	-0.990158	0.9804	4.02666e-05	1.293	0.000371872
hsa-miR-299-5p-4373188	0.021993	0.0178109	0.00621306	'HR	433.245	450.791	570.986	-0.990024	0.9801	4.16456e-05	1.33728	0.000381209
hsa-miR-299-5p-4373188	0.021993	0.0178109	0.00621306	'TANK	1337.71	1346.62	1412.34	-0.988898	0.9779	5.43403e-05	1.74492	0.000472238
hsa-miR-299-5p-4373188	0.021993	0.0178109	0.00621306	'PAM	2239.56	2949.87	3982.48	-0.987451	0.9751	7.36797e-05	2.36593	0.000605252
hsa-miR-299-5p-4373188	0.021993	0.0178109	0.00621306	'SLC3A1	388.032	1152.81	2260.28	-0.987281	0.9747	7.61837e-05	2.44633	0.000621528
hsa-miR-299-5p-4373188	0.021993	0.0178109	0.00621306	'C1orf210	640.756	686.426	1074.55	-0.986793	0.9738	8.36458e-05	2.68595	0.000668313
hsa-miR-299-5p-4373188	0.021993	0.0178109	0.00621306	'RBP4	374.082	1233.98	2407.08	-0.98451	0.9693	0.000124251	3.98982	0.000919949
hsa-miR-299-5p-4373188	0.021993	0.0178109	0.00621306	'GAPVD1	915.174	924.33	1033.48	-0.982186	0.9647	0.000175731	5.64289	0.00120678
hsa-miR-299-5p-4373188	0.021993	0.0178109	0.00621306	'CFLAR	523.679	675.827	858.446	-0.977518	0.9555	0.000312576	10.0371	0.00189559
hsa-miR-299-5p-4373188	0.021993	0.0178109	0.00621306	'BRAF	265.405	308.914	360.796	-0.977122	0.9548	0.000326352	10.4795	0.00196466
hsa-miR-299-5p-4373188	0.021993	0.0178109	0.00621306	'PEX6	334.615	384.375	443.106	-0.976495	0.9535	0.000348908	11.2038	0.00207247
hsa-miR-299-5p-4373188	0.021993	0.0178109	0.00621306	'CA2	243.29	406.871	595.861	-0.975157	0.9509	0.000399997	12.8443	0.00230722
hsa-miR-299-5p-4373188	0.021993	0.0178109	0.00621306	'PLEKHA1	1302.61	1464.42	1647.75	-0.973903	0.9485	0.000451706	14.5047	0.00253846
hsa-miR-299-5p-4373188	0.021993	0.0178109	0.00621306	'EVI2A	234.172	236.931	389.185	-0.970597	0.9421	0.000606086	19.462	0.00322219
hsa-miR-299-5p-4373188	0.021993	0.0178109	0.00621306	'SLC2A9	345.866	347.115	439.423	-0.969648	0.9402	0.000655401	21.0456	0.0034377
hsa-miR-299-5p-4373188	0.021993	0.0178109	0.00621306	'BCL6	295.206	297.477	467.774	-0.969607	0.9401	0.000657572	21.1153	0.00344683
hsa-miR-299-5p-4373188	0.021993	0.0178109	0.00621306	'IFT20	2175.22	2221.94	2270.6	-0.968122	0.9373	0.000739488	23.7457	0.00376557
hsa-miR-299-5p-4373188	0.021993	0.0178109	0.00621306	'NFKB1	986.438	1092.61	1192.33	-0.960219	0.922	0.00127351	40.8936	0.00584027
hsa-miR-299-5p-4373188	0.021993	0.0178109	0.00621306	'CMAH	282.04	273.942	466.466	-0.956557	0.915	0.00157974	50.7271	0.00689695
hsa-miR-299-5p-4373188	0.021993	0.0178109	0.00621306	'PCYT1B	885.386	1047.03	1191.12	-0.9559	0.9137	0.00163879	52.6231	0.00710068
hsa-miR-299-5p-4373188	0.021993	0.0178109	0.00621306	'TAOK1	505.473	497.287	638.569	-0.952249	0.9068	0.00199004	63.9022	0.00827321
hsa-miR-299-5p-4373188	0.021993	0.0178109	0.00621306	'PER1	523.431	515.392	627.738	-0.948342	0.8994	0.00241031	77.3976	0.00965298
hsa-miR-299-5p-4373188	0.021993	0.0178109	0.00621306	'KIAA1822L	218.42	299.478	364.958	-0.947251	0.8973	0.00253601	81.4339	0.0100474
hsa-miR-299-5p-4373188	0.021993	0.0178109	0.00621306	'RIPK3	221.385	298.44	359.74	-0.945847	0.8946	0.0027032	86.8026	0.0105676
hsa-miR-299-5p-4373188	0.021993	0.0178109	0.00621306	'ZNF573	281.098	266.154	433.137	-0.942886	0.889	0.00307636	98.785	0.0117183
hsa-miR-299-5p-4373188	0.021993	0.0178109	0.00621306	'PPIC	1862.33	1787.66	2533.71	-0.939498	0.8827	0.00353764	113.597	0.0131053
hsa-miR-299-5p-4373188	0.021993	0.0178109	0.00621306	'HDC	233.694	306.818	359.522	-0.936469	0.877	0.00398157	127.852	0.0144286
hsa-miR-299-5p-4373188	0.021993	0.0178109	0.00621306	'SLC17A7	282.077	360.148	413.961	-0.932057	0.8687	0.00468252	150.36	0.0164544
hsa-miR-299-5p-4373188	0.021993	0.0178109	0.00621306	'HDAC9	559.823	534.461	739.349	-0.931446	0.8676	0.00478458	153.637	0.0167398
hsa-miR-299-5p-4373188	0.021993	0.0178109	0.00621306	'SIPA1L2	802.486	921.705	1002.45	-0.930292	0.8654	0.00498109	159.948	0.0172954
hsa-miR-299-5p-4373188	0.021993	0.0178109	0.00621306	'TMTC2	459.977	447.527	532.371	-0.923019	0.852	0.00632377	203.063	0.0210101
hsa-miR-299-5p-4373188	0.021993	0.0178109	0.00621306	'SLC23A2	715.18	805.807	862.316	-0.921824	0.8498	0.00656182	210.706	0.0216242
hsa-miR-299-5p-4373188	0.021993	0.0178109	0.00621306	'GRIN2C	296.532	365.554	408.224	-0.920931	0.8481	0.00674305	216.526	0.0220765
hsa-miR-299-5p-4373188	0.021993	0.0178109	0.00621306	'GPR172A	365.979	402.916	425.687	-0.920639	0.8476	0.00680286	218.447	0.022236
hsa-miR-299-5p-4373188	0.021993	0.0178109	0.00621306	'CFC1	627.22	847.862	981.995	-0.919176	0.8449	0.0071072	228.219	0.0230408
hsa-miR-299-5p-4373188	0.021993	0.0178109	0.00621306	'IDS	747.589	1073.89	1270.25	-0.918106	0.8429	0.00733454	235.52	0.0236228
hsa-miR-299-5p-4373188	0.021993	0.0178109	0.00621306	'TSPAN31	1407.64	1316.29	1865.44	-0.91531	0.8378	0.00794759	255.205	0.025198
hsa-miR-299-5p-4373188	0.021993	0.0178109	0.00621306	'MARCH9	295.19	533.501	664.794	-0.90872	0.8258	0.00950287	305.147	0.0290036
hsa-miR-299-5p-4373188	0.021993	0.0178109	0.00621306	'ITGA7	269.327	412.752	489.051	-0.904949	0.8189	0.010463	335.979	0.0312742
hsa-miR-299-5p-4373188	0.021993	0.0178109	0.00621306	'WHSC2	542.571	638.742	687.821	-0.90045	0.8108	0.0116763	374.938	0.0341256
hsa-miR-299-5p-4373188	0.021993	0.0178109	0.00621306	'ENTPD6	694.783	846.288	922.424	-0.898777	0.8078	0.0121464	390.031	0.0351887
hsa-miR-299-5p-4373188	0.021993	0.0178109	0.00621306	'FAM3B	2125.01	3548.83	4248.92	-0.896406	0.8035	0.01283	411.985	0.0367057
hsa-miR-299-5p-4373188	0.021993	0.0178109	0.00621306	'IPO13	666.157	824.134	901.635	-0.896159	0.8031	0.0129025	414.311	0.0368801
hsa-miR-299-5p-4373188	0.021993	0.0178109	0.00621306	'CRIP1	361.692	341.293	436.479	-0.894449	0.8	0.0134099	430.605	0.0380258
hsa-miR-301-4373064	0.16769	0.0961646	0.0388544	'PCYT1B	885.386	1047.03	1191.12	-0.999536	0.9991	1.97096e-08	0.000632895	8.18752e-07
hsa-miR-301-4373064	0.16769	0.0961646	0.0388544	'ROGDI	748.053	852.62	946.72	-0.999449	0.9989	3.02526e-08	0.00097144	1.15236e-06
hsa-miR-301-4373064	0.16769	0.0961646	0.0388544	'C10orf118	1170.29	1530.28	1860.37	-0.999255	0.9985	6.42291e-08	0.00206246	2.06452e-06
hsa-miR-301-4373064	0.16769	0.0961646	0.0388544	'FAM63A	869.071	1067.61	1256.08	-0.998819	0.9976	2.0316e-07	0.00652367	5.32545e-06
hsa-miR-301-4373064	0.16769	0.0961646	0.0388544	'PRRG4	277.94	375.066	470.95	-0.998206	0.9964	5.76633e-07	0.0185163	1.24104e-05
hsa-miR-301-4373064	0.16769	0.0961646	0.0388544	'FAM79A	1452.12	1760.99	1955.33	-0.997754	0.9955	1.01185e-06	0.0324916	1.95262e-05
hsa-miR-301-4373064	0.16769	0.0961646	0.0388544	'RAI2	758.808	870.701	988.935	-0.99684	0.9937	2.37258e-06	0.0761858	3.89299e-05
hsa-miR-301-4373064	0.16769	0.0961646	0.0388544	'VIL2	1210.7	1263.61	1294.48	-0.996206	0.9924	3.74448e-06	0.120239	5.64502e-05
hsa-miR-301-4373064	0.16769	0.0961646	0.0388544	'ARHGEF5	572.825	704.196	778.977	-0.995626	0.9913	5.33861e-06	0.171428	7.42756e-05
hsa-miR-301-4373064	0.16769	0.0961646	0.0388544	'FAM82C	1054.76	1129.06	1213.55	-0.994939	0.9899	7.68122e-06	0.246652	9.97782e-05
hsa-miR-301-4373064	0.16769	0.0961646	0.0388544	'MAP2K1	1495.38	1673.89	1768.7	-0.993804	0.9876	1.27239e-05	0.408578	0.000147982
hsa-miR-301-4373064	0.16769	0.0961646	0.0388544	'LYSMD2	1627.27	2113.03	2361.5	-0.992706	0.9855	1.9101e-05	0.613352	0.000205892
hsa-miR-301-4373064	0.16769	0.0961646	0.0388544	'SLC12A5	285.942	327.717	378.975	-0.992519	0.9851	2.03471e-05	0.653366	0.00021606
hsa-miR-301-4373064	0.16769	0.0961646	0.0388544	'VRK2	828.422	876.473	936.347	-0.991974	0.984	2.42368e-05	0.778268	0.000249046
hsa-miR-301-4373064	0.16769	0.0961646	0.0388544	'TMEM5	876.405	918.798	974.423	-0.99002	0.9801	4.16901e-05	1.33871	0.000381291
hsa-miR-301-4373064	0.16769	0.0961646	0.0388544	'CRTC3	2520.09	2751.4	2860.02	-0.989959	0.98	4.23291e-05	1.35923	0.000386145
hsa-miR-301-4373064	0.16769	0.0961646	0.0388544	'B3GALNT2	1166.44	1315.56	1384.85	-0.9896	0.9793	4.61954e-05	1.48338	0.0004147
hsa-miR-301-4373064	0.16769	0.0961646	0.0388544	'PIK4CA	2855.61	3577.19	3897.83	-0.98802	0.9762	6.56475e-05	2.10801	0.000550394
hsa-miR-301-4373064	0.16769	0.0961646	0.0388544	'RPS6KA5	537.97	589.319	663.457	-0.985907	0.972	9.82755e-05	3.15572	0.000760965
hsa-miR-301-4373064	0.16769	0.0961646	0.0388544	'SEC24D	1032.6	1168.7	1223.86	-0.98455	0.9693	0.000123455	3.96425	0.000914686
hsa-miR-301-4373064	0.16769	0.0961646	0.0388544	'BCL2L14	157.231	206.16	279.188	-0.984339	0.9689	0.000127681	4.09995	0.000939709
hsa-miR-301-4373064	0.16769	0.0961646	0.0388544	'SIRT6	655.166	714.477	803.436	-0.984102	0.9685	0.00013254	4.256	0.000967053
hsa-miR-301-4373064	0.16769	0.0961646	0.0388544	'ANXA10	212.252	537.149	666.73	-0.983916	0.9681	0.000136409	4.38022	0.000987425
hsa-miR-301-4373064	0.16769	0.0961646	0.0388544	'UPK1B	346.01	1280.16	1636.58	-0.982134	0.9646	0.000176993	5.68342	0.00121233
hsa-miR-301-4373064	0.16769	0.0961646	0.0388544	'KIAA0367	498.514	750.612	845.874	-0.981741	0.9638	0.000186795	5.99817	0.00126811
hsa-miR-301-4373064	0.16769	0.0961646	0.0388544	'REGL	116.72	423.252	538.77	-0.98163	0.9636	0.00018962	6.08888	0.00128512
hsa-miR-301-4373064	0.16769	0.0961646	0.0388544	'KIAA1033	1084.47	1265.77	1332.52	-0.980667	0.9617	0.000215196	6.91016	0.00142067
hsa-miR-301-4373064	0.16769	0.0961646	0.0388544	'NKTR	1242.01	1410.22	1469.35	-0.978727	0.9579	0.000272633	8.75453	0.00170355
hsa-miR-301-4373064	0.16769	0.0961646	0.0388544	'AMPD3	503.686	608.533	808.311	-0.970949	0.9427	0.000588381	18.8935	0.00314263
hsa-miR-301-4373064	0.16769	0.0961646	0.0388544	'MTAP	189.599	378.854	433.206	-0.969935	0.9408	0.000640266	20.5596	0.00337153
hsa-miR-301-4373064	0.16769	0.0961646	0.0388544	'UBR2	1561.37	1951.48	2059.64	-0.968377	0.9378	0.000724989	23.2801	0.00371235
hsa-miR-301-4373064	0.16769	0.0961646	0.0388544	'SPATA2	438.193	491.788	598.435	-0.968295	0.9376	0.000729626	23.429	0.00372836
hsa-miR-301-4373064	0.16769	0.0961646	0.0388544	'IRAK1BP1	1980.22	2140.74	2185.01	-0.968142	0.9373	0.000738344	23.709	0.00376213
hsa-miR-301-4373064	0.16769	0.0961646	0.0388544	'IL17RA	386.462	507.423	749.998	-0.967813	0.9367	0.000757244	24.3158	0.00384197
hsa-miR-301-4373064	0.16769	0.0961646	0.0388544	'PPIG	914.674	976.516	1100.72	-0.967718	0.9365	0.000762742	24.4924	0.00386376
hsa-miR-301-4373064	0.16769	0.0961646	0.0388544	'CAPSL	302.737	337.093	409.137	-0.965004	0.9312	0.000930065	29.8653	0.00453398
hsa-miR-301-4373064	0.16769	0.0961646	0.0388544	'PICALM	1307.2	1487.85	1533.94	-0.964701	0.9306	0.000949956	30.504	0.00461134
hsa-miR-301-4373064	0.16769	0.0961646	0.0388544	'SESN2	545.696	624.755	799.535	-0.96161	0.9247	0.00116716	37.4785	0.00544508
hsa-miR-301-4373064	0.16769	0.0961646	0.0388544	'EPB41L1	393.045	502.259	524.859	-0.955636	0.9132	0.00166283	53.3951	0.00717098
hsa-miR-301-4373064	0.16769	0.0961646	0.0388544	'ITIH2	314.163	405.577	631.523	-0.954254	0.9106	0.00179224	57.5505	0.00760848
hsa-miR-301-4373064	0.16769	0.0961646	0.0388544	'EEA1	824.274	870.351	986.038	-0.953205	0.9086	0.00189418	60.8239	0.0079415
hsa-miR-301-4373064	0.16769	0.0961646	0.0388544	'TGOLN2	1458.52	1813.64	1879.85	-0.951304	0.905	0.00208739	67.0282	0.00859446
hsa-miR-301-4373064	0.16769	0.0961646	0.0388544	'TDRD7	417.654	692.518	742.309	-0.950139	0.9028	0.00221117	71.0028	0.00899453
hsa-miR-301-4373064	0.16769	0.0961646	0.0388544	'MGAT4A	817.556	1167.38	1222.32	-0.944562	0.8922	0.0028618	91.8952	0.0110544
hsa-miR-301-4373064	0.16769	0.0961646	0.0388544	'TSHZ1	1784.22	1811.12	1890.31	-0.942498	0.8883	0.00312725	100.419	0.0118783
hsa-miR-301-4373064	0.16769	0.0961646	0.0388544	'AKAP1	711.078	1043.9	1089.87	-0.939866	0.8833	0.00348567	111.928	0.0129502
hsa-miR-301-4373064	0.16769	0.0961646	0.0388544	'PSAP	5715.52	5970.14	6002.45	-0.936951	0.8779	0.00390884	125.517	0.0142164
hsa-miR-301-4373064	0.16769	0.0961646	0.0388544	'GOLGA2	1102.87	1547.97	1603.33	-0.936279	0.8766	0.0040104	128.778	0.0145135
hsa-miR-301-4373064	0.16769	0.0961646	0.0388544	'THEM4	454.57	502.92	662.241	-0.934884	0.874	0.00422584	135.696	0.015116
hsa-miR-301-4373064	0.16769	0.0961646	0.0388544	'ST8SIA3	247.998	414.863	431.36	-0.929191	0.8634	0.0051727	166.1	0.0178296
hsa-miR-301-4373064	0.16769	0.0961646	0.0388544	'DBT	1263.34	1760.55	1808.37	-0.928412	0.8619	0.00531081	170.536	0.0182216
hsa-miR-301-4373064	0.16769	0.0961646	0.0388544	'BTD	525.365	701.637	718.149	-0.927681	0.8606	0.00544234	174.759	0.0186013
hsa-miR-301-4373064	0.16769	0.0961646	0.0388544	'TNS1	1092.24	1655.88	1708.04	-0.927348	0.86	0.00550275	176.699	0.0187718
hsa-miR-301-4373064	0.16769	0.0961646	0.0388544	'ZNF430	1103.23	1139.24	1276.24	-0.925412	0.8564	0.00586187	188.231	0.0197742
hsa-miR-301-4373064	0.16769	0.0961646	0.0388544	'MAP3K5	383.564	851.367	889.616	-0.924124	0.854	0.00610813	196.138	0.020446
hsa-miR-301-4373064	0.16769	0.0961646	0.0388544	'ITK	157.073	205.381	406.215	-0.919745	0.8459	0.00698798	224.391	0.0227186
hsa-miR-301-4373064	0.16769	0.0961646	0.0388544	'MET	563.62	869.901	887.495	-0.916457	0.8399	0.0076928	247.023	0.0245404
hsa-miR-301-4373064	0.16769	0.0961646	0.0388544	'FBXO9	1061.02	1438.38	1459.32	-0.915821	0.8387	0.00783362	251.545	0.024908
hsa-miR-301-4373064	0.16769	0.0961646	0.0388544	'MUM1L1	418.801	460.751	648.584	-0.915136	0.8375	0.0079868	256.464	0.0252898
hsa-miR-301-4373064	0.16769	0.0961646	0.0388544	'ST6GALNAC5	496.834	521.87	641.469	-0.911223	0.8303	0.00889391	285.592	0.0275801
hsa-miR-301-4373064	0.16769	0.0961646	0.0388544	'C20orf117	700.394	706.095	733.784	-0.910239	0.8285	0.0091305	293.19	0.0281453
hsa-miR-301-4373064	0.16769	0.0961646	0.0388544	'ZNFX1	588.916	839.574	844.873	-0.903954	0.8171	0.0107251	344.393	0.0319148
hsa-miR-301-4373064	0.16769	0.0961646	0.0388544	'BICD1	380.796	385.459	411.34	-0.902593	0.8147	0.0110893	356.089	0.0327378
hsa-miR-301-4373064	0.16769	0.0961646	0.0388544	'DGCR2	2074.36	2591.14	2596.52	-0.900005	0.81	0.0118002	378.917	0.0344095
hsa-miR-301-4373064	0.16769	0.0961646	0.0388544	'ENPP3	412.72	431.562	542.094	-0.899571	0.8092	0.011922	382.827	0.0346764
hsa-miR-301-4373064	0.16769	0.0961646	0.0388544	'PAPD4	669.151	763.494	764.14	-0.898668	0.8076	0.0121774	391.028	0.0352595
hsa-miR-301-4373064	0.16769	0.0961646	0.0388544	'PCSK1N	1616.98	3997.1	4012.08	-0.898459	0.8072	0.0122369	392.939	0.0353935
hsa-miR-301-4373064	0.16769	0.0961646	0.0388544	'PLCL2	435.506	758.822	759.943	-0.897386	0.8053	0.0125448	402.825	0.0360922
hsa-miR-301-4373064	0.16769	0.0961646	0.0388544	'DOCK8	457.272	486.749	671.908	-0.895965	0.8028	0.0129594	416.14	0.0369935
hsa-miR-323-4373054	0.120243	0.074408	0.0283948	'ZNF710	614.034	724.531	836.427	-0.999997	1	7.50771e-14	2.4108e-09	3.30247e-11
hsa-miR-323-4373054	0.120243	0.074408	0.0283948	'FAM63A	869.071	1067.61	1256.08	-0.99987	0.9997	8.1737e-10	2.62466e-05	6.38603e-08
hsa-miR-323-4373054	0.120243	0.074408	0.0283948	'CAPN12	244.187	290.808	333.89	-0.999715	0.9994	5.83776e-09	0.000187456	3.0781e-07
hsa-miR-323-4373054	0.120243	0.074408	0.0283948	'PEX6	334.615	384.375	443.106	-0.998915	0.9978	1.64246e-07	0.00527409	4.50777e-06
hsa-miR-323-4373054	0.120243	0.074408	0.0283948	'MORN1	288.549	366.493	431.647	-0.998613	0.9972	3.035e-07	0.0097457	7.39431e-06
hsa-miR-323-4373054	0.120243	0.074408	0.0283948	'CNKSR1	324.568	370.518	426.029	-0.998583	0.9972	3.19831e-07	0.0102701	7.68144e-06
hsa-miR-323-4373054	0.120243	0.074408	0.0283948	'HRBL	182.887	226.688	281.152	-0.998113	0.9962	6.55018e-07	0.0210333	1.37114e-05
hsa-miR-323-4373054	0.120243	0.074408	0.0283948	'ABCA2	367.205	491.136	588.681	-0.997565	0.9951	1.23715e-06	0.0397263	2.30297e-05
hsa-miR-323-4373054	0.120243	0.074408	0.0283948	'C20orf70	182.113	225.76	260.031	-0.997517	0.995	1.29909e-06	0.0417152	2.3988e-05
hsa-miR-323-4373054	0.120243	0.074408	0.0283948	'C1orf78	522.099	529.205	538.421	-0.997309	0.9946	1.58838e-06	0.0510043	2.81326e-05
hsa-miR-323-4373054	0.120243	0.074408	0.0283948	'SUPT6H	559.292	600.222	656.397	-0.996018	0.9921	4.22489e-06	0.135666	6.19194e-05
hsa-miR-323-4373054	0.120243	0.074408	0.0283948	'ATP8B2	465.872	487.672	521.259	-0.992672	0.9854	1.93237e-05	0.620503	0.000207595
hsa-miR-323-4373054	0.120243	0.074408	0.0283948	'REG3A	286.683	434.802	531.671	-0.99265	0.9854	1.94676e-05	0.625125	0.000208793
hsa-miR-323-4373054	0.120243	0.074408	0.0283948	'LDB1	404.355	440.236	501.609	-0.988909	0.9779	5.42039e-05	1.74054	0.000471181
hsa-miR-323-4373054	0.120243	0.074408	0.0283948	'ZNF467	811.481	836.544	851.296	-0.98884	0.9778	5.50453e-05	1.76756	0.000477848
hsa-miR-323-4373054	0.120243	0.074408	0.0283948	'BTG2	1030.64	2700.79	3631.79	-0.986626	0.9734	8.63005e-05	2.7712	0.00068543
hsa-miR-323-4373054	0.120243	0.074408	0.0283948	'MUC6	91.919	185.69	358.315	-0.985897	0.972	9.84486e-05	3.16128	0.000762123
hsa-miR-323-4373054	0.120243	0.074408	0.0283948	'SLC22A14	217.178	267.964	295.085	-0.984774	0.9698	0.000119079	3.82374	0.000888828
hsa-miR-323-4373054	0.120243	0.074408	0.0283948	'EEF2K	1112.74	1209.49	1260.22	-0.983963	0.9682	0.000135418	4.3484	0.000981581
hsa-miR-323-4373054	0.120243	0.074408	0.0283948	'SLC5A5	243.795	321.124	360.802	-0.982972	0.9662	0.000157139	5.04589	0.00110437
hsa-miR-323-4373054	0.120243	0.074408	0.0283948	'IL17RA	386.462	507.423	749.998	-0.982066	0.9645	0.000178669	5.73725	0.00122199
hsa-miR-323-4373054	0.120243	0.074408	0.0283948	'SH2D3A	87.075	143.194	170.288	-0.980098	0.9606	0.000231227	7.42492	0.00150607
hsa-miR-323-4373054	0.120243	0.074408	0.0283948	'REG1B	190.847	678.364	1699.55	-0.98	0.9604	0.000234044	7.51538	0.00151887
hsa-miR-323-4373054	0.120243	0.074408	0.0283948	'STK32C	146.615	192.466	288.953	-0.979777	0.96	0.000240558	7.72455	0.00155236
hsa-miR-323-4373054	0.120243	0.074408	0.0283948	'BCAN	539.196	577.241	661.602	-0.977198	0.9549	0.000323687	10.3939	0.00195154
hsa-miR-323-4373054	0.120243	0.074408	0.0283948	'EGFL7	679.209	716.466	799.39	-0.97701	0.9545	0.000330327	10.6071	0.00198449
hsa-miR-323-4373054	0.120243	0.074408	0.0283948	'FOXK1	967.215	987.609	996.698	-0.976118	0.9528	0.000362874	11.6523	0.00213803
hsa-miR-323-4373054	0.120243	0.074408	0.0283948	'GRP	154.834	187.731	263.898	-0.975005	0.9506	0.000406091	13.04	0.00233315
hsa-miR-323-4373054	0.120243	0.074408	0.0283948	'EHBP1L1	162.292	256.292	297.077	-0.974741	0.9501	0.000416735	13.3818	0.00237983
hsa-miR-323-4373054	0.120243	0.074408	0.0283948	'C16orf44	335.741	404.095	563.613	-0.974598	0.9498	0.000422606	13.5703	0.00240779
hsa-miR-323-4373054	0.120243	0.074408	0.0283948	'STARD10	1361.75	1793.37	1975.29	-0.973231	0.9472	0.000480937	15.4434	0.00267186
hsa-miR-323-4373054	0.120243	0.074408	0.0283948	'BRD2	1850.54	2274.12	2451.71	-0.972952	0.9466	0.000493404	15.8437	0.00272744
hsa-miR-323-4373054	0.120243	0.074408	0.0283948	'BCL2L11	719.632	751.895	832.895	-0.970769	0.9424	0.000597419	19.1837	0.00318455
hsa-miR-323-4373054	0.120243	0.074408	0.0283948	'STUB1	3251.18	3404.01	3462.48	-0.968051	0.9371	0.000743536	23.8757	0.00378139
hsa-miR-323-4373054	0.120243	0.074408	0.0283948	'RSL1D1	2714.28	2734.44	2787.77	-0.967965	0.937	0.000748447	24.0334	0.00380154
hsa-miR-323-4373054	0.120243	0.074408	0.0283948	'REGL	116.72	423.252	538.77	-0.967232	0.9355	0.00079129	25.4091	0.00398512
hsa-miR-323-4373054	0.120243	0.074408	0.0283948	'KIAA1033	1084.47	1265.77	1332.52	-0.965954	0.9331	0.000869261	27.9128	0.00429891
hsa-miR-323-4373054	0.120243	0.074408	0.0283948	'FGF4	255.668	287.318	388.166	-0.957746	0.9173	0.00147612	47.3996	0.00653698
hsa-miR-323-4373054	0.120243	0.074408	0.0283948	'TMCO5	264.106	309.943	460.061	-0.956227	0.9144	0.00160929	51.6758	0.00700214
hsa-miR-323-4373054	0.120243	0.074408	0.0283948	'PNLIPRP1	333.71	6383.21	8250.16	-0.956163	0.9142	0.00161499	51.8589	0.00702219
hsa-miR-323-4373054	0.120243	0.074408	0.0283948	'DDIT3	516.034	603.737	630.163	-0.954829	0.9117	0.0017377	55.7994	0.00742903
hsa-miR-323-4373054	0.120243	0.074408	0.0283948	'YIPF2	444.977	648.345	707.067	-0.95246	0.9072	0.00196862	63.2145	0.00819583
hsa-miR-323-4373054	0.120243	0.074408	0.0283948	'ITPKB	167.58	202.485	328.465	-0.950868	0.9042	0.00213321	68.4994	0.00873829
hsa-miR-323-4373054	0.120243	0.074408	0.0283948	'ITPKC	510.885	617.056	645.938	-0.949161	0.9009	0.00231832	74.4435	0.00935338
hsa-miR-323-4373054	0.120243	0.074408	0.0283948	'EMID1	467.911	644.325	691.433	-0.94814	0.899	0.00243327	78.1349	0.00972431
hsa-miR-323-4373054	0.120243	0.074408	0.0283948	'RGL3	323.87	683.429	771.22	-0.943268	0.8898	0.00302664	97.1885	0.0115687
hsa-miR-323-4373054	0.120243	0.074408	0.0283948	'C9orf16	840.322	842.593	852.114	-0.942763	0.8888	0.00309244	99.3014	0.0117712
hsa-miR-323-4373054	0.120243	0.074408	0.0283948	'MAST4	920.88	1182.86	1245.59	-0.942225	0.8878	0.00316351	101.583	0.0119919
hsa-miR-323-4373054	0.120243	0.074408	0.0283948	'HMOX1	610.663	794.994	837.22	-0.939864	0.8833	0.00348599	111.938	0.0129498
hsa-miR-323-4373054	0.120243	0.074408	0.0283948	'EGR4	175.207	278.328	301.837	-0.939609	0.8829	0.00352187	113.091	0.013053
hsa-miR-323-4373054	0.120243	0.074408	0.0283948	'KRT1	270.165	292.928	395.916	-0.938757	0.8813	0.00364343	116.994	0.0134337
hsa-miR-323-4373054	0.120243	0.074408	0.0283948	'EPN3	136.603	295.702	329.541	-0.935988	0.8761	0.00405481	130.204	0.0146461
hsa-miR-323-4373054	0.120243	0.074408	0.0283948	'CTRC	5581.14	35581.2	41717.6	-0.93399	0.8723	0.00436737	140.241	0.0155305
hsa-miR-323-4373054	0.120243	0.074408	0.0283948	'TGOLN2	1458.52	1813.64	1879.85	-0.929371	0.8637	0.00514117	165.088	0.0177476
hsa-miR-323-4373054	0.120243	0.074408	0.0283948	'CDC42BPB	1041.36	1123.12	1136.33	-0.922621	0.8512	0.00640256	205.593	0.0212104
hsa-miR-323-4373054	0.120243	0.074408	0.0283948	'GGT6	150.341	641.748	717.095	-0.920278	0.8469	0.00687731	220.837	0.0224519
hsa-miR-323-4373054	0.120243	0.074408	0.0283948	'PLEKHG5	295.143	299.01	327.208	-0.916406	0.8398	0.00770407	247.385	0.0245666
hsa-miR-323-4373054	0.120243	0.074408	0.0283948	'ARHGEF1	243.73	431.159	457.207	-0.91606	0.8392	0.00778051	249.84	0.0247587
hsa-miR-323-4373054	0.120243	0.074408	0.0283948	'ALDH3B1	186.629	210.414	386.55	-0.915774	0.8386	0.00784392	251.876	0.0249358
hsa-miR-323-4373054	0.120243	0.074408	0.0283948	'ZDHHC24	258.082	268.78	349.675	-0.914929	0.8371	0.0080334	257.961	0.0253973
hsa-miR-323-4373054	0.120243	0.074408	0.0283948	'ADAM21	259.37	273.136	381.308	-0.913403	0.8343	0.00838186	269.15	0.0262944
hsa-miR-323-4373054	0.120243	0.074408	0.0283948	'CCDC107	275.087	402.712	417.152	-0.908028	0.8245	0.00967521	310.681	0.0294066
hsa-miR-323-4373054	0.120243	0.074408	0.0283948	'GBF1	487.498	634.54	649.284	-0.903806	0.8169	0.0107643	345.653	0.0320049
hsa-miR-323-4373054	0.120243	0.074408	0.0283948	'BTD	525.365	701.637	718.149	-0.901584	0.8129	0.0113635	364.894	0.0333816
hsa-miR-323-4373054	0.120243	0.074408	0.0283948	'PPP1R14D	334.001	388.594	393.345	-0.899305	0.8087	0.011997	385.235	0.0348377
hsa-miR-323-4373054	0.120243	0.074408	0.0283948	'DIP2A	557.347	587.972	970.247	-0.897878	0.8062	0.0124031	398.275	0.0357614
hsa-miR-323-4373054	0.120243	0.074408	0.0283948	'SHANK3	824.909	846.023	1123.61	-0.896449	0.8036	0.0128173	411.577	0.0366792
hsa-miR-335-4373045	0.465296	0.418404	0.199864	'SPAG9	784.917	805.376	891.923	-0.99989	0.9998	5.33433e-10	1.71291e-05	4.50765e-08
hsa-miR-335-4373045	0.465296	0.418404	0.199864	'SLC45A3	435.235	447.969	499.204	-0.999738	0.9995	4.71202e-09	0.000151308	2.59089e-07
hsa-miR-335-4373045	0.465296	0.418404	0.199864	'WIF1	84.187	102.95	206.471	-0.999728	0.9995	5.18112e-09	0.000166371	2.78212e-07
hsa-miR-335-4373045	0.465296	0.418404	0.199864	'ARAF	1025.1	1100.93	1533.44	-0.99962	0.9992	1.1947e-08	0.000383631	5.36547e-07
hsa-miR-335-4373045	0.465296	0.418404	0.199864	'APBB1IP	265.368	319.074	523.75	-0.999489	0.999	2.50487e-08	0.000804339	9.93011e-07
hsa-miR-335-4373045	0.465296	0.418404	0.199864	'STAG2	3095.22	3132.5	3356.5	-0.999422	0.9988	3.40052e-08	0.00109194	1.26529e-06
hsa-miR-335-4373045	0.465296	0.418404	0.199864	'MUC13	118.07	129.378	203.104	-0.999053	0.9981	1.16934e-07	0.00375488	3.41352e-06
hsa-miR-335-4373045	0.465296	0.418404	0.199864	'C8orf47	909.725	947.318	1079.34	-0.998927	0.9979	1.59844e-07	0.00513275	4.4058e-06
hsa-miR-335-4373045	0.465296	0.418404	0.199864	'SPRR4	778.636	828.324	1001.14	-0.998844	0.9977	1.92466e-07	0.00618026	5.08245e-06
hsa-miR-335-4373045	0.465296	0.418404	0.199864	'MAN1A1	3047.16	3091.89	3416.11	-0.99849	0.997	3.7512e-07	0.0120455	8.7795e-06
hsa-miR-335-4373045	0.465296	0.418404	0.199864	'THOC7	1715.97	1768.38	2154.53	-0.998396	0.9968	4.36449e-07	0.0140148	9.9255e-06
hsa-miR-335-4373045	0.465296	0.418404	0.199864	'LGALS3	1240.13	1288.99	1650.47	-0.998372	0.9967	4.52829e-07	0.0145408	1.02184e-05
hsa-miR-335-4373045	0.465296	0.418404	0.199864	'RGS1	85.494	219.706	661.356	-0.998299	0.9966	5.05231e-07	0.0162235	1.11732e-05
hsa-miR-335-4373045	0.465296	0.418404	0.199864	'AHR	1787.67	1820.89	2076.27	-0.998147	0.9963	6.2578e-07	0.0200944	1.32027e-05
hsa-miR-335-4373045	0.465296	0.418404	0.199864	'RGS4	979.15	1039.82	1215.72	-0.996542	0.9931	2.97083e-06	0.0953962	4.66029e-05
hsa-miR-335-4373045	0.465296	0.418404	0.199864	'PEX11A	476.15	505.786	582.904	-0.994391	0.9888	9.92696e-06	0.318765	0.000121388
hsa-miR-335-4373045	0.465296	0.418404	0.199864	'CREG1	4443.44	4571.54	4894.93	-0.993667	0.9874	1.34344e-05	0.431393	0.000154566
hsa-miR-335-4373045	0.465296	0.418404	0.199864	'NIPA2	2345.8	2352.72	2488.83	-0.992401	0.9849	2.11547e-05	0.679299	0.000222502
hsa-miR-335-4373045	0.465296	0.418404	0.199864	'DUSP5	479.483	484.033	586.33	-0.991742	0.9836	2.60257e-05	0.835712	0.000263632
hsa-miR-335-4373045	0.465296	0.418404	0.199864	'TRAF3IP3	101.034	159.924	278.139	-0.986205	0.9726	9.31932e-05	2.99253	0.000730241
hsa-miR-335-4373045	0.465296	0.418404	0.199864	'SLC12A1	121.034	147.318	199.881	-0.98605	0.9723	9.58178e-05	3.07681	0.000745892
hsa-miR-335-4373045	0.465296	0.418404	0.199864	'SMARCA2	1527.98	1619.97	1802.84	-0.985807	0.9718	0.00010002	3.21175	0.000771128
hsa-miR-335-4373045	0.465296	0.418404	0.199864	'SQLE	1776.07	1946.76	2244.7	-0.979705	0.9598	0.000242678	7.79264	0.00156353
hsa-miR-335-4373045	0.465296	0.418404	0.199864	'DEFB1	305.404	425.738	635.244	-0.979569	0.9596	0.000246734	7.92288	0.00158173
hsa-miR-335-4373045	0.465296	0.418404	0.199864	'TBC1D7	494.165	512.971	543.019	-0.974739	0.9501	0.000416814	13.3843	0.00237986
hsa-miR-335-4373045	0.465296	0.418404	0.199864	'ZNF291	458.541	453.549	512.072	-0.970553	0.942	0.000608333	19.5342	0.00323253
hsa-miR-335-4373045	0.465296	0.418404	0.199864	'SNAP25	950.554	931.418	1140.39	-0.969113	0.9392	0.000684205	21.9705	0.00355567
hsa-miR-335-4373045	0.465296	0.418404	0.199864	'GNL1	313.376	300.498	436.743	-0.968421	0.9378	0.000722523	23.2009	0.00370385
hsa-miR-335-4373045	0.465296	0.418404	0.199864	'CRELD2	2523.74	2831.74	3224.52	-0.958928	0.9195	0.00137713	44.2209	0.00621342
hsa-miR-335-4373045	0.465296	0.418404	0.199864	'THBS4	2703.76	2855.67	3039.7	-0.954687	0.9114	0.00175114	56.2308	0.0074765
hsa-miR-335-4373045	0.465296	0.418404	0.199864	'RNF125	173.161	300.406	436.518	-0.943456	0.8901	0.0030024	96.41	0.0114993
hsa-miR-335-4373045	0.465296	0.418404	0.199864	'ZRANB3	231.388	276.33	320.663	-0.93545	0.8751	0.00413768	132.865	0.0148635
hsa-miR-335-4373045	0.465296	0.418404	0.199864	'SFRS4	1213.48	1305.75	1395.14	-0.9336	0.8716	0.00442997	142.251	0.0157096
hsa-miR-335-4373045	0.465296	0.418404	0.199864	'NPDC1	562.073	726.897	884.989	-0.932557	0.8697	0.0045997	147.701	0.0162024
hsa-miR-335-4373045	0.465296	0.418404	0.199864	'SNAG1	2141.19	2270.78	2383.42	-0.921952	0.85	0.00653616	209.882	0.0215529
hsa-miR-335-4373045	0.465296	0.418404	0.199864	'NUDT16L1	372.509	342.925	464.399	-0.920294	0.8469	0.00687398	220.73	0.0224456
hsa-miR-335-4373045	0.465296	0.418404	0.199864	'SPG21	1899.39	1842.43	2071.46	-0.918127	0.843	0.00733013	235.378	0.0236157
hsa-miR-335-4373045	0.465296	0.418404	0.199864	'ITGB2	302.978	264.746	413.754	-0.91477	0.8368	0.00806935	259.115	0.0254884
hsa-miR-335-4373045	0.465296	0.418404	0.199864	'CA6	144.964	179.156	204.908	-0.905415	0.8198	0.0103416	332.078	0.0310006
hsa-miR-335-4373045	0.465296	0.418404	0.199864	'PCDHB14	603.403	590.251	637.424	-0.904837	0.8187	0.0104925	336.926	0.0313332
hsa-miR-335-4373045	0.465296	0.418404	0.199864	'C14orf44	1140.02	1511.31	1781.8	-0.901419	0.8126	0.0114088	366.349	0.0335085
hsa-miR-335-4373045	0.465296	0.418404	0.199864	'TMEM74	235.507	193.327	340.417	-0.901121	0.812	0.0114906	368.975	0.0337056
hsa-miR-335-4373045	0.465296	0.418404	0.199864	'WDR32	639.697	777.437	876.378	-0.89971	0.8095	0.0118829	381.572	0.0345877
hsa-miR-335-4373045	0.465296	0.418404	0.199864	'ARMC4	124.098	98.311	186.955	-0.899155	0.8085	0.0120393	386.593	0.0349352
hsa-miR-335-4373045	0.465296	0.418404	0.199864	'RHOH	76.263	149.759	201.207	-0.896559	0.8038	0.0127853	410.55	0.0366072
hsa-miR-342-4373040	0.223199	0.144116	0.0995909	'TFF3	856.196	1724.83	2200.5	-0.999974	0.9999	1.41009e-11	4.52793e-07	2.43437e-09
hsa-miR-342-4373040	0.223199	0.144116	0.0995909	'TJP2	1046.76	1231.76	1332.49	-0.999963	0.9999	3.61196e-11	1.15984e-06	5.17784e-09
hsa-miR-342-4373040	0.223199	0.144116	0.0995909	'STAT4	552.609	728.966	832.239	-0.999947	0.9999	8.56478e-11	2.75024e-06	1.06187e-08
hsa-miR-342-4373040	0.223199	0.144116	0.0995909	'SEZ6L2	1045.8	1454.59	1665.23	-0.999745	0.9995	4.41575e-09	0.000141794	2.47028e-07
hsa-miR-342-4373040	0.223199	0.144116	0.0995909	'TBX6	273.675	422.615	493.704	-0.99914	0.9983	9.18686e-08	0.00294999	2.7962e-06
hsa-miR-342-4373040	0.223199	0.144116	0.0995909	'DENND1C	308.774	438.341	524.706	-0.998986	0.998	1.38675e-07	0.004453	3.9407e-06
hsa-miR-342-4373040	0.223199	0.144116	0.0995909	'DAK	319.24	489.009	565.641	-0.998497	0.997	3.70676e-07	0.0119028	8.70085e-06
hsa-miR-342-4373040	0.223199	0.144116	0.0995909	'USH1C	292.721	386.586	451.929	-0.998378	0.9968	4.48868e-07	0.0144136	1.01433e-05
hsa-miR-342-4373040	0.223199	0.144116	0.0995909	'RHOH	76.263	149.759	201.207	-0.998289	0.9966	5.126e-07	0.0164601	1.1305e-05
hsa-miR-342-4373040	0.223199	0.144116	0.0995909	'TOM1L2	547.516	682.852	742.638	-0.998207	0.9964	5.76388e-07	0.0185084	1.24134e-05
hsa-miR-342-4373040	0.223199	0.144116	0.0995909	'STARD10	1361.75	1793.37	1975.29	-0.997498	0.995	1.32373e-06	0.0425063	2.43171e-05
hsa-miR-342-4373040	0.223199	0.144116	0.0995909	'MAG	278.593	409.723	505.871	-0.997452	0.9949	1.38622e-06	0.0445128	2.52483e-05
hsa-miR-342-4373040	0.223199	0.144116	0.0995909	'PCNX	153.444	353.043	435.076	-0.997078	0.9942	1.95119e-06	0.0626546	3.32738e-05
hsa-miR-342-4373040	0.223199	0.144116	0.0995909	'CALB2	314.679	389.102	418.489	-0.996357	0.9927	3.38378e-06	0.108657	5.20885e-05
hsa-miR-342-4373040	0.223199	0.144116	0.0995909	'C12orf34	366.736	542.841	608.463	-0.995205	0.9904	6.71349e-06	0.215577	8.99737e-05
hsa-miR-342-4373040	0.223199	0.144116	0.0995909	'KIAA1033	1084.47	1265.77	1332.52	-0.994951	0.9899	7.63791e-06	0.245261	9.93764e-05
hsa-miR-342-4373040	0.223199	0.144116	0.0995909	'KIAA1539	448.831	553.032	591.014	-0.994737	0.9895	8.46952e-06	0.271965	0.000107453
hsa-miR-342-4373040	0.223199	0.144116	0.0995909	'MIB2	396.555	558.619	703.419	-0.991875	0.9838	2.49939e-05	0.802579	0.000254706
hsa-miR-342-4373040	0.223199	0.144116	0.0995909	'PTPRN2	941.698	1254.45	1544.83	-0.990406	0.9809	3.77946e-05	1.21362	0.00035455
hsa-miR-342-4373040	0.223199	0.144116	0.0995909	'TRAF3IP1	392.561	480.737	563.3	-0.990068	0.9802	4.11942e-05	1.32279	0.000378047
hsa-miR-342-4373040	0.223199	0.144116	0.0995909	'ATN1	454.296	524.726	545.536	-0.989621	0.9793	4.59624e-05	1.4759	0.00041307
hsa-miR-342-4373040	0.223199	0.144116	0.0995909	'OLFM1	341.181	350.113	358.748	-0.98873	0.9776	5.64041e-05	1.81119	0.000487142
hsa-miR-342-4373040	0.223199	0.144116	0.0995909	'CD34	1457.84	1738.42	1816.79	-0.988101	0.9763	6.45557e-05	2.07295	0.000543368
hsa-miR-342-4373040	0.223199	0.144116	0.0995909	'FAM108A1	2387.28	2474.38	2497.95	-0.987228	0.9746	7.69788e-05	2.47187	0.000626582
hsa-miR-342-4373040	0.223199	0.144116	0.0995909	'FOXO3A	1800.33	2195.63	2300.39	-0.986645	0.9735	8.59916e-05	2.76128	0.000683823
hsa-miR-342-4373040	0.223199	0.144116	0.0995909	'DNAH10	231.535	348.137	480.325	-0.980817	0.962	0.0002111	6.77862	0.00139794
hsa-miR-342-4373040	0.223199	0.144116	0.0995909	'SERPINB1	846.125	1044.69	1086.72	-0.980205	0.9608	0.000228165	7.32662	0.00149097
hsa-miR-342-4373040	0.223199	0.144116	0.0995909	'MARVELD2	1003.95	1803.5	1969.91	-0.97972	0.9599	0.000242221	7.77796	0.00156121
hsa-miR-342-4373040	0.223199	0.144116	0.0995909	'CNKSR1	324.568	370.518	426.029	-0.977107	0.9547	0.000326887	10.4967	0.00196751
hsa-miR-342-4373040	0.223199	0.144116	0.0995909	'GALK2	603.909	836.277	877.474	-0.975139	0.9509	0.000400744	12.8683	0.0023107
hsa-miR-342-4373040	0.223199	0.144116	0.0995909	'OMG	188.188	217.628	255.526	-0.97311	0.9469	0.000486302	15.6157	0.00269561
hsa-miR-342-4373040	0.223199	0.144116	0.0995909	'FZR1	432.502	503.908	597.514	-0.971916	0.9446	0.000541266	17.3806	0.00293591
hsa-miR-342-4373040	0.223199	0.144116	0.0995909	'ZNF468	410.163	492.92	605.59	-0.969361	0.9397	0.000670725	21.5377	0.00350263
hsa-miR-342-4373040	0.223199	0.144116	0.0995909	'GRN	1936.46	2334.65	2390.62	-0.968838	0.9386	0.000699285	22.4547	0.00361125
hsa-miR-342-4373040	0.223199	0.144116	0.0995909	'PCYT2	325.048	393.387	487.899	-0.968276	0.9376	0.000730729	23.4644	0.00373221
hsa-miR-342-4373040	0.223199	0.144116	0.0995909	'HOOK2	435.326	959.194	1026.33	-0.966483	0.9341	0.000836462	26.8596	0.00416751
hsa-miR-342-4373040	0.223199	0.144116	0.0995909	'ITPR1	644.293	673.101	714.388	-0.965754	0.9327	0.00088186	28.3174	0.00434783
hsa-miR-342-4373040	0.223199	0.144116	0.0995909	'CLPTM1	784.677	830.946	898.348	-0.964576	0.9304	0.000958219	30.7694	0.00464163
hsa-miR-342-4373040	0.223199	0.144116	0.0995909	'DCBLD1	778.805	914.694	930.609	-0.964292	0.9299	0.000977208	31.3791	0.00471937
hsa-miR-342-4373040	0.223199	0.144116	0.0995909	'MLSTD1	241.544	297.233	383.758	-0.959781	0.9212	0.00130811	42.0048	0.00596658
hsa-miR-342-4373040	0.223199	0.144116	0.0995909	'HNRPUL2	2538.74	2576.33	2579.69	-0.958358	0.9185	0.00142435	45.7373	0.00637364
hsa-miR-342-4373040	0.223199	0.144116	0.0995909	'BTBD11	225.402	288.332	388.264	-0.958111	0.918	0.00144511	46.404	0.00643249
hsa-miR-342-4373040	0.223199	0.144116	0.0995909	'PRKAR2A	2220.26	2591.84	2624.25	-0.95787	0.9175	0.00146555	47.0602	0.00650362
hsa-miR-342-4373040	0.223199	0.144116	0.0995909	'TM7SF2	536.513	680.981	691.268	-0.954121	0.9103	0.00180503	57.9612	0.00764962
hsa-miR-342-4373040	0.223199	0.144116	0.0995909	'NR4A1	242.789	639.432	665.017	-0.952486	0.9072	0.00196599	63.13	0.00818913
hsa-miR-342-4373040	0.223199	0.144116	0.0995909	'TAGLN3	567.848	814.793	826.954	-0.948616	0.8999	0.00237932	76.4022	0.00955147
hsa-miR-342-4373040	0.223199	0.144116	0.0995909	'MUC6	91.919	185.69	358.315	-0.94627	0.8954	0.00265226	85.1668	0.010404
hsa-miR-342-4373040	0.223199	0.144116	0.0995909	'KAZALD1	243.357	317.638	319.953	-0.943753	0.8907	0.00296424	95.1846	0.0113789
hsa-miR-342-4373040	0.223199	0.144116	0.0995909	'C16orf30	1512.83	1693.97	2039.85	-0.943225	0.8897	0.0030322	97.3669	0.011583
hsa-miR-342-4373040	0.223199	0.144116	0.0995909	'GPR137	437.148	454.882	489.132	-0.94227	0.8879	0.00315747	101.39	0.0119733
hsa-miR-342-4373040	0.223199	0.144116	0.0995909	'ZNFX1	588.916	839.574	844.873	-0.940924	0.8853	0.00333901	107.219	0.0125153
hsa-miR-342-4373040	0.223199	0.144116	0.0995909	'IL17RA	386.462	507.423	749.998	-0.939089	0.8819	0.00359585	115.466	0.0132842
hsa-miR-342-4373040	0.223199	0.144116	0.0995909	'ATP13A2	323.23	684.974	685.964	-0.935475	0.8751	0.00413386	132.742	0.0148515
hsa-miR-342-4373040	0.223199	0.144116	0.0995909	'RNF103	1675.38	1805.07	2086.71	-0.93227	0.8691	0.00464706	149.222	0.0163549
hsa-miR-342-4373040	0.223199	0.144116	0.0995909	'DDR1	1819.46	2783.97	2775.09	-0.931759	0.8682	0.00473215	151.954	0.0165853
hsa-miR-342-4373040	0.223199	0.144116	0.0995909	'CLCNKB	66.095	188.389	187.128	-0.931406	0.8675	0.00479135	153.855	0.0167544
hsa-miR-342-4373040	0.223199	0.144116	0.0995909	'SLC39A3	365.858	633.777	629.237	-0.929271	0.8635	0.00515874	165.652	0.0177948
hsa-miR-342-4373040	0.223199	0.144116	0.0995909	'TM9SF2	6893.84	7212.63	7930.61	-0.929119	0.8633	0.00518543	166.509	0.0178696
hsa-miR-342-4373040	0.223199	0.144116	0.0995909	'COL11A2	420.651	505.538	697.029	-0.928978	0.863	0.00521029	167.308	0.017938
hsa-miR-342-4373040	0.223199	0.144116	0.0995909	'SLC22A17	298.463	557.035	545.224	-0.919486	0.8455	0.00704199	226.125	0.0228663
hsa-miR-342-4373040	0.223199	0.144116	0.0995909	'PTPN23	604.153	736.398	729.466	-0.917062	0.841	0.00756016	242.764	0.0242038
hsa-miR-342-4373040	0.223199	0.144116	0.0995909	'LCK	88.527	159.925	347.053	-0.91594	0.8389	0.00780721	250.697	0.0248289
hsa-miR-342-4373040	0.223199	0.144116	0.0995909	'PCK2	407.502	455.25	584.213	-0.913332	0.8342	0.00839822	269.675	0.026338
hsa-miR-342-4373040	0.223199	0.144116	0.0995909	'NELF	656.824	791.196	781.262	-0.908988	0.8263	0.00943671	303.022	0.0288565
hsa-miR-342-4373040	0.223199	0.144116	0.0995909	'RGS4	979.15	1039.82	1215.72	-0.907218	0.823	0.00987929	317.234	0.0299023
hsa-miR-342-4373040	0.223199	0.144116	0.0995909	'IAPP	546.886	1062.56	2594.47	-0.905134	0.8193	0.0104148	334.428	0.0311589
hsa-miR-342-4373040	0.223199	0.144116	0.0995909	'LLGL2	366.827	698.221	670.187	-0.90479	0.8186	0.0105048	337.321	0.031367
hsa-miR-342-4373040	0.223199	0.144116	0.0995909	'PLA2G4B	631.769	971.274	942.352	-0.904552	0.8182	0.0105673	339.326	0.0315212
hsa-miR-342-4373040	0.223199	0.144116	0.0995909	'APLP1	530.062	849.244	818.735	-0.900326	0.8106	0.0117109	376.048	0.034208
hsa-miR-342-4373040	0.223199	0.144116	0.0995909	'CA11	272.601	294.949	369.005	-0.895901	0.8026	0.0129784	416.748	0.0370246
hsa-miR-342-4373040	0.223199	0.144116	0.0995909	'GNAI2	1586.12	1734.75	1718.66	-0.895003	0.801	0.0132442	425.284	0.0376524
hsa-miR-342-4373040	0.223199	0.144116	0.0995909	'TSPAN15	335.114	366.347	471.587	-0.894513	0.8002	0.0133906	429.986	0.0379779
hsa-miR-345-4373039	0.0289789	0.0193992	0.0090159	'PLLP	326.418	458.776	584.852	-0.999306	0.9986	5.38521e-08	0.00172924	1.82218e-06
hsa-miR-345-4373039	0.0289789	0.0193992	0.0090159	'PRR13	1191.82	1304.81	1449.86	-0.998831	0.9977	1.98057e-07	0.00635981	5.21296e-06
hsa-miR-345-4373039	0.0289789	0.0193992	0.0090159	'DUSP18	374.514	580.591	766.532	-0.998602	0.9972	3.09419e-07	0.00993576	7.48739e-06
hsa-miR-345-4373039	0.0289789	0.0193992	0.0090159	'ATP6V1B2	2664.67	2746.1	2853.63	-0.998413	0.9968	4.24755e-07	0.0136393	9.72154e-06
hsa-miR-345-4373039	0.0289789	0.0193992	0.0090159	'RDH12	160.335	275.626	378.008	-0.99835	0.9967	4.68493e-07	0.0150438	1.05496e-05
hsa-miR-345-4373039	0.0289789	0.0193992	0.0090159	'TBC1D10C	80.342	197.771	301.658	-0.998287	0.9966	5.14434e-07	0.016519	1.13299e-05
hsa-miR-345-4373039	0.0289789	0.0193992	0.0090159	'CDIPT	2407.97	3067.95	3647.4	-0.998157	0.9963	6.17486e-07	0.0198281	1.31051e-05
hsa-miR-345-4373039	0.0289789	0.0193992	0.0090159	'NDRG2	1307.46	1560.9	1782.67	-0.998098	0.9962	6.67949e-07	0.0214485	1.38825e-05
hsa-miR-345-4373039	0.0289789	0.0193992	0.0090159	'RBP4	374.082	1233.98	2407.08	-0.997857	0.9957	8.99508e-07	0.0288841	1.77967e-05
hsa-miR-345-4373039	0.0289789	0.0193992	0.0090159	'FAM65A	1552.02	1668.72	1768.59	-0.997684	0.9954	1.09192e-06	0.0350625	2.07471e-05
hsa-miR-345-4373039	0.0289789	0.0193992	0.0090159	'PLCG2	504.703	638.296	749.836	-0.997179	0.9944	1.78658e-06	0.057369	3.09935e-05
hsa-miR-345-4373039	0.0289789	0.0193992	0.0090159	'C14orf44	1140.02	1511.31	1781.8	-0.993547	0.9871	1.40786e-05	0.452078	0.000160482
hsa-miR-345-4373039	0.0289789	0.0193992	0.0090159	'TBC1D10B	1290.55	1620.3	1854.03	-0.992651	0.9854	1.94603e-05	0.624889	0.000208784
hsa-miR-345-4373039	0.0289789	0.0193992	0.0090159	'HDGFL1	1031.02	1526.22	1856.8	-0.990517	0.9811	3.67171e-05	1.17902	0.000346364
hsa-miR-345-4373039	0.0289789	0.0193992	0.0090159	'GABBR2	154.572	416.538	590.747	-0.990372	0.9808	3.81264e-05	1.22428	0.000356724
hsa-miR-345-4373039	0.0289789	0.0193992	0.0090159	'HSPG2	2028.87	2251.24	2649.52	-0.99036	0.9808	3.82481e-05	1.22818	0.000357342
hsa-miR-345-4373039	0.0289789	0.0193992	0.0090159	'C9orf84	338.991	960.105	1353.73	-0.988478	0.9771	5.95971e-05	1.91372	0.000508698
hsa-miR-345-4373039	0.0289789	0.0193992	0.0090159	'C16orf30	1512.83	1693.97	2039.85	-0.987963	0.9761	6.64375e-05	2.13337	0.00055629
hsa-miR-345-4373039	0.0289789	0.0193992	0.0090159	'APH1A	1659.59	2083.55	2343.71	-0.987131	0.9744	7.84299e-05	2.51846	0.000635654
hsa-miR-345-4373039	0.0289789	0.0193992	0.0090159	'USP20	239.995	301.193	338.404	-0.986738	0.9737	8.45192e-05	2.714	0.00067395
hsa-miR-345-4373039	0.0289789	0.0193992	0.0090159	'ZNF467	811.481	836.544	851.296	-0.985304	0.9708	0.000109053	3.50181	0.00082707
hsa-miR-345-4373039	0.0289789	0.0193992	0.0090159	'NBL1	841.882	884.499	974.363	-0.983874	0.968	0.000137294	4.40865	0.000992717
hsa-miR-345-4373039	0.0289789	0.0193992	0.0090159	'KLK1	602.503	3926.33	5757.23	-0.982209	0.9647	0.000175171	5.62493	0.00120397
hsa-miR-345-4373039	0.0289789	0.0193992	0.0090159	'TJP2	1046.76	1231.76	1332.49	-0.981642	0.9636	0.000189324	6.07937	0.00128338
hsa-miR-345-4373039	0.0289789	0.0193992	0.0090159	'SLC22A14	217.178	267.964	295.085	-0.980689	0.9618	0.000214602	6.89108	0.00141704
hsa-miR-345-4373039	0.0289789	0.0193992	0.0090159	'PRR12	590.646	710.136	771.477	-0.978693	0.9578	0.000273725	8.78957	0.00170937
hsa-miR-345-4373039	0.0289789	0.0193992	0.0090159	'ABCD1	242.493	318.976	356.893	-0.976877	0.9543	0.000335051	10.7588	0.00200912
hsa-miR-345-4373039	0.0289789	0.0193992	0.0090159	'ERICH1	378.754	397.859	449.299	-0.972405	0.9456	0.000518363	16.6451	0.0028366
hsa-miR-345-4373039	0.0289789	0.0193992	0.0090159	'ZNF434	1131.4	1168.64	1271.79	-0.970993	0.9428	0.00058619	18.8231	0.00313301
hsa-miR-345-4373039	0.0289789	0.0193992	0.0090159	'PIK3R2	1113.45	1483.35	1644.21	-0.969695	0.9403	0.000652922	20.966	0.00342693
hsa-miR-345-4373039	0.0289789	0.0193992	0.0090159	'PHF12	859.169	970.313	1017.82	-0.968713	0.9384	0.000706205	22.6769	0.0036423
hsa-miR-345-4373039	0.0289789	0.0193992	0.0090159	'TRIM10	306.474	549.988	653.887	-0.96861	0.9382	0.000711942	22.8612	0.00366482
hsa-miR-345-4373039	0.0289789	0.0193992	0.0090159	'CDKN1A	151.882	184.192	278.249	-0.968483	0.938	0.000719069	23.09	0.00369086
hsa-miR-345-4373039	0.0289789	0.0193992	0.0090159	'SLC35E1	834.269	1225.11	1391.08	-0.968341	0.9377	0.000727055	23.3465	0.00371877
hsa-miR-345-4373039	0.0289789	0.0193992	0.0090159	'MAN2B2	573.961	703.35	756.008	-0.965889	0.9329	0.000873365	28.0446	0.00431323
hsa-miR-345-4373039	0.0289789	0.0193992	0.0090159	'PDE4C	2428.01	2941.65	3146.46	-0.964699	0.9306	0.00095009	30.5083	0.0046106
hsa-miR-345-4373039	0.0289789	0.0193992	0.0090159	'RGS1	85.494	219.706	661.356	-0.962219	0.9259	0.00112231	36.0385	0.00528579
hsa-miR-345-4373039	0.0289789	0.0193992	0.0090159	'PTPRN	253.261	437.42	507.357	-0.961835	0.9251	0.00115046	36.9424	0.00538676
hsa-miR-345-4373039	0.0289789	0.0193992	0.0090159	'SMAP1L	691.576	832.287	885.583	-0.961679	0.9248	0.00116203	37.3138	0.00542904
hsa-miR-345-4373039	0.0289789	0.0193992	0.0090159	'KIAA1539	448.831	553.032	591.014	-0.959405	0.9205	0.00133829	42.9737	0.00607488
hsa-miR-345-4373039	0.0289789	0.0193992	0.0090159	'ENSA	1463.62	1496.66	1617.9	-0.956623	0.9151	0.00157386	50.5381	0.00688249
hsa-miR-345-4373039	0.0289789	0.0193992	0.0090159	'EML2	323.4	499.301	558.406	-0.954546	0.9112	0.00176448	56.6592	0.00752546
hsa-miR-345-4373039	0.0289789	0.0193992	0.0090159	'KLK7	191.996	234.124	396.233	-0.954218	0.9105	0.00179564	57.6597	0.00761989
hsa-miR-345-4373039	0.0289789	0.0193992	0.0090159	'ARHGEF9	847.314	951.813	986.558	-0.953915	0.91	0.00182486	58.5981	0.00771333
hsa-miR-345-4373039	0.0289789	0.0193992	0.0090159	'ZFP3	554.571	586.178	716.8	-0.950623	0.9037	0.00215929	69.337	0.00882824
hsa-miR-345-4373039	0.0289789	0.0193992	0.0090159	'GATAD1	1030.83	1255.69	1326.04	-0.950271	0.903	0.00219695	70.5464	0.00895031
hsa-miR-345-4373039	0.0289789	0.0193992	0.0090159	'ZBTB22	372.577	405.133	541.798	-0.949842	0.9022	0.00224342	72.0384	0.0091038
hsa-miR-345-4373039	0.0289789	0.0193992	0.0090159	'ZNF598	295.13	416.735	453.228	-0.947783	0.8983	0.0024742	79.4491	0.0098572
hsa-miR-345-4373039	0.0289789	0.0193992	0.0090159	'CD34	1457.84	1738.42	1816.79	-0.943523	0.8902	0.00299376	96.1328	0.0114731
hsa-miR-345-4373039	0.0289789	0.0193992	0.0090159	'CD300LG	289.043	319.757	468.734	-0.942789	0.8889	0.00308902	99.1914	0.0117595
hsa-miR-345-4373039	0.0289789	0.0193992	0.0090159	'ADHFE1	552.503	598.987	828.161	-0.942014	0.8874	0.00319147	102.481	0.0120822
hsa-miR-345-4373039	0.0289789	0.0193992	0.0090159	'TTLL12	855.419	885.458	1036.22	-0.941172	0.8858	0.00330503	106.128	0.0124155
hsa-miR-345-4373039	0.0289789	0.0193992	0.0090159	'PCDH12	656.123	673.872	763.18	-0.941052	0.8856	0.00332143	106.654	0.0124582
hsa-miR-345-4373039	0.0289789	0.0193992	0.0090159	'BHLHB2	371.26	487.482	1079.81	-0.940452	0.8844	0.00340398	109.305	0.0127262
hsa-miR-345-4373039	0.0289789	0.0193992	0.0090159	'FOXO3A	1800.33	2195.63	2300.39	-0.940437	0.8844	0.00340605	109.372	0.0127309
hsa-miR-345-4373039	0.0289789	0.0193992	0.0090159	'USP2	175.412	322.75	360.827	-0.938971	0.8817	0.00361269	116.007	0.0133372
hsa-miR-345-4373039	0.0289789	0.0193992	0.0090159	'GALNT10	846.514	889.813	900.591	-0.936802	0.8776	0.00393119	126.234	0.0142799
hsa-miR-345-4373039	0.0289789	0.0193992	0.0090159	'ATG10	256.718	280.26	286.093	-0.936536	0.8771	0.00397137	127.525	0.0143966
hsa-miR-345-4373039	0.0289789	0.0193992	0.0090159	'SLC35C2	450.799	596.484	632.292	-0.936076	0.8762	0.00404138	129.773	0.0146009
hsa-miR-345-4373039	0.0289789	0.0193992	0.0090159	'RAD50	393.59	422.263	429.038	-0.933828	0.872	0.00439333	141.074	0.0156073
hsa-miR-345-4373039	0.0289789	0.0193992	0.0090159	'IRF1	464.189	487.483	634.487	-0.930914	0.8666	0.00487465	156.53	0.017003
hsa-miR-345-4373039	0.0289789	0.0193992	0.0090159	'CTBS	482.83	852.383	931.923	-0.928624	0.8623	0.00527295	169.32	0.0181188
hsa-miR-345-4373039	0.0289789	0.0193992	0.0090159	'SPTB	346.226	617.849	675.895	-0.928233	0.8616	0.00534278	171.562	0.0183117
hsa-miR-345-4373039	0.0289789	0.0193992	0.0090159	'TNKS1BP1	484.59	638.142	669.166	-0.925201	0.856	0.00590188	189.515	0.0198841
hsa-miR-345-4373039	0.0289789	0.0193992	0.0090159	'SLC7A1	1301.7	1329.96	1587.65	-0.916888	0.8407	0.00759832	243.99	0.024309
hsa-miR-345-4373039	0.0289789	0.0193992	0.0090159	'CLPB	371.286	486.562	503.917	-0.910557	0.8291	0.00905382	290.727	0.0279707
hsa-miR-345-4373039	0.0289789	0.0193992	0.0090159	'ARHGEF1	243.73	431.159	457.207	-0.906968	0.8226	0.00994268	319.269	0.030063
hsa-miR-345-4373039	0.0289789	0.0193992	0.0090159	'IDI2	638.089	638.223	640.046	-0.90516	0.8193	0.0104081	334.214	0.0311477
hsa-miR-345-4373039	0.0289789	0.0193992	0.0090159	'PRSS8	808.82	1100.61	1135.06	-0.900193	0.8103	0.0117478	377.235	0.0342878
hsa-miR-345-4373039	0.0289789	0.0193992	0.0090159	'VKORC1	2505.51	2821.36	2857.76	-0.899249	0.8086	0.0120126	385.735	0.0348735
hsa-miR-345-4373039	0.0289789	0.0193992	0.0090159	'HHLA3	673.316	678.34	790.309	-0.894995	0.801	0.0132468	425.368	0.0376565
hsa-miR-369-5p-4373195	0.00463801	0.00353868	0.00156403	'C16orf30	1512.83	1693.97	2039.85	-0.999878	0.9998	6.94328e-10	2.22956e-05	5.55999e-08
hsa-miR-369-5p-4373195	0.00463801	0.00353868	0.00156403	'ZNF706	1963.85	2119.7	2418.86	-0.999857	0.9997	1.04111e-09	3.34312e-05	7.65016e-08
hsa-miR-369-5p-4373195	0.00463801	0.00353868	0.00156403	'CLIC2	166.505	222.752	315.652	-0.999758	0.9995	3.86383e-09	0.000124071	2.23552e-07
hsa-miR-369-5p-4373195	0.00463801	0.00353868	0.00156403	'RAPGEF5	742.954	834.847	1018.03	-0.999652	0.9993	9.55446e-09	0.000306803	4.51846e-07
hsa-miR-369-5p-4373195	0.00463801	0.00353868	0.00156403	'SNAP91	201.457	290.795	431.566	-0.999401	0.9988	3.71869e-08	0.00119411	1.36003e-06
hsa-miR-369-5p-4373195	0.00463801	0.00353868	0.00156403	'FUT8	807.215	890.88	1022.03	-0.999352	0.9987	4.53402e-08	0.00145592	1.5964e-06
hsa-miR-369-5p-4373195	0.00463801	0.00353868	0.00156403	'JARID2	1109.95	1167.42	1307.32	-0.997287	0.9946	1.62058e-06	0.0520386	2.85926e-05
hsa-miR-369-5p-4373195	0.00463801	0.00353868	0.00156403	'FLRT1	471.209	657.619	908.754	-0.996979	0.994	2.11943e-06	0.0680571	3.56693e-05
hsa-miR-369-5p-4373195	0.00463801	0.00353868	0.00156403	'C6orf32	235.073	286.007	415.156	-0.996578	0.9932	2.89336e-06	0.0929087	4.5633e-05
hsa-miR-369-5p-4373195	0.00463801	0.00353868	0.00156403	'CRELD2	2523.74	2831.74	3224.52	-0.995659	0.9913	5.2399e-06	0.168258	7.3124e-05
hsa-miR-369-5p-4373195	0.00463801	0.00353868	0.00156403	'ANKRD43	172.408	327	517.796	-0.994752	0.9895	8.41111e-06	0.270089	0.000106924
hsa-miR-369-5p-4373195	0.00463801	0.00353868	0.00156403	'CFLAR	523.679	675.827	858.446	-0.993908	0.9879	1.21981e-05	0.391693	0.000143477
hsa-miR-369-5p-4373195	0.00463801	0.00353868	0.00156403	'SLC6A16	151.414	194.92	332.043	-0.991844	0.9838	2.52305e-05	0.810178	0.000256629
hsa-miR-369-5p-4373195	0.00463801	0.00353868	0.00156403	'LAMP2	1422.14	1613.55	1815.31	-0.989106	0.9783	5.18464e-05	1.66484	0.000454006
hsa-miR-369-5p-4373195	0.00463801	0.00353868	0.00156403	'MUC17	243.887	262.788	330.373	-0.988578	0.9773	5.83125e-05	1.87247	0.000500662
hsa-miR-369-5p-4373195	0.00463801	0.00353868	0.00156403	'PML	299.341	372.853	447.431	-0.98742	0.975	7.41334e-05	2.3805	0.000608512
hsa-miR-369-5p-4373195	0.00463801	0.00353868	0.00156403	'ZNF160	1805.29	2429.7	3047.58	-0.986257	0.9727	9.2336e-05	2.965	0.000724762
hsa-miR-369-5p-4373195	0.00463801	0.00353868	0.00156403	'SDF2L1	705.1	999.999	1284.39	-0.985001	0.9702	0.000114714	3.68357	0.000862056
hsa-miR-369-5p-4373195	0.00463801	0.00353868	0.00156403	'C1orf111	148.686	206.31	259.456	-0.9827	0.9657	0.000163423	5.24769	0.00113857
hsa-miR-369-5p-4373195	0.00463801	0.00353868	0.00156403	'KRT1	270.165	292.928	395.916	-0.982011	0.9643	0.000180042	5.78134	0.00122929
hsa-miR-369-5p-4373195	0.00463801	0.00353868	0.00156403	'PIGG	1520.57	1659.35	1784.13	-0.981316	0.963	0.000197764	6.35039	0.00132853
hsa-miR-369-5p-4373195	0.00463801	0.00353868	0.00156403	'RDH12	160.335	275.626	378.008	-0.980625	0.9616	0.000216359	6.94752	0.00142718
hsa-miR-369-5p-4373195	0.00463801	0.00353868	0.00156403	'VPS53	497.027	520.411	655.463	-0.975124	0.9509	0.00040134	12.8874	0.00231289
hsa-miR-369-5p-4373195	0.00463801	0.00353868	0.00156403	'BRUNOL4	165.102	295.469	400.758	-0.974948	0.9505	0.000408353	13.1126	0.00234237
hsa-miR-369-5p-4373195	0.00463801	0.00353868	0.00156403	'MBD3	774.478	810.663	839.675	-0.974486	0.9496	0.00042723	13.7188	0.00242896
hsa-miR-369-5p-4373195	0.00463801	0.00353868	0.00156403	'OR1I1	345.149	420.258	480.306	-0.974303	0.9493	0.000434817	13.9624	0.00246251
hsa-miR-369-5p-4373195	0.00463801	0.00353868	0.00156403	'ART3	549.479	804.215	990.546	-0.968354	0.9377	0.000726293	23.322	0.00371665
hsa-miR-369-5p-4373195	0.00463801	0.00353868	0.00156403	'PPP3R1	378.522	388.526	473.114	-0.965288	0.9318	0.000911615	29.2729	0.00446846
hsa-miR-369-5p-4373195	0.00463801	0.00353868	0.00156403	'LYPLA2	1264.68	1344.38	1394.91	-0.957811	0.9174	0.00147057	47.2215	0.00651961
hsa-miR-369-5p-4373195	0.00463801	0.00353868	0.00156403	'CYP3A4	430.716	446.752	656.066	-0.956265	0.9144	0.00160583	51.5649	0.0069909
hsa-miR-369-5p-4373195	0.00463801	0.00353868	0.00156403	'SCG2	898.255	1349.13	1629.03	-0.956157	0.9142	0.00161553	51.8764	0.00702361
hsa-miR-369-5p-4373195	0.00463801	0.00353868	0.00156403	'C17orf56	241.341	244.545	344.337	-0.944969	0.893	0.00281098	90.2634	0.0108974
hsa-miR-369-5p-4373195	0.00463801	0.00353868	0.00156403	'ZFYVE9	726.416	731.936	911.633	-0.944588	0.8922	0.00285857	91.7915	0.0110446
hsa-miR-369-5p-4373195	0.00463801	0.00353868	0.00156403	'SLC22A14	217.178	267.964	295.085	-0.943898	0.8909	0.00294568	94.5887	0.0113212
hsa-miR-369-5p-4373195	0.00463801	0.00353868	0.00156403	'HS3ST2	231.09	234.514	384.04	-0.942404	0.8881	0.00313976	100.821	0.0119145
hsa-miR-369-5p-4373195	0.00463801	0.00353868	0.00156403	'SMARCD1	599.566	601.164	682.981	-0.941445	0.8863	0.00326801	104.939	0.0123153
hsa-miR-369-5p-4373195	0.00463801	0.00353868	0.00156403	'NPAS2	592.747	879.07	1026.98	-0.941096	0.8857	0.00331545	106.462	0.0124474
hsa-miR-369-5p-4373195	0.00463801	0.00353868	0.00156403	'IRF7	212.228	243.132	258.663	-0.938752	0.8813	0.00364417	117.018	0.0134349
hsa-miR-369-5p-4373195	0.00463801	0.00353868	0.00156403	'FABP4	1185.2	1208	3592.68	-0.938542	0.8809	0.00367442	117.989	0.0135231
hsa-miR-369-5p-4373195	0.00463801	0.00353868	0.00156403	'SORL1	1111.88	1334.58	1442.73	-0.935811	0.8757	0.00408202	131.078	0.0147196
hsa-miR-369-5p-4373195	0.00463801	0.00353868	0.00156403	'GPT2	368.571	524.023	597.872	-0.933913	0.8722	0.00437965	140.635	0.0155673
hsa-miR-369-5p-4373195	0.00463801	0.00353868	0.00156403	'SNED1	298.385	445.188	514.878	-0.933851	0.8721	0.00438963	140.955	0.0155993
hsa-miR-369-5p-4373195	0.00463801	0.00353868	0.00156403	'CD247	127.214	213.011	253.465	-0.933264	0.871	0.00448427	143.994	0.0158584
hsa-miR-369-5p-4373195	0.00463801	0.00353868	0.00156403	'QDPR	2702.42	3312.38	3576.09	-0.925711	0.8569	0.00580563	186.424	0.0196216
hsa-miR-369-5p-4373195	0.00463801	0.00353868	0.00156403	'TAGLN2	1785.28	1770.35	2037.22	-0.916928	0.8408	0.00758955	243.708	0.0242906
hsa-miR-369-5p-4373195	0.00463801	0.00353868	0.00156403	'TSPAN12	653.553	832.726	902.673	-0.916772	0.8405	0.00762354	244.799	0.0243703
hsa-miR-369-5p-4373195	0.00463801	0.00353868	0.00156403	'HLA-DRA	1087.83	954.276	3104.89	-0.914671	0.8366	0.00809155	259.828	0.0255485
hsa-miR-369-5p-4373195	0.00463801	0.00353868	0.00156403	'GDPD1	361.564	468.154	508.108	-0.913219	0.834	0.00842431	270.513	0.0263915
hsa-miR-369-5p-4373195	0.00463801	0.00353868	0.00156403	'NMB	296.842	383.715	416.148	-0.912869	0.8333	0.00850561	273.124	0.0266021
hsa-miR-369-5p-4373195	0.00463801	0.00353868	0.00156403	'VPS39	601.246	721.639	766.002	-0.911728	0.8312	0.00877372	281.733	0.0272891
hsa-miR-369-5p-4373195	0.00463801	0.00353868	0.00156403	'SLPI	317.976	304.95	481.876	-0.910313	0.8287	0.00911258	292.614	0.0281036
hsa-miR-369-5p-4373195	0.00463801	0.00353868	0.00156403	'ZNF291	458.541	453.549	512.072	-0.905744	0.8204	0.0102565	329.346	0.0308088
hsa-miR-369-5p-4373195	0.00463801	0.00353868	0.00156403	'NEBL	661.654	728.463	750.805	-0.903328	0.816	0.0108916	349.742	0.0323057
hsa-miR-369-5p-4373195	0.00463801	0.00353868	0.00156403	'ATXN2	644.715	633.157	741.278	-0.896872	0.8044	0.0126938	407.612	0.0364362
hsa-miR-380-5p-4373021	0.00172761	0.00182221	0.000275862	'NFIA	1241.01	1231.81	1383.93	-1	1	7.73926e-17	2.48516e-12	1.38064e-13
hsa-miR-380-5p-4373021	0.00172761	0.00182221	0.000275862	'CMAH	282.04	273.942	466.466	-0.999849	0.9997	1.19736e-09	3.84484e-05	8.4875e-08
hsa-miR-380-5p-4373021	0.00172761	0.00182221	0.000275862	'B2M	19521.8	19480.2	22160.3	-0.999157	0.9983	8.73855e-08	0.00280603	2.6852e-06
hsa-miR-380-5p-4373021	0.00172761	0.00182221	0.000275862	'SH2D3C	666.508	666.378	683.499	-0.998848	0.9977	1.90655e-07	0.00612214	5.05544e-06
hsa-miR-380-5p-4373021	0.00172761	0.00182221	0.000275862	'C1orf50	822.99	816.63	872.908	-0.998811	0.9976	2.06414e-07	0.00662816	5.39752e-06
hsa-miR-380-5p-4373021	0.00172761	0.00182221	0.000275862	'MYO1G	242.361	215.462	387.965	-0.995878	0.9918	4.60514e-06	0.147876	6.61933e-05
hsa-miR-380-5p-4373021	0.00172761	0.00182221	0.000275862	'DHRS3	1450.22	1341.47	2027.09	-0.995631	0.9913	5.32294e-06	0.170925	7.41219e-05
hsa-miR-380-5p-4373021	0.00172761	0.00182221	0.000275862	'THBS2	2525.22	2414.55	3099.11	-0.995342	0.9907	6.24723e-06	0.200605	8.46791e-05
hsa-miR-380-5p-4373021	0.00172761	0.00182221	0.000275862	'HR	433.245	450.791	570.986	-0.985265	0.9707	0.000109764	3.52464	0.000832068
hsa-miR-380-5p-4373021	0.00172761	0.00182221	0.000275862	'PTP4A1	1807.15	1832.9	1999.18	-0.984116	0.9685	0.000132237	4.24627	0.000965719
hsa-miR-380-5p-4373021	0.00172761	0.00182221	0.000275862	'ITGB2	302.978	264.746	413.754	-0.981049	0.9625	0.000204815	6.5768	0.00136505
hsa-miR-380-5p-4373021	0.00172761	0.00182221	0.000275862	'TMPRSS13	104.916	126.335	235.296	-0.978368	0.9572	0.000284165	9.12482	0.00175917
hsa-miR-380-5p-4373021	0.00172761	0.00182221	0.000275862	'MICAL2	697.493	643.072	835.665	-0.975234	0.9511	0.000396962	12.7468	0.00229384
hsa-miR-380-5p-4373021	0.00172761	0.00182221	0.000275862	'BACH2	503.626	481.059	559.563	-0.974043	0.9488	0.000445746	14.3133	0.00251199
hsa-miR-380-5p-4373021	0.00172761	0.00182221	0.000275862	'GLS2	127.607	179.402	400.017	-0.97261	0.946	0.000508915	16.3418	0.00279537
hsa-miR-380-5p-4373021	0.00172761	0.00182221	0.000275862	'CORO1A	335.741	374.562	527.18	-0.969504	0.9399	0.000663059	21.2915	0.00346937
hsa-miR-380-5p-4373021	0.00172761	0.00182221	0.000275862	'TTN	241.358	198.099	335.898	-0.967065	0.9352	0.000801241	25.7287	0.00402955
hsa-miR-380-5p-4373021	0.00172761	0.00182221	0.000275862	'MDH1B	358.105	386.224	475.529	-0.959389	0.9204	0.00133961	43.0161	0.00607915
hsa-miR-380-5p-4373021	0.00172761	0.00182221	0.000275862	'CMPK	2161.1	2230.2	2423.59	-0.951926	0.9062	0.00202296	64.9594	0.00838619
hsa-miR-380-5p-4373021	0.00172761	0.00182221	0.000275862	'ZNF385	329.538	295.726	387.863	-0.950303	0.9031	0.00219356	70.4373	0.00894555
hsa-miR-380-5p-4373021	0.00172761	0.00182221	0.000275862	'VLDLR	1483.15	1602.61	1905.93	-0.94533	0.8936	0.00276641	88.8323	0.0107715
hsa-miR-380-5p-4373021	0.00172761	0.00182221	0.000275862	'DARC	135.756	260.205	574.467	-0.944932	0.8929	0.00281554	90.4096	0.0109124
hsa-miR-380-5p-4373021	0.00172761	0.00182221	0.000275862	'C1orf136	366.665	400.061	480.439	-0.941362	0.8862	0.0032793	105.302	0.0123463
hsa-miR-380-5p-4373021	0.00172761	0.00182221	0.000275862	'RTN1	1026.17	1135.5	1372.48	-0.932864	0.8702	0.00454932	146.083	0.0160496
hsa-miR-380-5p-4373021	0.00172761	0.00182221	0.000275862	'DOK5	591.016	524.262	678.228	-0.92398	0.8537	0.00613604	197.034	0.0205244
hsa-miR-380-5p-4373021	0.00172761	0.00182221	0.000275862	'OPRM1	383.159	323.152	459.787	-0.921494	0.8492	0.00662841	212.845	0.0217967
hsa-miR-380-5p-4373021	0.00172761	0.00182221	0.000275862	'MAST3	278.649	366.872	533.055	-0.919855	0.8461	0.00696496	223.652	0.0226689
hsa-miR-380-5p-4373021	0.00172761	0.00182221	0.000275862	'HTATIP2	315.204	360.985	435.37	-0.90406	0.8173	0.0106969	343.488	0.0318427
hsa-miR-380-5p-4373021	0.00172761	0.00182221	0.000275862	'C20orf108	2256.58	2563.18	3055.03	-0.902593	0.8147	0.0110893	356.09	0.0327349
hsa-miR-380-5p-4373021	0.00172761	0.00182221	0.000275862	'BTBD11	225.402	288.332	388.264	-0.901416	0.8126	0.0114095	366.372	0.0335076
hsa-miR-382-4373019	0.18763	0.135794	0.0498411	'ZMYM5	746.585	843.575	1007.37	-0.999988	1	1.99423e-12	6.40368e-08	5.12294e-10
hsa-miR-382-4373019	0.18763	0.135794	0.0498411	'DHRS4	1227.54	1302.35	1434.39	-0.999865	0.9997	8.91191e-10	2.8617e-05	6.8626e-08
hsa-miR-382-4373019	0.18763	0.135794	0.0498411	'SIRT6	655.166	714.477	803.436	-0.999634	0.9993	1.08666e-08	0.000348937	4.96355e-07
hsa-miR-382-4373019	0.18763	0.135794	0.0498411	'ANGPTL1	552.198	629.352	739.644	-0.999189	0.9984	7.93976e-08	0.00254953	2.47288e-06
hsa-miR-382-4373019	0.18763	0.135794	0.0498411	'GATA2	344.366	395.555	496.662	-0.998986	0.998	1.38664e-07	0.00445266	3.94389e-06
hsa-miR-382-4373019	0.18763	0.135794	0.0498411	'CCDC32	473.89	508.345	581.229	-0.998089	0.9962	6.75907e-07	0.021704	1.39846e-05
hsa-miR-382-4373019	0.18763	0.135794	0.0498411	'SLC6A13	322.919	354.62	423.015	-0.997784	0.9956	9.77494e-07	0.0313883	1.89772e-05
hsa-miR-382-4373019	0.18763	0.135794	0.0498411	'RGN	350.49	505.674	702.7	-0.997299	0.9946	1.60292e-06	0.0514714	2.83121e-05
hsa-miR-382-4373019	0.18763	0.135794	0.0498411	'LINS1	671.038	699.029	763.185	-0.996734	0.9935	2.57476e-06	0.0826782	4.15051e-05
hsa-miR-382-4373019	0.18763	0.135794	0.0498411	'GRP	154.834	187.731	263.898	-0.996543	0.9931	2.96921e-06	0.0953444	4.66004e-05
hsa-miR-382-4373019	0.18763	0.135794	0.0498411	'C16orf44	335.741	404.095	563.613	-0.996389	0.9928	3.30859e-06	0.106242	5.11518e-05
hsa-miR-382-4373019	0.18763	0.135794	0.0498411	'TAZ	494.641	540.613	649.002	-0.996187	0.9924	3.79075e-06	0.121725	5.70673e-05
hsa-miR-382-4373019	0.18763	0.135794	0.0498411	'LYST	518.378	663.674	828.757	-0.994471	0.989	9.57647e-06	0.30751	0.000118364
hsa-miR-382-4373019	0.18763	0.135794	0.0498411	'C6orf89	616.934	685.25	761.986	-0.99412	0.9883	1.11632e-05	0.358462	0.000133505
hsa-miR-382-4373019	0.18763	0.135794	0.0498411	'GPR161	565.031	603.135	703.301	-0.993783	0.9876	1.28321e-05	0.41205	0.000149078
hsa-miR-382-4373019	0.18763	0.135794	0.0498411	'KYNU	187.853	195.264	215.37	-0.993008	0.9861	1.71929e-05	0.552081	0.000188745
hsa-miR-382-4373019	0.18763	0.135794	0.0498411	'FBXL3	1527.56	1705.01	1894.81	-0.992496	0.985	2.05043e-05	0.658412	0.00021737
hsa-miR-382-4373019	0.18763	0.135794	0.0498411	'SLC22A5	866.371	993.662	1129.29	-0.99236	0.9848	2.1437e-05	0.688363	0.000224662
hsa-miR-382-4373019	0.18763	0.135794	0.0498411	'CAPN12	244.187	290.808	333.89	-0.986456	0.9731	8.904e-05	2.85916	0.000703361
hsa-miR-382-4373019	0.18763	0.135794	0.0498411	'CDC2L5	1380.96	1780.28	2147.36	-0.986208	0.9726	9.31565e-05	2.99135	0.000730131
hsa-miR-382-4373019	0.18763	0.135794	0.0498411	'CD37	99.99	188.867	270.307	-0.986055	0.9723	9.5741e-05	3.07434	0.000745656
hsa-miR-382-4373019	0.18763	0.135794	0.0498411	'C8orf47	909.725	947.318	1079.34	-0.985753	0.9717	0.000100966	3.24211	0.000777484
hsa-miR-382-4373019	0.18763	0.135794	0.0498411	'MUC17	243.887	262.788	330.373	-0.985204	0.9706	0.0001109	3.56112	0.0008387
hsa-miR-382-4373019	0.18763	0.135794	0.0498411	'PIGG	1520.57	1659.35	1784.13	-0.985131	0.9705	0.000112267	3.605	0.000847438
hsa-miR-382-4373019	0.18763	0.135794	0.0498411	'PCYT1B	885.386	1047.03	1191.12	-0.984704	0.9696	0.000120437	3.86735	0.000896881
hsa-miR-382-4373019	0.18763	0.135794	0.0498411	'ITM2A	4425.99	4789.09	6126.45	-0.984295	0.9688	0.000128585	4.12901	0.000944636
hsa-miR-382-4373019	0.18763	0.135794	0.0498411	'NDRG2	1307.46	1560.9	1782.67	-0.983763	0.9678	0.000139649	4.48427	0.00100544
hsa-miR-382-4373019	0.18763	0.135794	0.0498411	'PLCG2	504.703	638.296	749.836	-0.981263	0.9629	0.000199153	6.395	0.00133507
hsa-miR-382-4373019	0.18763	0.135794	0.0498411	'TMPRSS13	104.916	126.335	235.296	-0.97416	0.949	0.00044081	14.1548	0.00248942
hsa-miR-382-4373019	0.18763	0.135794	0.0498411	'PNRC1	3250.76	3750	4117.12	-0.973708	0.9481	0.000460059	14.773	0.00257728
hsa-miR-382-4373019	0.18763	0.135794	0.0498411	'SPRR1A	273.091	292.783	396.556	-0.973066	0.9469	0.000488302	15.6799	0.00270482
hsa-miR-382-4373019	0.18763	0.135794	0.0498411	'SAMD8	431.818	497.412	540.6	-0.966298	0.9337	0.000847827	27.2246	0.00421564
hsa-miR-382-4373019	0.18763	0.135794	0.0498411	'HR	433.245	450.791	570.986	-0.965269	0.9317	0.000912846	29.3124	0.00447244
hsa-miR-382-4373019	0.18763	0.135794	0.0498411	'ZDHHC24	258.082	268.78	349.675	-0.962536	0.9265	0.00109935	35.3011	0.00519898
hsa-miR-382-4373019	0.18763	0.135794	0.0498411	'TTLL7	190.722	195.798	239.595	-0.959093	0.9199	0.00136361	43.7868	0.00616109
hsa-miR-382-4373019	0.18763	0.135794	0.0498411	'HIPK1	980.078	1017.8	1355.08	-0.958203	0.9182	0.00143738	46.1558	0.00641321
hsa-miR-382-4373019	0.18763	0.135794	0.0498411	'STAT4	552.609	728.966	832.239	-0.957739	0.9173	0.0014767	47.4184	0.00653867
hsa-miR-382-4373019	0.18763	0.135794	0.0498411	'MAN1C1	607.651	720.1	783.152	-0.954419	0.9109	0.00177647	57.0441	0.00756052
[truncated: 834 more rows]
