# Supplementary material for: MicroRNA signature of the human developing pancreas
Source: BMC Genomics. 2010 Sep 22;11:509. doi: 10.1186/1471-2164-11-509 (PMC2997005; doi:10.1186/1471-2164-11-509)
Supplement: Additional file 4 — Table S4: Correlation between microRNAs and gene targets predicted by TargetScan algorithm. [file 1471-2164-11-509-S4.XLS]

## Sheet: Sheet1
miRNA_expression_profile				Target_gene_expression_profile				Correlation
miRNA ID	10-11 wga	13-14-15 wga	21-22 wga	Gene Sym	9-10-11 wga	15 wga	20-23 wga	r	R2	p_value	Bonferroni_adj_p_value	Benjamini_Hochberg_adj_p_vale
hsa-miR-103-4373158	0.117111	0.049053	0.0405796	'ELMO1	2605.98	3820.19	3972.69	-1	1	2.96195e-16	2.77988e-11	4.48368e-13
hsa-miR-103-4373158	0.117111	0.049053	0.0405796	'UBE2H	883.949	1112.78	1141.75	-0.999999	1	8.3769e-15	7.86197e-10	7.21282e-12
hsa-miR-103-4373158	0.117111	0.049053	0.0405796	'MYO5C	2002.48	2864.8	2968.55	-0.999995	1	2.46869e-13	2.31694e-08	1.06772e-10
hsa-miR-103-4373158	0.117111	0.049053	0.0405796	'FLJ41603	158.594	318.75	337.924	-0.999993	1	4.80487e-13	4.50952e-08	1.86344e-10
hsa-miR-103-4373158	0.117111	0.049053	0.0405796	'CPM	249.05	330.027	340.511	-0.999993	1	5.65671e-13	5.30899e-08	2.10674e-10
hsa-miR-103-4373158	0.117111	0.049053	0.0405796	'METT10D	798.761	990.868	1013.8	-0.999992	1	6.77625e-13	6.35972e-08	2.41814e-10
hsa-miR-103-4373158	0.117111	0.049053	0.0405796	'JARID1A	933.152	1016.76	1027.62	-0.999991	1	9.12089e-13	8.56023e-08	3.05722e-10
hsa-miR-103-4373158	0.117111	0.049053	0.0405796	'SLC7A2	2188.82	3560.79	3720.88	-0.999982	1	5.65608e-12	5.3084e-07	1.2979e-09
hsa-miR-103-4373158	0.117111	0.049053	0.0405796	'AKAP1	711.078	1043.9	1089.87	-0.999947	0.9999	8.56292e-11	8.03655e-06	1.10392e-08
hsa-miR-103-4373158	0.117111	0.049053	0.0405796	'CYB5D1	520.62	712.462	733.321	-0.999927	0.9999	1.93342e-10	1.81457e-05	2.1223e-08
hsa-miR-103-4373158	0.117111	0.049053	0.0405796	'ASB1	888.226	1047.15	1069.5	-0.999926	0.9999	1.98256e-10	1.86069e-05	2.16359e-08
hsa-miR-103-4373158	0.117111	0.049053	0.0405796	'CDRT4	391.33	469.958	478.447	-0.99992	0.9998	2.4559e-10	2.30494e-05	2.5582e-08
hsa-miR-103-4373158	0.117111	0.049053	0.0405796	'TBC1D2B	726.241	877.393	893.635	-0.999915	0.9998	2.86206e-10	2.68613e-05	2.87594e-08
hsa-miR-103-4373158	0.117111	0.049053	0.0405796	'KIFC3	210.779	322.67	334.409	-0.999887	0.9998	5.77136e-10	5.41659e-05	4.99225e-08
hsa-miR-103-4373158	0.117111	0.049053	0.0405796	'GOSR1	1085.42	1281.65	1310.18	-0.999877	0.9998	7.12052e-10	6.68283e-05	5.96681e-08
hsa-miR-103-4373158	0.117111	0.049053	0.0405796	'ACSL1	909.948	1189.65	1218.31	-0.999856	0.9997	1.05141e-09	9.86776e-05	8.17544e-08
hsa-miR-103-4373158	0.117111	0.049053	0.0405796	'MTMR3	748.85	1013	1039.34	-0.999818	0.9996	1.89459e-09	0.000177813	1.324e-07
hsa-miR-103-4373158	0.117111	0.049053	0.0405796	'THUMPD1	1668.14	1885.54	1918.29	-0.999808	0.9996	2.15698e-09	0.000202439	1.46589e-07
hsa-miR-103-4373158	0.117111	0.049053	0.0405796	'PHF17	484.56	620.193	640.658	-0.999805	0.9996	2.25533e-09	0.000211669	1.51084e-07
hsa-miR-103-4373158	0.117111	0.049053	0.0405796	'TRADD	182.775	405.04	426.91	-0.999798	0.9996	2.47026e-09	0.000231841	1.63383e-07
hsa-miR-103-4373158	0.117111	0.049053	0.0405796	'ENPP4	657.613	801.537	815.384	-0.999762	0.9995	3.71437e-09	0.000348605	2.2578e-07
hsa-miR-103-4373158	0.117111	0.049053	0.0405796	'SMPD1	658.965	1086.06	1153.05	-0.999709	0.9994	6.14684e-09	0.000576899	3.39153e-07
hsa-miR-103-4373158	0.117111	0.049053	0.0405796	'CLCN3	1373.05	1701.15	1753.53	-0.999657	0.9993	9.2225e-09	0.000865559	4.74019e-07
hsa-miR-103-4373158	0.117111	0.049053	0.0405796	'RASSF5	761.005	1122.57	1181.27	-0.999603	0.9992	1.32724e-08	0.00124565	6.3749e-07
hsa-miR-103-4373158	0.117111	0.049053	0.0405796	'CLIC6	402.042	586.555	616.969	-0.999551	0.9991	1.81128e-08	0.00169994	8.23214e-07
hsa-miR-103-4373158	0.117111	0.049053	0.0405796	'ILDR1	325.021	423.766	440.191	-0.999518	0.999	2.16594e-08	0.0020328	9.43295e-07
hsa-miR-103-4373158	0.117111	0.049053	0.0405796	'GALNT12	503.027	632.562	654.269	-0.999489	0.999	2.49753e-08	0.00234401	1.0616e-06
hsa-miR-103-4373158	0.117111	0.049053	0.0405796	'DDHD2	1453.51	1516.64	1527.28	-0.999469	0.9989	2.75169e-08	0.00258255	1.14984e-06
hsa-miR-103-4373158	0.117111	0.049053	0.0405796	'DCUN1D3	389.705	429.542	432.605	-0.999311	0.9986	5.2814e-08	0.00495676	1.9302e-06
hsa-miR-103-4373158	0.117111	0.049053	0.0405796	'MIF4GD	561.685	815.995	860.646	-0.999289	0.9986	5.72466e-08	0.00537277	2.04833e-06
hsa-miR-103-4373158	0.117111	0.049053	0.0405796	'CD80	434.163	525.314	541.684	-0.999176	0.9984	8.26397e-08	0.00775599	2.74451e-06
hsa-miR-103-4373158	0.117111	0.049053	0.0405796	'SPATA13	1223.29	1727.45	1818.45	-0.99915	0.9983	8.93093e-08	0.00838194	2.92359e-06
hsa-miR-103-4373158	0.117111	0.049053	0.0405796	'ZDHHC23	460.43	608.415	618.99	-0.99914	0.9983	9.19305e-08	0.00862796	2.99063e-06
hsa-miR-103-4373158	0.117111	0.049053	0.0405796	'ZNF587	672.637	905.881	948.126	-0.999131	0.9983	9.43427e-08	0.00885435	3.05322e-06
hsa-miR-103-4373158	0.117111	0.049053	0.0405796	'TGOLN2	1458.52	1813.64	1879.85	-0.998966	0.9979	1.45519e-07	0.0136574	4.38017e-06
hsa-miR-103-4373158	0.117111	0.049053	0.0405796	'ORMDL3	965.99	1431.66	1462.29	-0.998939	0.9979	1.55253e-07	0.014571	4.59217e-06
hsa-miR-103-4373158	0.117111	0.049053	0.0405796	'IL16	368.564	485.072	506.986	-0.998912	0.9978	1.65325e-07	0.0155162	4.83371e-06
hsa-miR-103-4373158	0.117111	0.049053	0.0405796	'C10orf59	463.427	546.829	552.137	-0.998858	0.9977	1.86615e-07	0.0175143	5.32999e-06
hsa-miR-103-4373158	0.117111	0.049053	0.0405796	'ALAD	778.716	1202.83	1283.45	-0.998845	0.9977	1.91933e-07	0.0180135	5.44874e-06
hsa-miR-103-4373158	0.117111	0.049053	0.0405796	'RFFL	812.754	1125.73	1185.74	-0.998789	0.9976	2.16307e-07	0.0203011	5.9956e-06
hsa-miR-103-4373158	0.117111	0.049053	0.0405796	'MAPK8IP3	942.945	2299.23	2559.47	-0.998784	0.9976	2.18438e-07	0.0205011	6.0386e-06
hsa-miR-103-4373158	0.117111	0.049053	0.0405796	'TBC1D24	321.735	565.446	580.17	-0.99873	0.9975	2.43702e-07	0.0228722	6.60472e-06
hsa-miR-103-4373158	0.117111	0.049053	0.0405796	'ESRRA	365.851	499.229	507.279	-0.998727	0.9975	2.44904e-07	0.022985	6.63156e-06
hsa-miR-103-4373158	0.117111	0.049053	0.0405796	'TNFAIP3	820.601	1296.26	1324.54	-0.99869	0.9974	2.63161e-07	0.0246984	7.02858e-06
hsa-miR-103-4373158	0.117111	0.049053	0.0405796	'CCDC57	316.135	467.176	475.884	-0.998614	0.9972	3.03152e-07	0.0284517	7.89667e-06
hsa-miR-103-4373158	0.117111	0.049053	0.0405796	'NR3C2	346.95	663.139	680.981	-0.99856	0.9971	3.33033e-07	0.0312562	8.4774e-06
hsa-miR-103-4373158	0.117111	0.049053	0.0405796	'SH3BP2	265.444	382.53	405.732	-0.998557	0.9971	3.35196e-07	0.0314592	8.50478e-06
hsa-miR-103-4373158	0.117111	0.049053	0.0405796	'TAGLN3	567.848	814.793	826.954	-0.998227	0.9965	5.60363e-07	0.0525917	1.28023e-05
hsa-miR-103-4373158	0.117111	0.049053	0.0405796	'RALGPS1	475.635	700.798	711.576	-0.998159	0.9963	6.158e-07	0.0577947	1.381e-05
hsa-miR-103-4373158	0.117111	0.049053	0.0405796	'MAP3K14	318.471	385.065	399.15	-0.998016	0.996	7.42072e-07	0.0696456	1.604e-05
hsa-miR-103-4373158	0.117111	0.049053	0.0405796	'EPN3	136.603	295.702	329.541	-0.997964	0.9959	7.91382e-07	0.0742736	1.68919e-05
hsa-miR-103-4373158	0.117111	0.049053	0.0405796	'IL28RA	168.312	229.516	242.728	-0.997823	0.9956	9.36099e-07	0.0878557	1.9275e-05
hsa-miR-103-4373158	0.117111	0.049053	0.0405796	'FHIT	335.388	426.159	445.779	-0.99781	0.9956	9.4978e-07	0.0891397	1.95097e-05
hsa-miR-103-4373158	0.117111	0.049053	0.0405796	'WDFY2	359.582	405.834	415.904	-0.997738	0.9955	1.02948e-06	0.0966198	2.07517e-05
hsa-miR-103-4373158	0.117111	0.049053	0.0405796	'ACOX1	494.346	812.115	883.534	-0.997404	0.9948	1.45161e-06	0.136238	2.72204e-05
hsa-miR-103-4373158	0.117111	0.049053	0.0405796	'FOXP1	1308.63	1797.41	1813.68	-0.997351	0.9947	1.52691e-06	0.143305	2.83156e-05
hsa-miR-103-4373158	0.117111	0.049053	0.0405796	'STK24	3639.24	4078.64	4178.27	-0.997306	0.9946	1.59247e-06	0.149458	2.92424e-05
hsa-miR-103-4373158	0.117111	0.049053	0.0405796	'RAB11FIP5	583.764	657.552	674.296	-0.997297	0.9946	1.60567e-06	0.150696	2.94042e-05
hsa-miR-103-4373158	0.117111	0.049053	0.0405796	'CDC42SE2	1711.33	2003.17	2069.61	-0.997261	0.9945	1.65946e-06	0.155745	3.02008e-05
hsa-miR-103-4373158	0.117111	0.049053	0.0405796	'NF2	737.242	906.468	945.017	-0.997254	0.9945	1.67132e-06	0.156858	3.03812e-05
hsa-miR-103-4373158	0.117111	0.049053	0.0405796	'ZNF10	398.495	501.786	525.401	-0.997212	0.9944	1.73545e-06	0.162877	3.12804e-05
hsa-miR-103-4373158	0.117111	0.049053	0.0405796	'ARHGAP18	1028.98	1201.07	1206.38	-0.9972	0.9944	1.75476e-06	0.16469	3.15437e-05
hsa-miR-103-4373158	0.117111	0.049053	0.0405796	'KIAA0774	83.641	370.621	436.735	-0.997123	0.9943	1.87711e-06	0.176173	3.3259e-05
hsa-miR-103-4373158	0.117111	0.049053	0.0405796	'C4orf19	961.109	1187.85	1240.2	-0.997099	0.9942	1.91677e-06	0.179895	3.37767e-05
hsa-miR-103-4373158	0.117111	0.049053	0.0405796	'TTC9	141.79	221.039	239.778	-0.996805	0.9936	2.43893e-06	0.228901	4.10806e-05
hsa-miR-103-4373158	0.117111	0.049053	0.0405796	'KIF3B	1196.09	2291.14	2317.7	-0.996769	0.9935	2.50653e-06	0.235245	4.19856e-05
hsa-miR-103-4373158	0.117111	0.049053	0.0405796	'KIAA1128	808.534	812.235	813.117	-0.996705	0.9934	2.63402e-06	0.247211	4.36306e-05
hsa-miR-103-4373158	0.117111	0.049053	0.0405796	'YWHAB	3863.86	3934.45	3936.08	-0.996687	0.9934	2.67019e-06	0.250606	4.41285e-05
hsa-miR-103-4373158	0.117111	0.049053	0.0405796	'ZNFX1	588.916	839.574	844.873	-0.996554	0.9931	2.94485e-06	0.276383	4.77345e-05
hsa-miR-103-4373158	0.117111	0.049053	0.0405796	'CCDC47	1725.29	1941.22	1993.38	-0.996529	0.9931	2.99806e-06	0.281377	4.84131e-05
hsa-miR-103-4373158	0.117111	0.049053	0.0405796	'TFCP2L1	97.531	223.927	254.912	-0.996325	0.9927	3.45686e-06	0.324437	5.44815e-05
hsa-miR-103-4373158	0.117111	0.049053	0.0405796	'PHC1	1022.47	1183.86	1223.69	-0.996231	0.9925	3.68325e-06	0.345684	5.7413e-05
hsa-miR-103-4373158	0.117111	0.049053	0.0405796	'SLCO4C1	189.139	356.798	359.48	-0.996182	0.9924	3.80368e-06	0.356987	5.89282e-05
hsa-miR-103-4373158	0.117111	0.049053	0.0405796	'RIMBP2	719.78	956.16	1014.87	-0.99614	0.9923	3.90872e-06	0.366845	6.02472e-05
hsa-miR-103-4373158	0.117111	0.049053	0.0405796	'PPM1H	790.561	977.245	1024.26	-0.995936	0.9919	4.44371e-06	0.417055	6.66649e-05
hsa-miR-103-4373158	0.117111	0.049053	0.0405796	'ABHD14B	1117.44	1682	1825.28	-0.99582	0.9917	4.76774e-06	0.447467	7.04118e-05
hsa-miR-103-4373158	0.117111	0.049053	0.0405796	'AGPAT1	1861.6	2126.49	2129.43	-0.995806	0.9916	4.80671e-06	0.451124	7.08424e-05
hsa-miR-103-4373158	0.117111	0.049053	0.0405796	'DGCR2	2074.36	2591.14	2596.52	-0.995754	0.9915	4.95858e-06	0.465378	7.25565e-05
hsa-miR-103-4373158	0.117111	0.049053	0.0405796	'N4BP1	1036.4	1359.11	1362.27	-0.995703	0.9914	5.10609e-06	0.479222	7.4137e-05
hsa-miR-103-4373158	0.117111	0.049053	0.0405796	'XKR8	1462.7	1929.66	1933.8	-0.995631	0.9913	5.32417e-06	0.49969	7.67219e-05
hsa-miR-103-4373158	0.117111	0.049053	0.0405796	'LY6G5C	216.56	309.505	310.244	-0.995557	0.9911	5.55097e-06	0.520975	7.93565e-05
hsa-miR-103-4373158	0.117111	0.049053	0.0405796	'NUP210	321.727	492.399	536.669	-0.995479	0.991	5.79894e-06	0.544248	8.22127e-05
hsa-miR-103-4373158	0.117111	0.049053	0.0405796	'DNAJB13	198.488	299.571	326.243	-0.995198	0.9904	6.74017e-06	0.632585	9.25915e-05
hsa-miR-103-4373158	0.117111	0.049053	0.0405796	'PILRB	1048.47	1566.89	1566.88	-0.994885	0.9898	7.88627e-06	0.74015	0.00010509
hsa-miR-103-4373158	0.117111	0.049053	0.0405796	'ITPKC	510.885	617.056	645.938	-0.994667	0.9894	8.75425e-06	0.821613	0.000114081
hsa-miR-103-4373158	0.117111	0.049053	0.0405796	'P2RY8	123.18	196.237	216.156	-0.994626	0.9893	8.92312e-06	0.837462	0.000116008
hsa-miR-103-4373158	0.117111	0.049053	0.0405796	'NBEA	1296.09	1417.16	1416.53	-0.994414	0.9889	9.82543e-06	0.922146	0.000125428
hsa-miR-103-4373158	0.117111	0.049053	0.0405796	'MAP2K3	649.87	1306.31	1302.69	-0.994393	0.9888	9.91787e-06	0.930822	0.00012635
hsa-miR-103-4373158	0.117111	0.049053	0.0405796	'RNF13	1365.79	1513.81	1512.99	-0.994391	0.9888	9.92797e-06	0.93177	0.00012641
hsa-miR-103-4373158	0.117111	0.049053	0.0405796	'NDRG4	286.76	442.654	441.71	-0.994343	0.9887	1.01395e-05	0.951621	0.00012858
hsa-miR-103-4373158	0.117111	0.049053	0.0405796	'FAM53B	676.39	778.883	807.453	-0.994213	0.9885	1.07286e-05	1.00691	0.00013447
hsa-miR-103-4373158	0.117111	0.049053	0.0405796	'PAWR	1428.88	1717.28	1798.34	-0.994052	0.9881	1.14891e-05	1.07829	0.000142442
hsa-miR-103-4373158	0.117111	0.049053	0.0405796	'SEC14L5	276.81	439.708	485.613	-0.994003	0.988	1.17294e-05	1.10084	0.000144942
hsa-miR-103-4373158	0.117111	0.049053	0.0405796	'MKLN1	637.474	772.553	771.221	-0.993985	0.988	1.18169e-05	1.10905	0.000145832
hsa-miR-103-4373158	0.117111	0.049053	0.0405796	'RAB36	459.204	614.884	613.259	-0.993929	0.9879	1.20901e-05	1.1347	0.000148598
hsa-miR-103-4373158	0.117111	0.049053	0.0405796	'PHF15	592.24	995.992	1110.26	-0.993918	0.9879	1.21463e-05	1.13997	0.000149113
hsa-miR-103-4373158	0.117111	0.049053	0.0405796	'MADD	624.278	716.776	715.748	-0.993864	0.9878	1.24166e-05	1.16534	0.000151519
hsa-miR-103-4373158	0.117111	0.049053	0.0405796	'BTBD14B	308.222	417.541	416.205	-0.993756	0.9876	1.29673e-05	1.21702	0.000156752
hsa-miR-103-4373158	0.117111	0.049053	0.0405796	'RREB1	311.039	452.57	450.749	-0.993693	0.9874	1.32974e-05	1.248	0.00016
hsa-miR-103-4373158	0.117111	0.049053	0.0405796	'ADRBK1	1467.93	1935.28	2069.25	-0.993661	0.9874	1.34674e-05	1.26396	0.000161445
hsa-miR-103-4373158	0.117111	0.049053	0.0405796	'YIPF2	444.977	648.345	707.067	-0.993512	0.9871	1.42702e-05	1.3393	0.000168678
hsa-miR-103-4373158	0.117111	0.049053	0.0405796	'GNG4	267.097	342.01	363.669	-0.993485	0.987	1.44182e-05	1.35319	0.000170062
hsa-miR-103-4373158	0.117111	0.049053	0.0405796	'PISD	321.987	420.786	419.306	-0.993483	0.987	1.44272e-05	1.35404	0.000170148
hsa-miR-103-4373158	0.117111	0.049053	0.0405796	'LOC203547	2278.41	2384.16	2414.85	-0.993405	0.9869	1.48611e-05	1.39476	0.000174388
hsa-miR-103-4373158	0.117111	0.049053	0.0405796	'SLC39A3	365.858	633.777	629.237	-0.993285	0.9866	1.55477e-05	1.4592	0.000180729
hsa-miR-103-4373158	0.117111	0.049053	0.0405796	'DGKD	632.497	718.71	717.164	-0.993184	0.9864	1.61368e-05	1.51449	0.000186238
hsa-miR-103-4373158	0.117111	0.049053	0.0405796	'KIAA0323	816.151	951.277	948.457	-0.992878	0.9858	1.79996e-05	1.68932	0.000203582
hsa-miR-103-4373158	0.117111	0.049053	0.0405796	'FYCO1	650.475	733.555	758.307	-0.99284	0.9857	1.82427e-05	1.71213	0.00020581
hsa-miR-103-4373158	0.117111	0.049053	0.0405796	'TBL1XR1	2807.5	3154.98	3146.97	-0.992647	0.9853	1.94873e-05	1.82894	0.00021675
hsa-miR-103-4373158	0.117111	0.049053	0.0405796	'C11orf9	932.802	1058.92	1055.82	-0.992481	0.985	2.0603e-05	1.93365	0.000227114
hsa-miR-103-4373158	0.117111	0.049053	0.0405796	'RAB11FIP1	942.229	1246.32	1238.83	-0.992474	0.985	2.06501e-05	1.93807	0.000227446
hsa-miR-103-4373158	0.117111	0.049053	0.0405796	'ZNF655	1504.36	1690.3	1746.99	-0.992313	0.9847	2.17696e-05	2.04314	0.000236969
hsa-miR-103-4373158	0.117111	0.049053	0.0405796	'STARD7	5292.77	6414.12	6759.62	-0.992065	0.9842	2.35633e-05	2.21148	0.000252481
hsa-miR-103-4373158	0.117111	0.049053	0.0405796	'CYHR1	540.32	783.83	776.821	-0.992017	0.9841	2.39187e-05	2.24484	0.000255473
hsa-miR-103-4373158	0.117111	0.049053	0.0405796	'UGCGL1	460.066	596.823	592.471	-0.991671	0.9834	2.6581e-05	2.49471	0.000277993
hsa-miR-103-4373158	0.117111	0.049053	0.0405796	'MGC16385	453.311	529.741	553.682	-0.991663	0.9834	2.66476e-05	2.50096	0.000278565
hsa-miR-103-4373158	0.117111	0.049053	0.0405796	'NFASC	163.223	247.3	273.741	-0.991564	0.9832	2.74393e-05	2.57526	0.000285411
hsa-miR-103-4373158	0.117111	0.049053	0.0405796	'NEUROD1	1213.89	2439.67	2829.82	-0.99126	0.9826	2.99689e-05	2.81267	0.000306492
hsa-miR-103-4373158	0.117111	0.049053	0.0405796	'ITGA2	352.08	462.777	498.224	-0.991104	0.9823	3.13138e-05	2.93889	0.000317272
hsa-miR-103-4373158	0.117111	0.049053	0.0405796	'KCNMA1	893.505	1480.06	1668.53	-0.991015	0.9821	3.21021e-05	3.01287	0.0003232
hsa-miR-103-4373158	0.117111	0.049053	0.0405796	'OVOL1	389.559	639.93	720.544	-0.990961	0.982	3.25829e-05	3.058	0.000326954
hsa-miR-103-4373158	0.117111	0.049053	0.0405796	'TBRG1	1023.93	1649.49	1625.63	-0.990926	0.9819	3.29019e-05	3.08794	0.000329415
hsa-miR-103-4373158	0.117111	0.049053	0.0405796	'PPP2R5A	861.63	1215.67	1202.05	-0.990886	0.9819	3.32617e-05	3.12171	0.000332203
hsa-miR-103-4373158	0.117111	0.049053	0.0405796	'NECAP1	706.168	914.208	905.645	-0.990557	0.9812	3.63321e-05	3.40987	0.000356346
hsa-miR-103-4373158	0.117111	0.049053	0.0405796	'COQ10A	837.552	985.125	978.902	-0.990432	0.981	3.75419e-05	3.52342	0.000365424
hsa-miR-103-4373158	0.117111	0.049053	0.0405796	'PLXNA2	406.433	611.71	680.036	-0.99006	0.9802	4.12788e-05	3.87414	0.000393793
hsa-miR-103-4373158	0.117111	0.049053	0.0405796	'KIAA0495	987.718	1107.44	1101.99	-0.990009	0.9801	4.18058e-05	3.9236	0.00039789
hsa-miR-103-4373158	0.117111	0.049053	0.0405796	'ELMO3	135.046	300.711	356.012	-0.989978	0.9801	4.21257e-05	3.95362	0.000400285
hsa-miR-103-4373158	0.117111	0.049053	0.0405796	'NEBL	661.654	728.463	750.805	-0.989927	0.98	4.26624e-05	4.004	0.000404362
hsa-miR-103-4373158	0.117111	0.049053	0.0405796	'MOBKL2A	888.251	982.606	1014.16	-0.989927	0.98	4.26641e-05	4.00415	0.000404337
hsa-miR-103-4373158	0.117111	0.049053	0.0405796	'ZRANB1	1012.81	1060.18	1076.1	-0.989801	0.9797	4.40047e-05	4.12997	0.000414697
hsa-miR-103-4373158	0.117111	0.049053	0.0405796	'ASXL2	1119.48	1254.03	1247.68	-0.989794	0.9797	4.4077e-05	4.13676	0.000415296
hsa-miR-103-4373158	0.117111	0.049053	0.0405796	'SMAD3	748.709	839.645	870.246	-0.989749	0.9796	4.45644e-05	4.18251	0.000419257
hsa-miR-103-4373158	0.117111	0.049053	0.0405796	'BNIP3	2013.29	3099.82	3048.1	-0.989741	0.9796	4.46504e-05	4.19057	0.000419939
hsa-miR-103-4373158	0.117111	0.049053	0.0405796	'PLXNA1	728.816	826.802	859.865	-0.989671	0.9794	4.54138e-05	4.26222	0.000425711
hsa-miR-103-4373158	0.117111	0.049053	0.0405796	'RAB11FIP4	235.118	354.517	394.969	-0.989553	0.9792	4.67098e-05	4.38385	0.000435035
hsa-miR-103-4373158	0.117111	0.049053	0.0405796	'TACC1	2053.78	2559.15	2730.8	-0.989479	0.9791	4.75441e-05	4.46216	0.000441361
hsa-miR-103-4373158	0.117111	0.049053	0.0405796	'TMEM63A	331.959	563.525	551.919	-0.989412	0.9789	4.82951e-05	4.53264	0.00044705
hsa-miR-103-4373158	0.117111	0.049053	0.0405796	'PER2	625.144	998.101	1126.47	-0.989086	0.9783	5.20767e-05	4.88756	0.000476092
hsa-miR-103-4373158	0.117111	0.049053	0.0405796	'PTPN4	599.819	698.069	692.734	-0.988852	0.9778	5.48977e-05	5.15232	0.000496944
hsa-miR-103-4373158	0.117111	0.049053	0.0405796	'TOB2	847.809	1047.89	1117.66	-0.98869	0.9775	5.69074e-05	5.34093	0.000511485
hsa-miR-103-4373158	0.117111	0.049053	0.0405796	'CHGA	7928.9	13969.5	13629	-0.988569	0.9773	5.843e-05	5.48383	0.000522269
hsa-miR-103-4373158	0.117111	0.049053	0.0405796	'NKTR	1242.01	1410.22	1469.35	-0.988441	0.977	6.00705e-05	5.63779	0.00053368
hsa-miR-103-4373158	0.117111	0.049053	0.0405796	'SLC1A4	528.023	769.842	755.031	-0.987885	0.9759	6.75139e-05	6.33638	0.000586159
hsa-miR-103-4373158	0.117111	0.049053	0.0405796	'CNOT6L	2459.16	3118.98	3355.29	-0.987846	0.9758	6.8053e-05	6.38698	0.000589857
hsa-miR-103-4373158	0.117111	0.049053	0.0405796	'HPRT1	2107.16	2196.76	2229.01	-0.987685	0.9755	7.03097e-05	6.59878	0.000605337
hsa-miR-103-4373158	0.117111	0.049053	0.0405796	'AP1GBP1	183.519	201.279	200.151	-0.987559	0.9753	7.21108e-05	6.76781	0.000617952
hsa-miR-103-4373158	0.117111	0.049053	0.0405796	'LPPR4	156.184	414.33	507.939	-0.987438	0.975	7.38673e-05	6.93267	0.000630414
hsa-miR-103-4373158	0.117111	0.049053	0.0405796	'WDR22	940.696	1044.95	1082.93	-0.987282	0.9747	7.61728e-05	7.14904	0.000646154
hsa-miR-103-4373158	0.117111	0.049053	0.0405796	'KREMEN1	447.474	524.586	519.448	-0.987103	0.9744	7.88564e-05	7.40091	0.000663878
hsa-miR-103-4373158	0.117111	0.049053	0.0405796	'FLJ20489	305.548	485.185	551.152	-0.987014	0.9742	8.0216e-05	7.52851	0.000672369
hsa-miR-103-4373158	0.117111	0.049053	0.0405796	'EI24	1857.37	2269.64	2240.66	-0.986555	0.9733	8.74432e-05	8.2068	0.000721541
hsa-miR-103-4373158	0.117111	0.049053	0.0405796	'RASA4	234.963	771.806	733.317	-0.986342	0.9729	9.0927e-05	8.53377	0.000745698
hsa-miR-103-4373158	0.117111	0.049053	0.0405796	'NELF	656.824	791.196	781.262	-0.985998	0.9722	9.67167e-05	9.07715	0.000783391
hsa-miR-103-4373158	0.117111	0.049053	0.0405796	'SLC30A8	839.557	2252.69	2787.86	-0.985935	0.9721	9.77908e-05	9.17796	0.000789705
hsa-miR-103-4373158	0.117111	0.049053	0.0405796	'WWP1	1653.42	1976.9	1952.77	-0.985891	0.972	9.85606e-05	9.25021	0.000794146
hsa-miR-103-4373158	0.117111	0.049053	0.0405796	'PTPRN	253.261	437.42	507.357	-0.985835	0.9719	9.95241e-05	9.34063	0.000800328
hsa-miR-103-4373158	0.117111	0.049053	0.0405796	'TMCC1	725.93	828.679	820.877	-0.985685	0.9716	0.000102165	9.58852	0.00081667
hsa-miR-103-4373158	0.117111	0.049053	0.0405796	'F2RL1	243.806	487.748	580.972	-0.985607	0.9714	0.000103558	9.71925	0.000825835
hsa-miR-103-4373158	0.117111	0.049053	0.0405796	'SENP5	1004.17	1089.52	1122.21	-0.985525	0.9713	0.000105028	9.85718	0.000835709
hsa-miR-103-4373158	0.117111	0.049053	0.0405796	'ADCY7	395.258	583.3	656.342	-0.985001	0.9702	0.000114708	10.7657	0.000897063
hsa-miR-103-4373158	0.117111	0.049053	0.0405796	'AIM1	473.76	709.713	802.102	-0.984697	0.9696	0.000120564	11.3153	0.000932911
hsa-miR-103-4373158	0.117111	0.049053	0.0405796	'DMPK	395.938	459.307	484.263	-0.984476	0.9692	0.000124942	11.7262	0.000960374
hsa-miR-103-4373158	0.117111	0.049053	0.0405796	'STX3	1399.11	1758.43	1727.45	-0.984017	0.9683	0.000134298	12.6043	0.00101672
hsa-miR-103-4373158	0.117111	0.049053	0.0405796	'MAPK13	631.687	1081.15	1042.29	-0.983977	0.9682	0.000135128	12.6822	0.00102169
hsa-miR-103-4373158	0.117111	0.049053	0.0405796	'DTX3L	1096.81	1328.02	1307.46	-0.98356	0.9674	0.000144017	13.5164	0.00107282
hsa-miR-103-4373158	0.117111	0.049053	0.0405796	'PLAGL2	901.408	1108.53	1089.72	-0.983236	0.9668	0.000151154	14.1863	0.00111483
hsa-miR-103-4373158	0.117111	0.049053	0.0405796	'IDH3A	534.252	622.855	659.111	-0.982944	0.9662	0.000157765	14.8067	0.00115416
hsa-miR-103-4373158	0.117111	0.049053	0.0405796	'ZBTB38	1128.12	1178.39	1199.04	-0.982787	0.9659	0.000161393	15.1472	0.00117575
hsa-miR-103-4373158	0.117111	0.049053	0.0405796	'PURA	1158.1	2096.86	2009.07	-0.982766	0.9658	0.000161877	15.1927	0.00117828
hsa-miR-103-4373158	0.117111	0.049053	0.0405796	'PNPO	534.469	637.47	679.838	-0.982728	0.9658	0.000162776	15.277	0.00118371
hsa-miR-103-4373158	0.117111	0.049053	0.0405796	'DMD	1273.59	1455.08	1530.18	-0.982478	0.9653	0.000168679	15.831	0.00121768
hsa-miR-103-4373158	0.117111	0.049053	0.0405796	'CX3CL1	562.192	734.833	718.119	-0.982185	0.9647	0.000175736	16.4933	0.00125711
hsa-miR-103-4373158	0.117111	0.049053	0.0405796	'POMT1	408.981	475.983	469.471	-0.982118	0.9646	0.000177387	16.6483	0.0012668
hsa-miR-103-4373158	0.117111	0.049053	0.0405796	'BRD4	802.394	1158.09	1123.23	-0.981972	0.9643	0.000181006	16.988	0.00128658
hsa-miR-103-4373158	0.117111	0.049053	0.0405796	'STARD10	1361.75	1793.37	1975.29	-0.98169	0.9637	0.000188104	17.6541	0.00132768
hsa-miR-103-4373158	0.117111	0.049053	0.0405796	'ANK1	78.741	200.953	252.841	-0.98137	0.9631	0.000196334	18.4265	0.00137245
hsa-miR-103-4373158	0.117111	0.049053	0.0405796	'FOXA3	343.629	654.233	622.656	-0.981308	0.963	0.000197953	18.5785	0.0013812
hsa-miR-103-4373158	0.117111	0.049053	0.0405796	'COQ10B	833.512	988.276	1054.14	-0.981266	0.9629	0.000199062	18.6826	0.00138708
hsa-miR-103-4373158	0.117111	0.049053	0.0405796	'TRIM10	306.474	549.988	653.887	-0.981153	0.9627	0.000202052	18.9632	0.00140302
hsa-miR-103-4373158	0.117111	0.049053	0.0405796	'ITIH5	534.224	807.948	925.433	-0.980888	0.9621	0.000209165	19.6308	0.00144217
hsa-miR-103-4373158	0.117111	0.049053	0.0405796	'PPARA	562.566	856.174	825.229	-0.980616	0.9616	0.000216595	20.3281	0.00148304
hsa-miR-103-4373158	0.117111	0.049053	0.0405796	'GANAB	2975.44	3129.2	3112.95	-0.980563	0.9615	0.000218088	20.4682	0.00149141
hsa-miR-103-4373158	0.117111	0.049053	0.0405796	'SACM1L	2768.36	3202.1	3156.12	-0.980501	0.9614	0.000219789	20.6279	0.00150043
hsa-miR-103-4373158	0.117111	0.049053	0.0405796	'APOBEC2	213.541	379.412	361.458	-0.980079	0.9606	0.000231762	21.7515	0.00156396
hsa-miR-103-4373158	0.117111	0.049053	0.0405796	'KIAA0513	189.324	274.941	312.722	-0.979616	0.9596	0.000245332	23.0252	0.00163659
hsa-miR-103-4373158	0.117111	0.049053	0.0405796	'DNAJC12	1263.73	1661.74	1837.41	-0.979606	0.9596	0.000245622	23.0524	0.00163783
hsa-miR-103-4373158	0.117111	0.049053	0.0405796	'TOM1L2	547.516	682.852	742.638	-0.979565	0.9595	0.000246857	23.1683	0.00164396
hsa-miR-103-4373158	0.117111	0.049053	0.0405796	'FOSB	994.86	4270.77	3907.23	-0.979555	0.9595	0.000247149	23.1957	0.00164485
hsa-miR-103-4373158	0.117111	0.049053	0.0405796	'KIAA0152	1506.29	2074.66	2010.61	-0.97922	0.9589	0.000257278	24.1463	0.00169961
hsa-miR-103-4373158	0.117111	0.049053	0.0405796	'FOXK1	967.215	987.609	996.698	-0.979147	0.9587	0.000259515	24.3563	0.00171114
hsa-miR-103-4373158	0.117111	0.049053	0.0405796	'TFRC	3164.03	3929.53	4271.69	-0.979006	0.9585	0.000263882	24.7661	0.00173529
hsa-miR-103-4373158	0.117111	0.049053	0.0405796	'C22orf9	546.965	777.218	750.822	-0.978839	0.9581	0.000269106	25.2565	0.00176273
hsa-miR-103-4373158	0.117111	0.049053	0.0405796	'PRKACB	2429.93	2819	2993.66	-0.978802	0.9581	0.000270271	25.3657	0.00176814
hsa-miR-103-4373158	0.117111	0.049053	0.0405796	'NR5A2	1197.24	1353.56	1423.81	-0.978743	0.9579	0.000272132	25.5404	0.0017787
hsa-miR-103-4373158	0.117111	0.049053	0.0405796	'CLU	8771.29	14705.4	14011.3	-0.978377	0.9572	0.000283878	26.6428	0.00184201
hsa-miR-103-4373158	0.117111	0.049053	0.0405796	'ZNF500	328.144	569.628	541.317	-0.978323	0.9571	0.000285632	26.8074	0.00185019
hsa-miR-103-4373158	0.117111	0.049053	0.0405796	'RXRB	1231.71	1480.87	1451.6	-0.978275	0.957	0.000287181	26.9528	0.00185843
hsa-miR-103-4373158	0.117111	0.049053	0.0405796	'MARCH8	1333.09	2065	1978.97	-0.978262	0.957	0.000287615	26.9935	0.00186034
hsa-miR-103-4373158	0.117111	0.049053	0.0405796	'MAPKAPK3	1171.68	1279.71	1328.77	-0.978236	0.9569	0.000288454	27.0723	0.00186461
hsa-miR-103-4373158	0.117111	0.049053	0.0405796	'XDH	483.062	572.216	561.598	-0.977949	0.9564	0.000297968	27.9651	0.00191332
hsa-miR-103-4373158	0.117111	0.049053	0.0405796	'TCHP	1229.07	1400.11	1379.6	-0.977784	0.9561	0.000303519	28.4862	0.00194233
hsa-miR-103-4373158	0.117111	0.049053	0.0405796	'ABI3	373.898	461.119	450.553	-0.977534	0.9556	0.000312026	29.2846	0.00198526
hsa-miR-103-4373158	0.117111	0.049053	0.0405796	'DVL1	531.414	756.916	729.495	-0.97744	0.9554	0.000315261	29.5882	0.00200015
hsa-miR-103-4373158	0.117111	0.049053	0.0405796	'DACT2	599.845	795.397	885.689	-0.97741	0.9553	0.00031628	29.6838	0.00200539
hsa-miR-103-4373158	0.117111	0.049053	0.0405796	'NLGN2	714.168	884.426	863.64	-0.97734	0.9552	0.00031871	29.9119	0.00201726
hsa-miR-103-4373158	0.117111	0.049053	0.0405796	'TNRC6B	846.185	1034.45	1121.71	-0.977217	0.955	0.000323019	30.3163	0.0020378
hsa-miR-103-4373158	0.117111	0.049053	0.0405796	'GATAD2B	1206.34	1388.57	1473.08	-0.977189	0.9549	0.000324005	30.4088	0.00204292
hsa-miR-103-4373158	0.117111	0.049053	0.0405796	'CECR1	1019.45	1568.88	1824.91	-0.976943	0.9544	0.000332688	31.2237	0.00208757
hsa-miR-103-4373158	0.117111	0.049053	0.0405796	'GALM	719.907	806.322	795.601	-0.976932	0.9544	0.000333095	31.2619	0.0020897
hsa-miR-103-4373158	0.117111	0.049053	0.0405796	'ACACB	617.791	1087.04	1028.45	-0.976771	0.9541	0.000338873	31.8042	0.00211718
hsa-miR-103-4373158	0.117111	0.049053	0.0405796	'MUC20	208.574	408.179	383.095	-0.976598	0.9537	0.000345146	32.393	0.00215021
hsa-miR-103-4373158	0.117111	0.049053	0.0405796	'CRTC3	2520.09	2751.4	2860.02	-0.976549	0.9536	0.000346931	32.5605	0.00215833
hsa-miR-103-4373158	0.117111	0.049053	0.0405796	'NPLOC4	800.895	950.404	1020.68	-0.976497	0.9535	0.000348826	32.7384	0.00216767
hsa-miR-103-4373158	0.117111	0.049053	0.0405796	'PHACTR4	1001.68	1228.93	1199.86	-0.976127	0.9528	0.000362538	34.0253	0.00223909
hsa-miR-103-4373158	0.117111	0.049053	0.0405796	'INADL	434.981	683.478	651.654	-0.976093	0.9528	0.000363832	34.1467	0.00224472
hsa-miR-103-4373158	0.117111	0.049053	0.0405796	'ZBTB7A	358.81	469.297	521.904	-0.975822	0.9522	0.000374088	35.1093	0.00229397
hsa-miR-103-4373158	0.117111	0.049053	0.0405796	'FOXJ2	1087.84	1215.92	1277.43	-0.975367	0.9513	0.00039174	36.766	0.00238091
hsa-miR-103-4373158	0.117111	0.049053	0.0405796	'ZKSCAN1	1653.15	2226.78	2502.26	-0.975366	0.9513	0.000391772	36.769	0.00238095
hsa-miR-103-4373158	0.117111	0.049053	0.0405796	'DNAJC6	435.305	611.409	588.231	-0.975334	0.9513	0.000393026	36.8867	0.00238733
hsa-miR-103-4373158	0.117111	0.049053	0.0405796	'MST150	1198.12	1841.61	1756.74	-0.975274	0.9512	0.000395373	37.107	0.00239957
hsa-miR-103-4373158	0.117111	0.049053	0.0405796	'AKAP11	1333.96	1428.63	1474.51	-0.974871	0.9504	0.000411466	38.6173	0.0024742
hsa-miR-103-4373158	0.117111	0.049053	0.0405796	'ARV1	1080.38	1296.78	1267.74	-0.974774	0.9502	0.00041542	38.9884	0.00249239
hsa-miR-103-4373158	0.117111	0.049053	0.0405796	'ATP9B	520.766	664.36	734.744	-0.974252	0.9492	0.000436964	41.0103	0.00259576
hsa-miR-103-4373158	0.117111	0.049053	0.0405796	'ZNF365	135.943	203.9	237.399	-0.973937	0.9486	0.000450255	42.2578	0.00265638
hsa-miR-103-4373158	0.117111	0.049053	0.0405796	'C18orf45	912.203	1143.24	1110.91	-0.973504	0.9477	0.000468909	44.0085	0.00274367
hsa-miR-103-4373158	0.117111	0.049053	0.0405796	'IGSF1	277.783	443.666	526.479	-0.973224	0.9472	0.000481247	45.1664	0.00280102
hsa-miR-103-4373158	0.117111	0.049053	0.0405796	'KIAA0182	1721.23	2222.45	2151.68	-0.973215	0.9471	0.000481656	45.2049	0.00280305
hsa-miR-103-4373158	0.117111	0.049053	0.0405796	'DLGAP4	544.061	724.397	814.904	-0.972921	0.9466	0.000494769	46.4355	0.00286392
hsa-miR-103-4373158	0.117111	0.049053	0.0405796	'NOS1	361.558	449.19	493.224	-0.972852	0.9464	0.000497901	46.7295	0.00287708
hsa-miR-103-4373158	0.117111	0.049053	0.0405796	'ANXA11	1299.18	1605.84	1762.16	-0.972019	0.9448	0.000536399	50.3427	0.00305348
hsa-miR-103-4373158	0.117111	0.049053	0.0405796	'LYSMD2	1627.27	2113.03	2361.5	-0.971818	0.9444	0.000545975	51.2414	0.00309803
hsa-miR-103-4373158	0.117111	0.049053	0.0405796	'NPAS2	592.747	879.07	1026.98	-0.971232	0.9433	0.000574363	53.9057	0.00322808
hsa-miR-103-4373158	0.117111	0.049053	0.0405796	'RANBP10	572.84	692.075	753.731	-0.971173	0.9432	0.00057728	54.1795	0.00324156
hsa-miR-103-4373158	0.117111	0.049053	0.0405796	'EEF2K	1112.74	1209.49	1260.22	-0.970324	0.9415	0.000620063	58.1948	0.00342907
hsa-miR-103-4373158	0.117111	0.049053	0.0405796	'HSD17B12	2073.18	2619.41	2534.23	-0.969749	0.9404	0.000650018	61.0061	0.00356553
hsa-miR-103-4373158	0.117111	0.049053	0.0405796	'SLC27A1	654.956	873.722	838.881	-0.968935	0.9388	0.000693922	65.1266	0.00375305
hsa-miR-103-4373158	0.117111	0.049053	0.0405796	'FGFR3	2690.88	5329.89	4909.57	-0.968933	0.9388	0.000694063	65.1398	0.00375316
hsa-miR-103-4373158	0.117111	0.049053	0.0405796	'FAM20B	803.358	956.947	932.001	-0.968148	0.9373	0.000737973	69.261	0.00393998
hsa-miR-103-4373158	0.117111	0.049053	0.0405796	'TJP2	1046.76	1231.76	1332.49	-0.967974	0.937	0.000747947	70.197	0.0039783
hsa-miR-103-4373158	0.117111	0.049053	0.0405796	'MARCH9	295.19	533.501	664.794	-0.967207	0.9355	0.00079276	74.4029	0.00416706
hsa-miR-103-4373158	0.117111	0.049053	0.0405796	'ABHD12	562.439	623.489	613.221	-0.966681	0.9345	0.000824396	77.3721	0.00430203
hsa-miR-103-4373158	0.117111	0.049053	0.0405796	'BTG2	1030.64	2700.79	3631.79	-0.966434	0.934	0.000839492	78.7889	0.00436286
hsa-miR-103-4373158	0.117111	0.049053	0.0405796	'FAM98A	1692.54	1709.03	1706.2	-0.965804	0.9328	0.000878751	82.4734	0.00452777
hsa-miR-103-4373158	0.117111	0.049053	0.0405796	'KIAA2018	670.83	758.342	807.74	-0.965594	0.9324	0.000892024	83.7191	0.00457982
hsa-miR-103-4373158	0.117111	0.049053	0.0405796	'EPB41L4A	891.429	1067.3	1036.85	-0.965391	0.932	0.000905028	84.9396	0.00463063
hsa-miR-103-4373158	0.117111	0.049053	0.0405796	'CTDSP1	1586.11	2051.63	1970.89	-0.965312	0.9318	0.000910124	85.4179	0.00465037
hsa-miR-103-4373158	0.117111	0.049053	0.0405796	'OTUD5	616.147	823.358	787.254	-0.9651	0.9314	0.000923803	86.7017	0.0047077
hsa-miR-103-4373158	0.117111	0.049053	0.0405796	'CD59	3452.92	3615.15	3586.73	-0.964849	0.9309	0.000940203	88.2409	0.00477882
hsa-miR-103-4373158	0.117111	0.049053	0.0405796	'KIAA1618	264.531	362.216	344.813	-0.964054	0.9294	0.000993306	93.2248	0.00499891
hsa-miR-103-4373158	0.117111	0.049053	0.0405796	'FLJ14154	1234.32	1600.99	1535.26	-0.963754	0.9288	0.00101378	95.1463	0.0050788
hsa-miR-103-4373158	0.117111	0.049053	0.0405796	'TEF	538.066	851.496	1034.05	-0.963435	0.9282	0.00103581	97.2136	0.00516462
hsa-miR-103-4373158	0.117111	0.049053	0.0405796	'ADPRH	417.973	600.217	566.92	-0.962814	0.927	0.00107945	101.309	0.00533768
hsa-miR-103-4373158	0.117111	0.049053	0.0405796	'STC1	269.3	368.973	427.568	-0.962778	0.9269	0.00108205	101.554	0.00534775
hsa-miR-103-4373158	0.117111	0.049053	0.0405796	'TSPAN9	463.458	543.268	590.191	-0.96277	0.9269	0.00108258	101.604	0.00534981
hsa-miR-103-4373158	0.117111	0.049053	0.0405796	'MT1M	2684.41	6967.85	6177.27	-0.962301	0.926	0.00111637	104.775	0.00547785
hsa-miR-103-4373158	0.117111	0.049053	0.0405796	'SYN2	383.376	514.513	489.857	-0.961336	0.9242	0.00118768	111.467	0.0057576
hsa-miR-103-4373158	0.117111	0.049053	0.0405796	'FAM46A	1010.25	1177.87	1146.27	-0.961179	0.9239	0.00119953	112.579	0.00580127
hsa-miR-103-4373158	0.117111	0.049053	0.0405796	'C14orf45	1161.06	1418.13	1369.14	-0.960614	0.9228	0.00124281	116.641	0.00596661
hsa-miR-103-4373158	0.117111	0.049053	0.0405796	'MOBKL1A	1642.68	2056.38	2307.66	-0.960404	0.9224	0.00125911	118.171	0.00602698
hsa-miR-103-4373158	0.117111	0.049053	0.0405796	'USP20	239.995	301.193	338.404	-0.960325	0.9222	0.00126526	118.749	0.00605057
hsa-miR-103-4373158	0.117111	0.049053	0.0405796	'ZDHHC8	574.601	645.109	688.048	-0.960209	0.922	0.00127436	119.603	0.00608201
hsa-miR-103-4373158	0.117111	0.049053	0.0405796	'SLC25A34	473.918	842.107	1067.06	-0.959967	0.9215	0.00129339	121.389	0.00615781
hsa-miR-103-4373158	0.117111	0.049053	0.0405796	'PDK4	651.264	917.346	865.687	-0.959588	0.9208	0.00132355	124.219	0.00627434
hsa-miR-103-4373158	0.117111	0.049053	0.0405796	'ZNF395	838.727	1007.81	974.846	-0.959351	0.9204	0.00134267	126.013	0.00634667
hsa-miR-103-4373158	0.117111	0.049053	0.0405796	'GPR172A	365.979	402.916	425.687	-0.959292	0.9202	0.0013474	126.457	0.00636615
hsa-miR-103-4373158	0.117111	0.049053	0.0405796	'OS9	3490.21	4687.79	4453.89	-0.95925	0.9202	0.00135084	126.78	0.00637855
hsa-miR-103-4373158	0.117111	0.049053	0.0405796	'CDC42SE1	838.946	871.889	865.379	-0.958579	0.9189	0.00140591	131.949	0.00658594
hsa-miR-103-4373158	0.117111	0.049053	0.0405796	'SLC23A2	715.18	805.807	862.316	-0.958428	0.9186	0.00141854	133.135	0.00663483
hsa-miR-103-4373158	0.117111	0.049053	0.0405796	'MGAT5	574.701	919.448	850.506	-0.957883	0.9175	0.00146447	137.445	0.00681093
hsa-miR-103-4373158	0.117111	0.049053	0.0405796	'FLCN	216.804	298.979	350.724	-0.957671	0.9171	0.00148257	139.144	0.0068747
hsa-miR-103-4373158	0.117111	0.049053	0.0405796	'TJAP1	1367.91	1383.63	1393.56	-0.957401	0.9166	0.00150574	141.319	0.00695363
hsa-miR-103-4373158	0.117111	0.049053	0.0405796	'PACS2	662.121	801.86	773.62	-0.957255	0.9163	0.00151847	142.512	0.00700376
hsa-miR-103-4373158	0.117111	0.049053	0.0405796	'AGTR1	766.441	846.809	898.051	-0.956697	0.9153	0.0015673	147.096	0.00717997
hsa-miR-103-4373158	0.117111	0.049053	0.0405796	'LOC643641	691.861	883.816	1007.29	-0.956	0.9139	0.00162974	152.956	0.0074049
hsa-miR-103-4373158	0.117111	0.049053	0.0405796	'EZH1	509.338	702.018	662.064	-0.955664	0.9133	0.00166031	155.825	0.00751434
hsa-miR-103-4373158	0.117111	0.049053	0.0405796	'SFTPB	284.095	372.161	429.865	-0.954517	0.9111	0.00176722	165.859	0.00789241
hsa-miR-103-4373158	0.117111	0.049053	0.0405796	'BAZ2A	362.31	500.63	471.393	-0.954429	0.9109	0.00177551	166.637	0.00792415
hsa-miR-103-4373158	0.117111	0.049053	0.0405796	'PAX8	1131.36	1697.79	2069.93	-0.9543	0.9107	0.00178785	167.795	0.00796635
hsa-miR-103-4373158	0.117111	0.049053	0.0405796	'CHKA	848.957	1165.02	1097.9	-0.954122	0.9103	0.00180493	169.398	0.00802798
hsa-miR-103-4373158	0.117111	0.049053	0.0405796	'KIAA1407	545.673	866.971	798.596	-0.953983	0.9101	0.00181831	170.654	0.00807371
hsa-miR-103-4373158	0.117111	0.049053	0.0405796	'CKMT1A	371.195	468.174	532.298	-0.953775	0.9097	0.00183835	172.535	0.00814343
hsa-miR-103-4373158	0.117111	0.049053	0.0405796	'ARF6	1462.56	1530.31	1515.84	-0.953767	0.9097	0.00183922	172.616	0.00814689
hsa-miR-103-4373158	0.117111	0.049053	0.0405796	'KCNK1	327.272	532.126	488.125	-0.953361	0.9089	0.0018788	176.331	0.00829169
hsa-miR-103-4373158	0.117111	0.049053	0.0405796	'GABBR2	154.572	416.538	590.747	-0.953305	0.9088	0.00188434	176.851	0.00830988
hsa-miR-103-4373158	0.117111	0.049053	0.0405796	'CDH1	4106.69	6748.9	6178.03	-0.952962	0.9081	0.00191827	180.036	0.0084243
hsa-miR-103-4373158	0.117111	0.049053	0.0405796	'ARSD	860.619	1307.59	1210.92	-0.95289	0.908	0.00192548	180.712	0.00844961
hsa-miR-103-4373158	0.117111	0.049053	0.0405796	'PPP2R1B	1035.88	1121.26	1178.35	-0.952847	0.9079	0.00192973	181.111	0.0084655
hsa-miR-103-4373158	0.117111	0.049053	0.0405796	'PPHLN1	1260.23	1286.29	1303.75	-0.952632	0.9075	0.00195132	183.137	0.00854066
hsa-miR-103-4373158	0.117111	0.049053	0.0405796	'ARHGEF7	932.445	1013.98	1068.99	-0.952085	0.9065	0.00200676	188.341	0.0087312
hsa-miR-103-4373158	0.117111	0.049053	0.0405796	'NPTX2	278.506	450.711	567.677	-0.951538	0.9054	0.00206303	193.622	0.00892636
hsa-miR-103-4373158	0.117111	0.049053	0.0405796	'PCSK1	1432.14	2527.36	3272.4	-0.951409	0.9052	0.00207648	194.884	0.00897464
hsa-miR-103-4373158	0.117111	0.049053	0.0405796	'SIDT1	193.338	284.119	346.122	-0.951069	0.9045	0.00211206	198.223	0.00909238
hsa-miR-103-4373158	0.117111	0.049053	0.0405796	'EDEM3	1453.91	1754.83	1962.59	-0.950146	0.9028	0.00221044	207.457	0.00942899
hsa-miR-103-4373158	0.117111	0.049053	0.0405796	'LPIN2	925.777	1123.42	1261.27	-0.949268	0.9011	0.0023064	216.463	0.00974486
hsa-miR-103-4373158	0.117111	0.049053	0.0405796	'TOR1B	947.624	1036.51	1098.6	-0.949133	0.9009	0.00232149	217.879	0.00979494
hsa-miR-103-4373158	0.117111	0.049053	0.0405796	'ARIH2	644.021	725.022	706.404	-0.948485	0.8996	0.00239411	224.694	0.0100368
hsa-miR-103-4373158	0.117111	0.049053	0.0405796	'CNNM4	183.974	321.646	289.497	-0.947253	0.8973	0.00253582	237.994	0.0105265
hsa-miR-103-4373158	0.117111	0.049053	0.0405796	'CEP350	896.129	1030.41	998.908	-0.946889	0.8966	0.00257853	242.003	0.0106576
hsa-miR-103-4373158	0.117111	0.049053	0.0405796	'OLR1	305.316	369.399	415.407	-0.94671	0.8963	0.00259974	243.993	0.0107311
hsa-miR-103-4373158	0.117111	0.049053	0.0405796	'LDLRAP1	546.289	1036.15	920.946	-0.946689	0.8962	0.00260225	244.229	0.0107391
hsa-miR-103-4373158	0.117111	0.049053	0.0405796	'IRF4	130.41	240.279	319.624	-0.946181	0.8953	0.00266291	249.922	0.0109327
hsa-miR-103-4373158	0.117111	0.049053	0.0405796	'DBNDD2	716.916	809.072	875.85	-0.945876	0.8947	0.00269973	253.378	0.0110559
hsa-miR-103-4373158	0.117111	0.049053	0.0405796	'SLC25A20	793.723	959.585	920.121	-0.945748	0.8944	0.00271529	254.838	0.0111036
hsa-miR-103-4373158	0.117111	0.049053	0.0405796	'NEIL1	154.196	425.735	361.125	-0.945746	0.8944	0.00271559	254.866	0.0111043
hsa-miR-103-4373158	0.117111	0.049053	0.0405796	'POLR3A	444.419	630.348	765.34	-0.945699	0.8943	0.00272131	255.403	0.0111234
hsa-miR-103-4373158	0.117111	0.049053	0.0405796	'AGT	494.864	581.201	643.979	-0.945563	0.8941	0.00273788	256.958	0.011174
hsa-miR-103-4373158	0.117111	0.049053	0.0405796	'RAMP3	401.255	640.018	814.898	-0.944899	0.8928	0.00281972	264.64	0.0114256
hsa-miR-103-4373158	0.117111	0.049053	0.0405796	'ARL8B	2279.8	2588.65	2513.99	-0.944429	0.8919	0.00287854	270.159	0.0116188
hsa-miR-103-4373158	0.117111	0.049053	0.0405796	'GPR56	1180.39	2068.29	1852.77	-0.944085	0.8913	0.00292199	274.237	0.0117582
hsa-miR-103-4373158	0.117111	0.049053	0.0405796	'EFHC1	1073.22	1296.35	1242.13	-0.943989	0.8911	0.00293407	275.372	0.0117962
hsa-miR-103-4373158	0.117111	0.049053	0.0405796	'LARP2	302.36	387.135	450.144	-0.943548	0.8903	0.0029905	280.667	0.0119713
hsa-miR-103-4373158	0.117111	0.049053	0.0405796	'ATF6	652.368	675.847	670.067	-0.942871	0.889	0.00307832	288.91	0.0122544
hsa-miR-103-4373158	0.117111	0.049053	0.0405796	'PHKA1	184.641	310.894	279.401	-0.941707	0.8868	0.00323268	303.396	0.0127585
hsa-miR-103-4373158	0.117111	0.049053	0.0405796	'NTRK2	736.282	1415.9	1246.21	-0.941621	0.8867	0.00324425	304.483	0.0127912
hsa-miR-103-4373158	0.117111	0.049053	0.0405796	'REEP4	528.948	571.646	560.961	-0.941419	0.8863	0.00327154	307.044	0.0128772
hsa-miR-103-4373158	0.117111	0.049053	0.0405796	'LRRC15	201.777	276.198	257.219	-0.939687	0.883	0.00351088	329.507	0.0136227
hsa-miR-103-4373158	0.117111	0.049053	0.0405796	'TRIM14	284.745	506.167	448.812	-0.938211	0.8802	0.00372257	349.374	0.0142619
hsa-miR-103-4373158	0.117111	0.049053	0.0405796	'ACADSB	690.43	944.942	878.967	-0.93814	0.8801	0.00373293	350.346	0.014294
hsa-miR-103-4373158	0.117111	0.049053	0.0405796	'CLN5	694.998	877.627	830.108	-0.937778	0.8794	0.00378595	355.323	0.014454
hsa-miR-103-4373158	0.117111	0.049053	0.0405796	'DNAJC5	723.311	1007.75	933.378	-0.937303	0.8785	0.00385638	361.932	0.0146751
hsa-miR-103-4373158	0.117111	0.049053	0.0405796	'KIAA1715	712.232	1009.16	930.242	-0.935677	0.8755	0.00410255	385.037	0.0154218
hsa-miR-103-4373158	0.117111	0.049053	0.0405796	'MAP2K5	415.631	562.511	523.431	-0.935569	0.8753	0.00411931	386.61	0.0154718
hsa-miR-103-4373158	0.117111	0.049053	0.0405796	'MLLT10	652.216	822.992	776.917	-0.934142	0.8726	0.00434315	407.617	0.0161222
hsa-miR-103-4373158	0.117111	0.049053	0.0405796	'DGCR8	609.695	663.573	648.991	-0.933814	0.872	0.00439554	412.535	0.0162781
hsa-miR-103-4373158	0.117111	0.049053	0.0405796	'EDEM1	458.224	519.633	570.38	-0.933188	0.8708	0.00449652	422.012	0.0165755
hsa-miR-103-4373158	0.117111	0.049053	0.0405796	'MEGF9	689.151	806.716	774.635	-0.93295	0.8704	0.00453537	425.658	0.0166879
hsa-miR-103-4373158	0.117111	0.049053	0.0405796	'NRIP1	2282.04	2725.79	2603.89	-0.932237	0.8691	0.00465259	436.66	0.0170337
hsa-miR-103-4373158	0.117111	0.049053	0.0405796	'GRB10	735.667	1485.3	1275.81	-0.93036	0.8656	0.00496938	466.392	0.0179423
hsa-miR-103-4373158	0.117111	0.049053	0.0405796	'EIF2C4	893.99	956.007	1008.78	-0.930148	0.8652	0.00500598	469.827	0.0180467
hsa-miR-103-4373158	0.117111	0.049053	0.0405796	'CNNM3	712.541	833.406	936.501	-0.929897	0.8647	0.00504942	473.903	0.0181544
hsa-miR-103-4373158	0.117111	0.049053	0.0405796	'VTCN1	494.709	922.844	802.2	-0.929432	0.8638	0.00513045	481.508	0.0183873
hsa-miR-103-4373158	0.117111	0.049053	0.0405796	'MBNL2	1038.13	1242.63	1183.56	-0.926576	0.8585	0.00564444	529.748	0.019817
hsa-miR-103-4373158	0.117111	0.049053	0.0405796	'AP2A2	1494.29	1892.4	1777.01	-0.926162	0.8578	0.00572132	536.963	0.0200225
hsa-miR-103-4373158	0.117111	0.049053	0.0405796	'KPNA6	1184.44	1405.46	1602.25	-0.925299	0.8562	0.00588326	552.161	0.0204724
hsa-miR-103-4373158	0.117111	0.049053	0.0405796	'DTNA	478.803	778.633	690.895	-0.925013	0.8556	0.00593756	557.258	0.0206147
hsa-miR-103-4373158	0.117111	0.049053	0.0405796	'CAMKV	286.541	324.986	359.406	-0.924696	0.8551	0.00599809	562.939	0.0207826
hsa-miR-103-4373158	0.117111	0.049053	0.0405796	'SLC35B2	1201.53	1408.57	1347.5	-0.924041	0.8539	0.00612413	574.768	0.0211335
hsa-miR-103-4373158	0.117111	0.049053	0.0405796	'CD8B	165.478	256.97	340.211	-0.922925	0.8518	0.00634235	595.248	0.0217244
hsa-miR-103-4373158	0.117111	0.049053	0.0405796	'NEURL	411.549	787.846	675.79	-0.922855	0.8517	0.00635629	596.557	0.021765
hsa-miR-103-4373158	0.117111	0.049053	0.0405796	'CDC42BPA	587.272	961.586	849.612	-0.92228	0.8506	0.00647039	607.265	0.0220663
hsa-miR-103-4373158	0.117111	0.049053	0.0405796	'OGFR	391.217	488.477	459.379	-0.922266	0.8506	0.00647317	607.526	0.0220734
hsa-miR-103-4373158	0.117111	0.049053	0.0405796	'GCC2	1762.98	2283.1	2127.12	-0.921962	0.85	0.00653413	613.248	0.0222344
hsa-miR-103-4373158	0.117111	0.049053	0.0405796	'FUT10	439.274	471.001	500.171	-0.921759	0.8496	0.00657502	617.085	0.0223517
hsa-miR-103-4373158	0.117111	0.049053	0.0405796	'CAPN12	244.187	290.808	333.89	-0.92119	0.8486	0.00669016	627.892	0.0226504
hsa-miR-103-4373158	0.117111	0.049053	0.0405796	'CERK	1893.82	2091.44	2274.3	-0.921045	0.8483	0.00671977	630.67	0.0227309
hsa-miR-103-4373158	0.117111	0.049053	0.0405796	'P2RX5	44.098	143.1	235.53	-0.920036	0.8465	0.00692738	650.155	0.0233014
hsa-miR-103-4373158	0.117111	0.049053	0.0405796	'TMED3	893.449	1124.91	1054.3	-0.919746	0.8459	0.00698775	655.822	0.0234658
hsa-miR-103-4373158	0.117111	0.049053	0.0405796	'GYPB	539.186	829.058	1105.55	-0.917598	0.842	0.00744377	698.621	0.0246618
hsa-miR-103-4373158	0.117111	0.049053	0.0405796	'KIAA0247	1350.94	1750.16	2133.04	-0.916969	0.8408	0.00758048	711.451	0.0250132
hsa-miR-103-4373158	0.117111	0.049053	0.0405796	'LEPR	656.048	801.032	940.239	-0.916839	0.8406	0.00760891	714.119	0.0250779
hsa-miR-103-4373158	0.117111	0.049053	0.0405796	'MAP6	628.138	705.043	779.674	-0.915608	0.8383	0.00788093	739.649	0.025787
hsa-miR-103-4373158	0.117111	0.049053	0.0405796	'RDH11	1738.43	1885.75	2028.96	-0.915414	0.838	0.0079243	743.72	0.0259037
hsa-miR-103-4373158	0.117111	0.049053	0.0405796	'MTX3	863.878	1074.58	1007.82	-0.914577	0.8365	0.00811293	761.422	0.0263998
hsa-miR-103-4373158	0.117111	0.049053	0.0405796	'DAPP1	257.95	367.469	475.155	-0.914077	0.8355	0.00822678	772.108	0.0266852
hsa-miR-103-4373158	0.117111	0.049053	0.0405796	'PAG1	796.837	984.434	1170.19	-0.913254	0.834	0.0084162	789.885	0.0271812
hsa-miR-103-4373158	0.117111	0.049053	0.0405796	'KMO	123.865	199.812	275.09	-0.913135	0.8338	0.00844385	792.481	0.0272414
hsa-miR-103-4373158	0.117111	0.049053	0.0405796	'MAN2A2	632.047	757.727	717.388	-0.912723	0.8331	0.00853969	801.476	0.0274817
hsa-miR-103-4373158	0.117111	0.049053	0.0405796	'PAK3	1951.32	3121.35	2745.78	-0.912711	0.833	0.00854254	801.743	0.0274889
hsa-miR-103-4373158	0.117111	0.049053	0.0405796	'WWC3	1011.57	1188.72	1365.92	-0.912056	0.8318	0.00869622	816.167	0.0278783
hsa-miR-103-4373158	0.117111	0.049053	0.0405796	'MITF	472.851	588.146	703.808	-0.911714	0.8312	0.00877704	823.751	0.0280808
hsa-miR-103-4373158	0.117111	0.049053	0.0405796	'ZNF592	357.303	441.08	526.138	-0.910286	0.8286	0.00911926	855.87	0.0289585
hsa-miR-103-4373158	0.117111	0.049053	0.0405796	'DIAPH2	745.105	977.593	901.677	-0.910182	0.8284	0.00914454	858.242	0.0290231
hsa-miR-103-4373158	0.117111	0.049053	0.0405796	'EDIL3	1779.14	1971	2166.9	-0.909608	0.8274	0.00928428	871.357	0.0293871
hsa-miR-103-4373158	0.117111	0.049053	0.0405796	'CD48	326.525	519.986	719.763	-0.90825	0.8249	0.00961986	902.853	0.0302139
hsa-miR-103-4373158	0.117111	0.049053	0.0405796	'FOXP4	574.981	743.92	921.031	-0.906416	0.8216	0.0100833	946.352	0.03136
hsa-miR-103-4373158	0.117111	0.049053	0.0405796	'CEP164	806.458	1053.99	970.763	-0.905669	0.8202	0.0102759	964.426	0.0318492
hsa-miR-103-4373158	0.117111	0.049053	0.0405796	'VGLL3	1339.42	1669.06	1558.19	-0.905612	0.8201	0.0102906	965.806	0.0318874
hsa-miR-103-4373158	0.117111	0.049053	0.0405796	'ZHX3	255.557	362.581	475.787	-0.905327	0.8196	0.0103645	972.74	0.0320634
hsa-miR-103-4373158	0.117111	0.049053	0.0405796	'ZNF395	922.486	1186.48	1097.34	-0.904978	0.819	0.0104555	981.282	0.0322801
hsa-miR-103-4373158	0.117111	0.049053	0.0405796	'NR1D2	564.248	749.95	948.878	-0.903773	0.8168	0.0107731	1011.09	0.0330443
hsa-miR-103-4373158	0.117111	0.049053	0.0405796	'TRIM25	1075.78	1403.83	1292	-0.903443	0.8162	0.0108611	1019.35	0.0332642
hsa-miR-103-4373158	0.117111	0.049053	0.0405796	'BBS1	1137.36	1555.2	1412.07	-0.902652	0.8148	0.0110734	1039.27	0.0337712
hsa-miR-103-4373158	0.117111	0.049053	0.0405796	'AQP1	980.217	2020.88	3147.1	-0.902509	0.8145	0.011112	1042.89	0.0338656
hsa-miR-103-4373158	0.117111	0.049053	0.0405796	'PODXL	3184.09	3357.33	3545.22	-0.902244	0.814	0.0111836	1049.62	0.0340432
hsa-miR-103-4373158	0.117111	0.049053	0.0405796	'STK4	763.422	904.296	1057.84	-0.901623	0.8129	0.011353	1065.51	0.0344414
hsa-miR-103-4373158	0.117111	0.049053	0.0405796	'MAK	408.416	530.931	488.586	-0.90116	0.8121	0.01148	1077.43	0.0347491
hsa-miR-103-4373158	0.117111	0.049053	0.0405796	'C1orf142	626.336	670.604	719.471	-0.900036	0.8101	0.0117916	1106.68	0.0354806
hsa-miR-103-4373158	0.117111	0.049053	0.0405796	'ETV6	636.604	677.615	723.627	-0.897993	0.8064	0.01237	1160.96	0.0368511
hsa-miR-103-4373158	0.117111	0.049053	0.0405796	'C6orf89	616.934	685.25	761.986	-0.897846	0.8061	0.0124123	1164.93	0.0369467
hsa-miR-103-4373158	0.117111	0.049053	0.0405796	'UHMK1	357.102	477.765	435.158	-0.897496	0.8055	0.0125131	1174.4	0.0372021
hsa-miR-103-4373158	0.117111	0.049053	0.0405796	'TLE2	2420.05	2961.75	2770.4	-0.89743	0.8054	0.0125321	1176.17	0.0372454
hsa-miR-103-4373158	0.117111	0.049053	0.0405796	'PLEKHA1	1302.61	1464.42	1647.75	-0.896748	0.8042	0.0127302	1194.77	0.037691
hsa-miR-103-4373158	0.117111	0.049053	0.0405796	'ZNF81	156.543	323.11	263.724	-0.895794	0.8024	0.0130097	1221	0.0383191
hsa-miR-125a-4373149	0.574246	0.36615	0.303858	'ST18	250.023	423.054	474.673	-1	1	7.89193e-17	7.40682e-12	1.54309e-13
hsa-miR-125a-4373149	0.574246	0.36615	0.303858	'FYCO1	650.475	733.555	758.307	-1	1	4.01513e-16	3.76832e-11	5.98147e-13
hsa-miR-125a-4373149	0.574246	0.36615	0.303858	'KCNK3	271.607	1025.09	1249.41	-1	1	8.25136e-16	7.74415e-11	1.04651e-12
hsa-miR-125a-4373149	0.574246	0.36615	0.303858	'ADCY9	456.022	490.585	500.841	-0.999999	1	8.63247e-15	8.10183e-10	7.23378e-12
hsa-miR-125a-4373149	0.574246	0.36615	0.303858	'MOAP1	1519.43	1810.59	1896.75	-0.999998	1	3.33521e-14	3.1302e-09	2.18895e-11
hsa-miR-125a-4373149	0.574246	0.36615	0.303858	'GPR160	2210.79	2635.77	2765	-0.999996	1	1.66982e-13	1.56718e-08	7.95523e-11
hsa-miR-125a-4373149	0.574246	0.36615	0.303858	'ECE1	852.106	1154.48	1243.45	-0.999995	1	2.48851e-13	2.33554e-08	1.06646e-10
hsa-miR-125a-4373149	0.574246	0.36615	0.303858	'VISA	397.665	590.161	648.829	-0.999994	1	3.28827e-13	3.08614e-08	1.3418e-10
hsa-miR-125a-4373149	0.574246	0.36615	0.303858	'ZNF655	1504.36	1690.3	1746.99	-0.999994	1	3.65461e-13	3.42996e-08	1.4658e-10
hsa-miR-125a-4373149	0.574246	0.36615	0.303858	'ZNF498	584.66	660.271	682.472	-0.999994	1	4.40985e-13	4.13878e-08	1.73171e-10
hsa-miR-125a-4373149	0.574246	0.36615	0.303858	'KIAA1467	861.769	1011	1054.71	-0.999992	1	7.99013e-13	7.49898e-08	2.74688e-10
hsa-miR-125a-4373149	0.574246	0.36615	0.303858	'EVC	453.539	468.242	472.542	-0.999991	1	1.11667e-12	1.04802e-07	3.56471e-10
hsa-miR-125a-4373149	0.574246	0.36615	0.303858	'STARD7	5292.77	6414.12	6759.62	-0.999985	1	3.5688e-12	3.34943e-07	9.35595e-10
hsa-miR-125a-4373149	0.574246	0.36615	0.303858	'LOC203547	2278.41	2384.16	2414.85	-0.999984	1	4.57134e-12	4.29034e-07	1.12904e-09
hsa-miR-125a-4373149	0.574246	0.36615	0.303858	'MTAP	189.599	378.854	433.206	-0.999971	0.9999	1.94172e-11	1.82236e-06	3.38729e-09
hsa-miR-125a-4373149	0.574246	0.36615	0.303858	'MGC16385	453.311	529.741	553.682	-0.999963	0.9999	3.51959e-11	3.30324e-06	5.50541e-09
hsa-miR-125a-4373149	0.574246	0.36615	0.303858	'NFASC	163.223	247.3	273.741	-0.999956	0.9999	5.38515e-11	5.05413e-06	7.69273e-09
hsa-miR-125a-4373149	0.574246	0.36615	0.303858	'ABHD2	379.027	524.214	564.778	-0.999921	0.9998	2.3669e-10	2.22141e-05	2.4848e-08
hsa-miR-125a-4373149	0.574246	0.36615	0.303858	'ITGA2	352.08	462.777	498.224	-0.999917	0.9998	2.63658e-10	2.47451e-05	2.70143e-08
hsa-miR-125a-4373149	0.574246	0.36615	0.303858	'FAM53B	676.39	778.883	807.453	-0.999916	0.9998	2.7772e-10	2.60649e-05	2.80268e-08
hsa-miR-125a-4373149	0.574246	0.36615	0.303858	'KCNMA1	893.505	1480.06	1668.53	-0.999908	0.9998	3.39804e-10	3.18916e-05	3.30141e-08
hsa-miR-125a-4373149	0.574246	0.36615	0.303858	'TIRAP	624.573	743.937	782.384	-0.999902	0.9998	4.03815e-10	3.78992e-05	3.78614e-08
hsa-miR-125a-4373149	0.574246	0.36615	0.303858	'ZNF236	820.947	948.745	984.058	-0.999894	0.9998	4.88679e-10	4.5864e-05	4.3847e-08
hsa-miR-125a-4373149	0.574246	0.36615	0.303858	'P2RY8	123.18	196.237	216.156	-0.999857	0.9997	1.03429e-09	9.70715e-05	8.08256e-08
hsa-miR-125a-4373149	0.574246	0.36615	0.303858	'IFRD2	820.327	1066.79	1133.5	-0.999835	0.9997	1.48777e-09	0.000139632	1.08663e-07
hsa-miR-125a-4373149	0.574246	0.36615	0.303858	'ZNF714	387.043	530.083	568.795	-0.999834	0.9997	1.49619e-09	0.000140422	1.09108e-07
hsa-miR-125a-4373149	0.574246	0.36615	0.303858	'VEGFB	312.653	458.856	498.393	-0.999832	0.9997	1.55326e-09	0.000145778	1.12051e-07
hsa-miR-125a-4373149	0.574246	0.36615	0.303858	'ARHGEF9	847.314	951.813	986.558	-0.999794	0.9996	2.57062e-09	0.00024126	1.68009e-07
hsa-miR-125a-4373149	0.574246	0.36615	0.303858	'TRIB1	1158.47	1735.31	1928.16	-0.999772	0.9995	3.34543e-09	0.000313978	2.08347e-07
hsa-miR-125a-4373149	0.574246	0.36615	0.303858	'MOBKL2A	888.251	982.606	1014.16	-0.99977	0.9995	3.39085e-09	0.000318241	2.09921e-07
hsa-miR-125a-4373149	0.574246	0.36615	0.303858	'CDC14B	246.447	291.318	306.383	-0.999753	0.9995	4.06456e-09	0.000381471	2.42204e-07
hsa-miR-125a-4373149	0.574246	0.36615	0.303858	'ATP6V0A1	897.397	1326.11	1439.4	-0.999751	0.9995	4.15743e-09	0.000390188	2.47111e-07
hsa-miR-125a-4373149	0.574246	0.36615	0.303858	'DNAJB13	198.488	299.571	326.243	-0.999745	0.9995	4.40091e-09	0.000413038	2.58796e-07
hsa-miR-125a-4373149	0.574246	0.36615	0.303858	'PLXNA1	728.816	826.802	859.865	-0.99973	0.9995	5.07229e-09	0.00047605	2.89041e-07
hsa-miR-125a-4373149	0.574246	0.36615	0.303858	'NUP210	321.727	492.399	536.669	-0.999675	0.9994	8.07395e-09	0.000757764	4.2428e-07
hsa-miR-125a-4373149	0.574246	0.36615	0.303858	'SFRS2IP	1237.02	1406.42	1464.32	-0.999666	0.9993	8.63094e-09	0.00081004	4.48279e-07
hsa-miR-125a-4373149	0.574246	0.36615	0.303858	'PER2	625.144	998.101	1126.47	-0.999629	0.9993	1.12688e-08	0.00105761	5.55178e-07
hsa-miR-125a-4373149	0.574246	0.36615	0.303858	'TOB2	847.809	1047.89	1117.66	-0.999552	0.9991	1.79703e-08	0.00168656	8.19118e-07
hsa-miR-125a-4373149	0.574246	0.36615	0.303858	'PPM1H	790.561	977.245	1024.26	-0.999537	0.9991	1.9588e-08	0.00183839	8.73758e-07
hsa-miR-125a-4373149	0.574246	0.36615	0.303858	'MAP2K7	497.565	551.874	570.867	-0.999534	0.9991	1.98323e-08	0.00186132	8.81725e-07
hsa-miR-125a-4373149	0.574246	0.36615	0.303858	'SLC4A4	3532.59	4444.07	4763.97	-0.999512	0.999	2.23473e-08	0.00209736	9.66081e-07
hsa-miR-125a-4373149	0.574246	0.36615	0.303858	'NKTR	1242.01	1410.22	1469.35	-0.999502	0.999	2.35016e-08	0.00220569	1.00625e-06
hsa-miR-125a-4373149	0.574246	0.36615	0.303858	'C18orf25	854.706	980.24	1011.61	-0.999497	0.999	2.40869e-08	0.00226062	1.02849e-06
hsa-miR-125a-4373149	0.574246	0.36615	0.303858	'TFCP2L1	97.531	223.927	254.912	-0.999392	0.9988	3.86224e-08	0.00362483	1.50972e-06
hsa-miR-125a-4373149	0.574246	0.36615	0.303858	'CCDC47	1725.29	1941.22	1993.38	-0.999305	0.9986	5.39634e-08	0.00506463	1.95697e-06
hsa-miR-125a-4373149	0.574246	0.36615	0.303858	'FLJ20489	305.548	485.185	551.152	-0.999171	0.9983	8.37478e-08	0.00785999	2.7764e-06
hsa-miR-125a-4373149	0.574246	0.36615	0.303858	'CD8A	281.913	489.003	537.635	-0.999129	0.9983	9.49806e-08	0.00891422	3.07175e-06
hsa-miR-125a-4373149	0.574246	0.36615	0.303858	'LRP10	1549.22	1943.9	2034.32	-0.99896	0.9979	1.47801e-07	0.0138715	4.43605e-06
hsa-miR-125a-4373149	0.574246	0.36615	0.303858	'ZNF10	398.495	501.786	525.401	-0.998945	0.9979	1.53061e-07	0.0143652	4.55028e-06
hsa-miR-125a-4373149	0.574246	0.36615	0.303858	'NF2	737.242	906.468	945.017	-0.998919	0.9978	1.62639e-07	0.0152642	4.77006e-06
hsa-miR-125a-4373149	0.574246	0.36615	0.303858	'RAB11FIP5	583.764	657.552	674.296	-0.998892	0.9978	1.73269e-07	0.0162618	5.02527e-06
hsa-miR-125a-4373149	0.574246	0.36615	0.303858	'SLC30A8	839.557	2252.69	2787.86	-0.998882	0.9978	1.77078e-07	0.0166193	5.10736e-06
hsa-miR-125a-4373149	0.574246	0.36615	0.303858	'CALCOCO2	1079.15	1213.12	1243.47	-0.998879	0.9978	1.78165e-07	0.0167213	5.12923e-06
hsa-miR-125a-4373149	0.574246	0.36615	0.303858	'TP53INP2	576.744	782.832	829.508	-0.998878	0.9978	1.78751e-07	0.0167763	5.13979e-06
hsa-miR-125a-4373149	0.574246	0.36615	0.303858	'SECISBP2	1135.1	1199.7	1224.27	-0.998838	0.9977	1.9519e-07	0.0183192	5.52448e-06
hsa-miR-125a-4373149	0.574246	0.36615	0.303858	'C3orf18	276.332	369.562	390.548	-0.998833	0.9977	1.97195e-07	0.0185074	5.5745e-06
hsa-miR-125a-4373149	0.574246	0.36615	0.303858	'FKBP2	849.866	1570.41	1847.47	-0.998721	0.9974	2.47771e-07	0.0232541	6.68797e-06
hsa-miR-125a-4373149	0.574246	0.36615	0.303858	'PCDH7	563.188	621.587	644.242	-0.998622	0.9972	2.98708e-07	0.0280346	7.80256e-06
hsa-miR-125a-4373149	0.574246	0.36615	0.303858	'WDFY2	359.582	405.834	415.904	-0.998577	0.9972	3.23405e-07	0.0303525	8.29076e-06
hsa-miR-125a-4373149	0.574246	0.36615	0.303858	'ERMAP	301.332	401.417	440.478	-0.998552	0.9971	3.38069e-07	0.0317288	8.56147e-06
hsa-miR-125a-4373149	0.574246	0.36615	0.303858	'PHF21A	521.129	570.683	581.32	-0.998463	0.9969	3.92267e-07	0.0368155	9.63756e-06
hsa-miR-125a-4373149	0.574246	0.36615	0.303858	'EPN3	136.603	295.702	329.541	-0.998387	0.9968	4.42346e-07	0.0415155	1.06042e-05
hsa-miR-125a-4373149	0.574246	0.36615	0.303858	'MAN2B2	573.961	703.35	756.008	-0.998009	0.996	7.48383e-07	0.0702379	1.61429e-05
hsa-miR-125a-4373149	0.574246	0.36615	0.303858	'PCNX	153.444	353.043	435.076	-0.997868	0.9957	8.88424e-07	0.0833812	1.85209e-05
hsa-miR-125a-4373149	0.574246	0.36615	0.303858	'SH3BP2	265.444	382.53	405.732	-0.997764	0.9955	1.00049e-06	0.0938985	2.0298e-05
hsa-miR-125a-4373149	0.574246	0.36615	0.303858	'STARD10	1361.75	1793.37	1975.29	-0.997478	0.995	1.35084e-06	0.126781	2.57266e-05
hsa-miR-125a-4373149	0.574246	0.36615	0.303858	'RFFL	812.754	1125.73	1185.74	-0.997452	0.9949	1.38579e-06	0.130061	2.62484e-05
hsa-miR-125a-4373149	0.574246	0.36615	0.303858	'AFF1	1482.63	1965.57	2057.6	-0.997392	0.9948	1.46833e-06	0.137808	2.74408e-05
hsa-miR-125a-4373149	0.574246	0.36615	0.303858	'CYB561	682.022	1260.53	1370.75	-0.997391	0.9948	1.47084e-06	0.138043	2.74767e-05
hsa-miR-125a-4373149	0.574246	0.36615	0.303858	'ANK1	78.741	200.953	252.841	-0.997358	0.9947	1.5169e-06	0.142366	2.81689e-05
hsa-miR-125a-4373149	0.574246	0.36615	0.303858	'IL16	368.564	485.072	506.986	-0.997265	0.9945	1.65421e-06	0.155253	3.01228e-05
hsa-miR-125a-4373149	0.574246	0.36615	0.303858	'TGOLN2	1458.52	1813.64	1879.85	-0.997177	0.9944	1.78971e-06	0.167969	3.20614e-05
hsa-miR-125a-4373149	0.574246	0.36615	0.303858	'CAMTA2	389.178	537.381	564.657	-0.997049	0.9941	2.00024e-06	0.187729	3.49849e-05
hsa-miR-125a-4373149	0.574246	0.36615	0.303858	'PSMF1	841.519	893.845	903.363	-0.99693	0.9939	2.20678e-06	0.207113	3.7898e-05
hsa-miR-125a-4373149	0.574246	0.36615	0.303858	'MBP	594.083	683.964	723.282	-0.996834	0.9937	2.38403e-06	0.223748	4.02932e-05
hsa-miR-125a-4373149	0.574246	0.36615	0.303858	'CPEB3	108.246	303.326	338.252	-0.996768	0.9935	2.50936e-06	0.235511	4.20179e-05
hsa-miR-125a-4373149	0.574246	0.36615	0.303858	'KIAA0513	189.324	274.941	312.722	-0.99667	0.9934	2.70387e-06	0.253766	4.45829e-05
hsa-miR-125a-4373149	0.574246	0.36615	0.303858	'SEMA4B	668.917	975.181	1029.41	-0.996654	0.9933	2.73647e-06	0.256826	4.5002e-05
hsa-miR-125a-4373149	0.574246	0.36615	0.303858	'FOXK1	967.215	987.609	996.698	-0.996478	0.993	3.1093e-06	0.291817	4.98832e-05
hsa-miR-125a-4373149	0.574246	0.36615	0.303858	'NOL9	685.843	780.363	822.649	-0.996402	0.9928	3.2787e-06	0.307715	5.22792e-05
hsa-miR-125a-4373149	0.574246	0.36615	0.303858	'RAB37	190.145	323.963	346.983	-0.996351	0.9927	3.39667e-06	0.318787	5.37222e-05
hsa-miR-125a-4373149	0.574246	0.36615	0.303858	'JMJD2C	223.622	451.664	490.891	-0.996351	0.9927	3.39783e-06	0.318896	5.37315e-05
hsa-miR-125a-4373149	0.574246	0.36615	0.303858	'NR5A2	1197.24	1353.56	1423.81	-0.99631	0.9926	3.49261e-06	0.327792	5.49617e-05
hsa-miR-125a-4373149	0.574246	0.36615	0.303858	'GALNT12	503.027	632.562	654.269	-0.996072	0.9922	4.08341e-06	0.383241	6.24069e-05
hsa-miR-125a-4373149	0.574246	0.36615	0.303858	'CBX6	2945.55	4171.94	4376.2	-0.996006	0.992	4.25633e-06	0.39947	6.4493e-05
hsa-miR-125a-4373149	0.574246	0.36615	0.303858	'RASSF5	761.005	1122.57	1181.27	-0.995728	0.9915	5.03293e-06	0.472355	7.33699e-05
hsa-miR-125a-4373149	0.574246	0.36615	0.303858	'TNRC6B	846.185	1034.45	1121.71	-0.995656	0.9913	5.24884e-06	0.49262	7.58343e-05
hsa-miR-125a-4373149	0.574246	0.36615	0.303858	'GATAD2B	1206.34	1388.57	1473.08	-0.995643	0.9913	5.28609e-06	0.496115	7.62668e-05
hsa-miR-125a-4373149	0.574246	0.36615	0.303858	'SCML2	927.856	1109.19	1138.35	-0.995624	0.9913	5.34544e-06	0.501686	7.69575e-05
hsa-miR-125a-4373149	0.574246	0.36615	0.303858	'ZBTB4	1255.23	1661.06	1726.05	-0.995576	0.9912	5.4909e-06	0.515338	7.86535e-05
hsa-miR-125a-4373149	0.574246	0.36615	0.303858	'MGAT4A	817.556	1167.38	1222.32	-0.995363	0.9907	6.17517e-06	0.579558	8.65788e-05
hsa-miR-125a-4373149	0.574246	0.36615	0.303858	'HIVEP2	379.206	512.953	533.947	-0.995358	0.9907	6.19438e-06	0.581361	8.67315e-05
hsa-miR-125a-4373149	0.574246	0.36615	0.303858	'WDTC1	664.308	1005.42	1058.82	-0.995327	0.9907	6.29579e-06	0.590879	8.77325e-05
hsa-miR-125a-4373149	0.574246	0.36615	0.303858	'PLCB1	928.939	1123.82	1216.26	-0.995121	0.9903	7.01205e-06	0.658102	9.55988e-05
hsa-miR-125a-4373149	0.574246	0.36615	0.303858	'PXN	1096.2	1184.03	1197.49	-0.995091	0.9902	7.11954e-06	0.66819	9.67971e-05
hsa-miR-125a-4373149	0.574246	0.36615	0.303858	'FBXL19	253.093	312.731	321.848	-0.995063	0.9902	7.21976e-06	0.677597	9.78762e-05
hsa-miR-125a-4373149	0.574246	0.36615	0.303858	'ZBTB7A	358.81	469.297	521.904	-0.995032	0.9901	7.33485e-06	0.688398	9.90643e-05
hsa-miR-125a-4373149	0.574246	0.36615	0.303858	'LOC201164	413.192	536.065	554.701	-0.994975	0.99	7.54645e-06	0.708257	0.000101484
hsa-miR-125a-4373149	0.574246	0.36615	0.303858	'KY	292.468	425.308	488.714	-0.994972	0.99	7.5561e-06	0.709162	0.000101585
hsa-miR-125a-4373149	0.574246	0.36615	0.303858	'PHF17	484.56	620.193	640.658	-0.994917	0.9899	7.76569e-06	0.728833	0.000103749
hsa-miR-125a-4373149	0.574246	0.36615	0.303858	'ZNF557	2334.55	3656.81	3855.01	-0.994843	0.9897	8.05006e-06	0.755522	0.000106999
hsa-miR-125a-4373149	0.574246	0.36615	0.303858	'SCAMP5	617.615	997.642	1054.41	-0.994804	0.9896	8.20189e-06	0.769772	0.000108572
hsa-miR-125a-4373149	0.574246	0.36615	0.303858	'AKAP11	1333.96	1428.63	1474.51	-0.994594	0.9892	9.05602e-06	0.849935	0.000117362
hsa-miR-125a-4373149	0.574246	0.36615	0.303858	'GOSR1	1085.42	1281.65	1310.18	-0.994499	0.989	9.45664e-06	0.887534	0.00012158
hsa-miR-125a-4373149	0.574246	0.36615	0.303858	'PKP4	1087.31	1208.59	1225.86	-0.994266	0.9886	1.04856e-05	0.984102	0.000131988
hsa-miR-125a-4373149	0.574246	0.36615	0.303858	'C9orf7	1095.37	1367.45	1406.06	-0.994224	0.9885	1.06777e-05	1.00213	0.000133975
hsa-miR-125a-4373149	0.574246	0.36615	0.303858	'ASB1	888.226	1047.15	1069.5	-0.994122	0.9883	1.11558e-05	1.047	0.000139044
hsa-miR-125a-4373149	0.574246	0.36615	0.303858	'PLK3	258.045	418.229	440.576	-0.994031	0.9881	1.15927e-05	1.08801	0.000143461
hsa-miR-125a-4373149	0.574246	0.36615	0.303858	'AKAP1	711.078	1043.9	1089.87	-0.993917	0.9879	1.2151e-05	1.14041	0.000149151
hsa-miR-125a-4373149	0.574246	0.36615	0.303858	'PRKCE	139.682	231.532	277.212	-0.993915	0.9879	1.21594e-05	1.1412	0.000149235
hsa-miR-125a-4373149	0.574246	0.36615	0.303858	'MYO1E	613.798	799.838	892.428	-0.993896	0.9878	1.22567e-05	1.15033	0.000150095
hsa-miR-125a-4373149	0.574246	0.36615	0.303858	'MAPK1	2137.52	2185.92	2210.21	-0.993654	0.9873	1.35035e-05	1.26734	0.000161774
hsa-miR-125a-4373149	0.574246	0.36615	0.303858	'ENTPD6	694.783	846.288	922.424	-0.993629	0.9873	1.36378e-05	1.27995	0.000163113
hsa-miR-125a-4373149	0.574246	0.36615	0.303858	'MGC4172	281.215	359.461	369.711	-0.993313	0.9867	1.53822e-05	1.44367	0.000179159
hsa-miR-125a-4373149	0.574246	0.36615	0.303858	'PSAP	5715.52	5970.14	6002.45	-0.992953	0.986	1.75341e-05	1.64562	0.000199373
hsa-miR-125a-4373149	0.574246	0.36615	0.303858	'RANBP10	572.84	692.075	753.731	-0.9928	0.9857	1.8494e-05	1.73572	0.000208194
hsa-miR-125a-4373149	0.574246	0.36615	0.303858	'GLIS2	1635.76	1944.89	1983.46	-0.992758	0.9856	1.87637e-05	1.76103	0.000210448
hsa-miR-125a-4373149	0.574246	0.36615	0.303858	'GOLGA2	1102.87	1547.97	1603.33	-0.992723	0.9855	1.89896e-05	1.78223	0.0002126
hsa-miR-125a-4373149	0.574246	0.36615	0.303858	'EPB41	715.326	836.557	899.457	-0.992698	0.9854	1.91526e-05	1.79753	0.000214017
hsa-miR-125a-4373149	0.574246	0.36615	0.303858	'CCR7	198.152	568.114	761.017	-0.992548	0.9852	2.01518e-05	1.89131	0.000223058
hsa-miR-125a-4373149	0.574246	0.36615	0.303858	'PDZD2	918.544	1016.14	1067.72	-0.992126	0.9843	2.31107e-05	2.16901	0.00024874
hsa-miR-125a-4373149	0.574246	0.36615	0.303858	'SLC7A2	2188.82	3560.79	3720.88	-0.991999	0.9841	2.40551e-05	2.25764	0.000256492
hsa-miR-125a-4373149	0.574246	0.36615	0.303858	'ITGA7	269.327	412.752	489.051	-0.991917	0.9839	2.46711e-05	2.31545	0.000261781
hsa-miR-125a-4373149	0.574246	0.36615	0.303858	'KIAA1543	176.491	299.459	365.705	-0.991505	0.9831	2.79219e-05	2.62056	0.000289468
hsa-miR-125a-4373149	0.574246	0.36615	0.303858	'PARP14	411.168	504.438	555.045	-0.991266	0.9826	2.99176e-05	2.80785	0.000306066
hsa-miR-125a-4373149	0.574246	0.36615	0.303858	'CYB5D1	520.62	712.462	733.321	-0.991207	0.9825	3.04221e-05	2.85521	0.000309978
hsa-miR-125a-4373149	0.574246	0.36615	0.303858	'BTG2	1030.64	2700.79	3631.79	-0.990326	0.9807	3.85773e-05	3.6206	0.000373142
hsa-miR-125a-4373149	0.574246	0.36615	0.303858	'MTMR3	748.85	1013	1039.34	-0.990258	0.9806	3.92638e-05	3.68503	0.000378417
hsa-miR-125a-4373149	0.574246	0.36615	0.303858	'ST8SIA3	247.998	414.863	431.36	-0.990164	0.9804	4.02137e-05	3.77417	0.000385947
hsa-miR-125a-4373149	0.574246	0.36615	0.303858	'KIAA2018	670.83	758.342	807.74	-0.989871	0.9798	4.32599e-05	4.06007	0.000409034
hsa-miR-125a-4373149	0.574246	0.36615	0.303858	'DKFZP434B0335	567.077	763.199	874.984	-0.989509	0.9791	4.72022e-05	4.43007	0.000438751
hsa-miR-125a-4373149	0.574246	0.36615	0.303858	'TNS1	1092.24	1655.88	1708.04	-0.989458	0.979	4.77755e-05	4.48388	0.000443027
hsa-miR-125a-4373149	0.574246	0.36615	0.303858	'SYNJ2BP	783.565	907.287	978.083	-0.989361	0.9788	4.88794e-05	4.58748	0.000451479
hsa-miR-125a-4373149	0.574246	0.36615	0.303858	'ARF3	1127.88	1343.42	1468.04	-0.988963	0.978	5.3553e-05	5.02611	0.000486932
hsa-miR-125a-4373149	0.574246	0.36615	0.303858	'ANKH	388.869	462.231	504.673	-0.98894	0.978	5.38318e-05	5.05228	0.000488993
hsa-miR-125a-4373149	0.574246	0.36615	0.303858	'TEF	538.066	851.496	1034.05	-0.988676	0.9775	5.70771e-05	5.35686	0.000512913
hsa-miR-125a-4373149	0.574246	0.36615	0.303858	'CHRM5	268.12	285.76	296.069	-0.988543	0.9772	5.87649e-05	5.51526	0.000524563
hsa-miR-125a-4373149	0.574246	0.36615	0.303858	'RAB3IP	489.866	777.224	801.033	-0.98832	0.9768	6.1644e-05	5.78547	0.000544618
hsa-miR-125a-4373149	0.574246	0.36615	0.303858	'STC1	269.3	368.973	427.568	-0.988307	0.9768	6.18156e-05	5.80158	0.000545826
hsa-miR-125a-4373149	0.574246	0.36615	0.303858	'TSPAN9	463.458	543.268	590.191	-0.988303	0.9767	6.18708e-05	5.80676	0.000546159
hsa-miR-125a-4373149	0.574246	0.36615	0.303858	'TCF7	1041.26	1604.43	1937.33	-0.988084	0.9763	6.47806e-05	6.07986	0.000567098
hsa-miR-125a-4373149	0.574246	0.36615	0.303858	'CYLD	457.575	594.539	676.574	-0.987543	0.9752	7.23449e-05	6.78978	0.000619732
hsa-miR-125a-4373149	0.574246	0.36615	0.303858	'KIAA0556	922.881	1243.09	1267.43	-0.987474	0.9751	7.33475e-05	6.88388	0.000626833
hsa-miR-125a-4373149	0.574246	0.36615	0.303858	'MLLT6	574.337	761.617	874.002	-0.987464	0.9751	7.34939e-05	6.89763	0.000627913
hsa-miR-125a-4373149	0.574246	0.36615	0.303858	'USP20	239.995	301.193	338.404	-0.986905	0.974	8.18914e-05	7.68576	0.000683786
hsa-miR-125a-4373149	0.574246	0.36615	0.303858	'ZDHHC8	574.601	645.109	688.048	-0.986838	0.9738	8.29405e-05	7.78421	0.000690702
hsa-miR-125a-4373149	0.574246	0.36615	0.303858	'LPP	1362.75	1734.56	1961.28	-0.986783	0.9737	8.38103e-05	7.86585	0.000696709
hsa-miR-125a-4373149	0.574246	0.36615	0.303858	'COL4A2	5693.32	5758.9	5763.4	-0.986508	0.9732	8.81963e-05	8.27748	0.00072686
hsa-miR-125a-4373149	0.574246	0.36615	0.303858	'RPP14	909.992	1059.8	1070.03	-0.986475	0.9731	8.87441e-05	8.3289	0.000730477
hsa-miR-125a-4373149	0.574246	0.36615	0.303858	'ATP8B1	833.13	1264.98	1530.76	-0.986379	0.9729	9.03018e-05	8.4751	0.000741608
hsa-miR-125a-4373149	0.574246	0.36615	0.303858	'EPOR	1020.81	1960.34	2020.66	-0.985928	0.9721	9.79242e-05	9.19048	0.000790511
hsa-miR-125a-4373149	0.574246	0.36615	0.303858	'SCML4	152.621	251.868	313.737	-0.985809	0.9718	9.99829e-05	9.38369	0.000802848
hsa-miR-125a-4373149	0.574246	0.36615	0.303858	'CAMKK1	452.154	660.325	673.355	-0.985708	0.9716	0.000101753	9.54978	0.000814272
hsa-miR-125a-4373149	0.574246	0.36615	0.303858	'SRF	317.729	396.669	445.994	-0.985704	0.9716	0.000101837	9.55768	0.000814806
hsa-miR-125a-4373149	0.574246	0.36615	0.303858	'MEN1	1008.76	1196.75	1208.27	-0.985528	0.9713	0.000104965	9.85126	0.000835419
hsa-miR-125a-4373149	0.574246	0.36615	0.303858	'ADCK1	398.519	510.225	580.4	-0.985459	0.9711	0.000106215	9.96863	0.000843299
hsa-miR-125a-4373149	0.574246	0.36615	0.303858	'TBC1D24	321.735	565.446	580.17	-0.985409	0.971	0.00010713	10.0545	0.000848482
hsa-miR-125a-4373149	0.574246	0.36615	0.303858	'ESRRA	365.851	499.229	507.279	-0.9854	0.971	0.000107285	10.069	0.000849416
hsa-miR-125a-4373149	0.574246	0.36615	0.303858	'GABBR1	632.324	741.771	748.222	-0.985204	0.9706	0.000110906	10.4088	0.000872491
hsa-miR-125a-4373149	0.574246	0.36615	0.303858	'TJAP1	1367.91	1383.63	1393.56	-0.985192	0.9706	0.000111131	10.43	0.000873901
hsa-miR-125a-4373149	0.574246	0.36615	0.303858	'C10orf10	446.251	902.311	1193.42	-0.984719	0.9697	0.000120133	11.2748	0.000930114
hsa-miR-125a-4373149	0.574246	0.36615	0.303858	'C9orf5	2461.19	2762.2	2957.49	-0.983943	0.9681	0.000135842	12.7491	0.00102568
hsa-miR-125a-4373149	0.574246	0.36615	0.303858	'RALGPS1	475.635	700.798	711.576	-0.983607	0.9675	0.000143003	13.4213	0.00106696
hsa-miR-125a-4373149	0.574246	0.36615	0.303858	'SNX27	673.604	923.73	935.497	-0.983484	0.9672	0.000145672	13.6717	0.00108291
hsa-miR-125a-4373149	0.574246	0.36615	0.303858	'IL22RA1	284.03	1251.88	1296.45	-0.983335	0.9669	0.000148949	13.9793	0.00110247
hsa-miR-125a-4373149	0.574246	0.36615	0.303858	'PAX8	1131.36	1697.79	2069.93	-0.983327	0.9669	0.000149138	13.9971	0.00110343
hsa-miR-125a-4373149	0.574246	0.36615	0.303858	'HECTD3	970.741	1340.71	1357.27	-0.983141	0.9666	0.000153294	14.3871	0.00112761
hsa-miR-125a-4373149	0.574246	0.36615	0.303858	'PPP2R1B	1035.88	1121.26	1178.35	-0.982438	0.9652	0.000169619	15.9192	0.00122314
hsa-miR-125a-4373149	0.574246	0.36615	0.303858	'ARHGEF18	1625.93	2030.77	2302.41	-0.982263	0.9648	0.000173836	16.3151	0.00124666
hsa-miR-125a-4373149	0.574246	0.36615	0.303858	'ARHGEF7	932.445	1013.98	1068.99	-0.981968	0.9643	0.000181096	16.9964	0.00128712
hsa-miR-125a-4373149	0.574246	0.36615	0.303858	'NPTX2	278.506	450.711	567.677	-0.98163	0.9636	0.000189632	17.7976	0.00133495
hsa-miR-125a-4373149	0.574246	0.36615	0.303858	'SLC16A7	471.234	727.674	902.398	-0.981466	0.9633	0.000193847	18.1931	0.0013582
hsa-miR-125a-4373149	0.574246	0.36615	0.303858	'SIDT1	193.338	284.119	346.122	-0.981338	0.963	0.000197174	18.5053	0.00137699
hsa-miR-125a-4373149	0.574246	0.36615	0.303858	'CD82	249.782	472.842	625.778	-0.981134	0.9626	0.000202558	19.0107	0.00140601
hsa-miR-125a-4373149	0.574246	0.36615	0.303858	'EDEM3	1453.91	1754.83	1962.59	-0.980762	0.9619	0.000212589	19.9521	0.00146127
hsa-miR-125a-4373149	0.574246	0.36615	0.303858	'STAT5B	960.786	1106.04	1109.92	-0.980273	0.9609	0.000226207	21.2302	0.00153542
hsa-miR-125a-4373149	0.574246	0.36615	0.303858	'LPIN2	925.777	1123.42	1261.27	-0.980211	0.9608	0.000227978	21.3964	0.00154475
hsa-miR-125a-4373149	0.574246	0.36615	0.303858	'HIP1R	743.409	1431.08	1447.87	-0.979889	0.9602	0.000237264	22.2679	0.00159433
hsa-miR-125a-4373149	0.574246	0.36615	0.303858	'YWHAB	3863.86	3934.45	3936.08	-0.979657	0.9597	0.000244109	22.9104	0.00162994
hsa-miR-125a-4373149	0.574246	0.36615	0.303858	'WNT6	1348.29	1961.11	1975.06	-0.979609	0.9596	0.000245536	23.0443	0.00163748
hsa-miR-125a-4373149	0.574246	0.36615	0.303858	'GOLGA1	588.637	699.394	701.815	-0.979455	0.9593	0.000250157	23.478	0.00166075
hsa-miR-125a-4373149	0.574246	0.36615	0.303858	'CCL4	237.165	386.455	492.59	-0.979146	0.9587	0.000259544	24.359	0.0017112
hsa-miR-125a-4373149	0.574246	0.36615	0.303858	'CDC42EP4	1844.88	2236.34	2514.66	-0.97914	0.9587	0.000259723	24.3758	0.00171202
hsa-miR-125a-4373149	0.574246	0.36615	0.303858	'SPTLC2	772.025	856.861	917.229	-0.979094	0.9586	0.000261143	24.5091	0.0017203
hsa-miR-125a-4373149	0.574246	0.36615	0.303858	'RNASE4	611.189	1196	1205.77	-0.978563	0.9576	0.000277863	26.0783	0.00180948
hsa-miR-125a-4373149	0.574246	0.36615	0.303858	'WDR32	639.697	777.437	876.378	-0.978558	0.9576	0.00027802	26.093	0.00181026
hsa-miR-125a-4373149	0.574246	0.36615	0.303858	'SLCO4C1	189.139	356.798	359.48	-0.978438	0.9573	0.000281895	26.4567	0.0018313
hsa-miR-125a-4373149	0.574246	0.36615	0.303858	'PAK6	285.409	511.43	515.003	-0.978405	0.9573	0.00028297	26.5575	0.00183713
hsa-miR-125a-4373149	0.574246	0.36615	0.303858	'HDC	233.694	306.818	359.522	-0.978364	0.9572	0.000284291	26.6815	0.00184392
hsa-miR-125a-4373149	0.574246	0.36615	0.303858	'IRF4	130.41	240.279	319.624	-0.97825	0.957	0.000288023	27.0318	0.00186272
hsa-miR-125a-4373149	0.574246	0.36615	0.303858	'AATK	407.212	657.491	661.218	-0.978243	0.957	0.000288244	27.0526	0.0018639
hsa-miR-125a-4373149	0.574246	0.36615	0.303858	'CMTM4	1599.4	2320.83	2330.66	-0.97802	0.9565	0.00029562	27.7448	0.00190111
hsa-miR-125a-4373149	0.574246	0.36615	0.303858	'TXNDC6	302.796	368.365	369.093	-0.977566	0.9556	0.000310926	29.1813	0.00197987
hsa-miR-125a-4373149	0.574246	0.36615	0.303858	'DGCR2	2074.36	2591.14	2596.52	-0.977441	0.9554	0.000315228	29.5851	0.00200007
hsa-miR-125a-4373149	0.574246	0.36615	0.303858	'N4BP1	1036.4	1359.11	1362.27	-0.977326	0.9552	0.000319213	29.9591	0.00201935
hsa-miR-125a-4373149	0.574246	0.36615	0.303858	'FAM46C	1800.15	3961.64	3981.93	-0.977255	0.955	0.000321681	30.1908	0.00203154
hsa-miR-125a-4373149	0.574246	0.36615	0.303858	'C17orf70	412.539	479.264	528.453	-0.977041	0.9546	0.000329202	30.8966	0.0020686
hsa-miR-125a-4373149	0.574246	0.36615	0.303858	'NCKIPSD	458.936	546.276	611.147	-0.976591	0.9537	0.000345371	32.4141	0.00215119
hsa-miR-125a-4373149	0.574246	0.36615	0.303858	'ITCH	371.26	494.625	494.163	-0.974787	0.9502	0.000414864	38.9363	0.00249001
hsa-miR-125a-4373149	0.574246	0.36615	0.303858	'UBXD7	752.745	865.362	952.732	-0.97388	0.9484	0.000452675	42.4849	0.00266832
hsa-miR-125a-4373149	0.574246	0.36615	0.303858	'DDR1	1819.46	2783.97	2775.09	-0.973715	0.9481	0.000459767	43.1505	0.00270062
hsa-miR-125a-4373149	0.574246	0.36615	0.303858	'POM121	2702.92	2878.46	2876.82	-0.973688	0.9481	0.000460928	43.2594	0.00270608
hsa-miR-125a-4373149	0.574246	0.36615	0.303858	'PGPEP1	353.669	555.044	552.99	-0.973516	0.9477	0.000468409	43.9616	0.00274126
hsa-miR-125a-4373149	0.574246	0.36615	0.303858	'SLC22A3	424.762	638.734	636.456	-0.973426	0.9476	0.000472317	44.3284	0.00275828
hsa-miR-125a-4373149	0.574246	0.36615	0.303858	'MADD	624.278	716.776	715.748	-0.973333	0.9474	0.00047644	44.7153	0.002777
hsa-miR-125a-4373149	0.574246	0.36615	0.303858	'BTBD14B	308.222	417.541	416.205	-0.97311	0.9469	0.000486326	45.6432	0.00282428
hsa-miR-125a-4373149	0.574246	0.36615	0.303858	'RREB1	311.039	452.57	450.749	-0.972979	0.9467	0.000492167	46.1913	0.00285132
hsa-miR-125a-4373149	0.574246	0.36615	0.303858	'PREX1	468.798	572.141	653.557	-0.972884	0.9465	0.000496439	46.5923	0.00287164
hsa-miR-125a-4373149	0.574246	0.36615	0.303858	'ATF7IP2	406.913	492.496	491.313	-0.972785	0.9463	0.000500931	47.0139	0.00289174
hsa-miR-125a-4373149	0.574246	0.36615	0.303858	'DDIT4	2487.02	2770.95	2765.69	-0.971818	0.9444	0.000545966	51.2406	0.00309817
hsa-miR-125a-4373149	0.574246	0.36615	0.303858	'KIAA0323	816.151	951.277	948.457	-0.971328	0.9435	0.000569653	53.4636	0.00320698
hsa-miR-125a-4373149	0.574246	0.36615	0.303858	'KIAA0226	403.476	463.167	511.632	-0.970869	0.9426	0.000592357	55.5944	0.00330388
hsa-miR-125a-4373149	0.574246	0.36615	0.303858	'SLC9A1	203.744	358.094	354.316	-0.970563	0.942	0.0006078	57.0438	0.00337418
hsa-miR-125a-4373149	0.574246	0.36615	0.303858	'C11orf9	932.802	1058.92	1055.82	-0.970541	0.942	0.000608923	57.1493	0.00337941
hsa-miR-125a-4373149	0.574246	0.36615	0.303858	'SP100	477.673	643.499	779.74	-0.970057	0.941	0.000633871	59.4907	0.00349124
hsa-miR-125a-4373149	0.574246	0.36615	0.303858	'PLCH1	404.213	536.652	645.833	-0.969821	0.9406	0.000646228	60.6504	0.00354805
hsa-miR-125a-4373149	0.574246	0.36615	0.303858	'EDEM1	458.224	519.633	570.38	-0.969653	0.9402	0.000655113	61.4843	0.00358802
hsa-miR-125a-4373149	0.574246	0.36615	0.303858	'DUSP26	291.425	372.605	440.165	-0.969159	0.9393	0.000681664	63.9762	0.00370211
hsa-miR-125a-4373149	0.574246	0.36615	0.303858	'UGCGL1	460.066	596.823	592.471	-0.968967	0.9389	0.000692165	64.9617	0.00374657
hsa-miR-125a-4373149	0.574246	0.36615	0.303858	'ALKBH5	1449.59	2242.51	2215.41	-0.968445	0.9379	0.000721202	67.687	0.00386783
hsa-miR-125a-4373149	0.574246	0.36615	0.303858	'HERC6	443.904	593.111	588.008	-0.968439	0.9379	0.000721501	67.715	0.00386921
hsa-miR-125a-4373149	0.574246	0.36615	0.303858	'STX17	823.662	1085.06	1075.58	-0.967979	0.937	0.000747678	70.1718	0.00397754
hsa-miR-125a-4373149	0.574246	0.36615	0.303858	'TMEM92	331.251	451.831	447.245	-0.967576	0.9362	0.000770977	72.3585	0.00407539
hsa-miR-125a-4373149	0.574246	0.36615	0.303858	'TBRG1	1023.93	1649.49	1625.63	-0.967552	0.9362	0.000772423	72.4942	0.00408188
hsa-miR-125a-4373149	0.574246	0.36615	0.303858	'CNNM3	712.541	833.406	936.501	-0.9674	0.9359	0.000781315	73.3288	0.00411844
hsa-miR-125a-4373149	0.574246	0.36615	0.303858	'NEGR1	437.971	574.528	691.222	-0.967267	0.9356	0.000789192	74.068	0.00415296
hsa-miR-125a-4373149	0.574246	0.36615	0.303858	'PROX1	1308.18	1347.1	1380.56	-0.966837	0.9348	0.000814898	76.4806	0.00426076
hsa-miR-125a-4373149	0.574246	0.36615	0.303858	'SAPS2	370.055	546.281	538.948	-0.966758	0.9346	0.00081973	76.9341	0.00428173
hsa-miR-125a-4373149	0.574246	0.36615	0.303858	'KIAA0495	987.718	1107.44	1101.99	-0.965848	0.9329	0.000875952	82.2108	0.00451583
hsa-miR-125a-4373149	0.574246	0.36615	0.303858	'ASXL2	1119.48	1254.03	1247.68	-0.965454	0.9321	0.000900965	84.5582	0.00461411
hsa-miR-125a-4373149	0.574246	0.36615	0.303858	'WNK2	455.688	765.132	750.36	-0.965326	0.9319	0.000909213	85.3324	0.00464723
hsa-miR-125a-4373149	0.574246	0.36615	0.303858	'CBFA2T2	552.47	771.802	761.32	-0.965313	0.9318	0.000910027	85.4087	0.00465012
hsa-miR-125a-4373149	0.574246	0.36615	0.303858	'CDIPT	2407.97	3067.95	3647.4	-0.965269	0.9317	0.000912873	85.6759	0.00466187
hsa-miR-125a-4373149	0.574246	0.36615	0.303858	'GPD1L	907.623	1421.46	1396.22	-0.964997	0.9312	0.00093052	87.3321	0.00473678
hsa-miR-125a-4373149	0.574246	0.36615	0.303858	'SIRT2	764.296	1008.01	996.009	-0.964968	0.9312	0.000932411	87.5096	0.00474512
hsa-miR-125a-4373149	0.574246	0.36615	0.303858	'TMEM63A	331.959	563.525	551.919	-0.964759	0.9308	0.000946166	88.8005	0.0048047
hsa-miR-125a-4373149	0.574246	0.36615	0.303858	'TBC1D10C	80.342	197.771	301.658	-0.964697	0.9306	0.000950225	89.1814	0.00482244
hsa-miR-125a-4373149	0.574246	0.36615	0.303858	'TMEM116	699.377	752.702	799.972	-0.964546	0.9303	0.000960268	90.124	0.00486368
hsa-miR-125a-4373149	0.574246	0.36615	0.303858	'KPNA6	1184.44	1405.46	1602.25	-0.96421	0.9297	0.000982724	92.2316	0.00495629
hsa-miR-125a-4373149	0.574246	0.36615	0.303858	'SYTL1	400.761	830.887	808.041	-0.964037	0.9294	0.000994408	93.3282	0.00500339
hsa-miR-125a-4373149	0.574246	0.36615	0.303858	'CAMKV	286.541	324.986	359.406	-0.963788	0.9289	0.00101143	94.9254	0.0050708
hsa-miR-125a-4373149	0.574246	0.36615	0.303858	'PDDC1	547.091	598.613	595.823	-0.963785	0.9289	0.00101159	94.9404	0.00507133
hsa-miR-125a-4373149	0.574246	0.36615	0.303858	'ZNF697	1569.67	1694.64	1687.86	-0.963761	0.9288	0.00101328	95.0993	0.00507738
hsa-miR-125a-4373149	0.574246	0.36615	0.303858	'MSI2	416.933	502.014	578.261	-0.963714	0.9287	0.00101651	95.4023	0.00508975
hsa-miR-125a-4373149	0.574246	0.36615	0.303858	'ROGDI	748.053	852.62	946.72	-0.963394	0.9281	0.00103862	97.4778	0.0051748
hsa-miR-125a-4373149	0.574246	0.36615	0.303858	'CD84	277.51	333.012	383.086	-0.963197	0.9277	0.0010524	98.7705	0.005229
hsa-miR-125a-4373149	0.574246	0.36615	0.303858	'CMTM7	796.364	905.899	899.619	-0.963006	0.9274	0.00106586	100.034	0.00528525
hsa-miR-125a-4373149	0.574246	0.36615	0.303858	'CA13	178.767	267.762	349.142	-0.962148	0.9257	0.00112749	105.818	0.00552459
hsa-miR-125a-4373149	0.574246	0.36615	0.303858	'THTPA	669.319	963.723	945.314	-0.96171	0.9249	0.00115976	108.847	0.00564971
hsa-miR-125a-4373149	0.574246	0.36615	0.303858	'SLC30A2	363.453	819.053	790.342	-0.961587	0.9246	0.00116894	109.708	0.00568524
hsa-miR-125a-4373149	0.574246	0.36615	0.303858	'SHB	427.779	585.43	575.436	-0.961492	0.9245	0.00117602	110.373	0.00571172
hsa-miR-125a-4373149	0.574246	0.36615	0.303858	'TCTA	745.887	1081.8	1060.48	-0.961472	0.9244	0.00117746	110.508	0.00571809
hsa-miR-125a-4373149	0.574246	0.36615	0.303858	'CAPN12	244.187	290.808	333.89	-0.961319	0.9241	0.00118897	111.589	0.0057606
hsa-miR-125a-4373149	0.574246	0.36615	0.303858	'BACE1	1356.66	2479.35	2407.13	-0.961255	0.924	0.00119379	112.04	0.00577736
hsa-miR-125a-4373149	0.574246	0.36615	0.303858	'PTPRN2	941.698	1254.45	1544.83	-0.960941	0.9234	0.00121769	114.284	0.00587125
hsa-miR-125a-4373149	0.574246	0.36615	0.303858	'TRAK1	1102.85	1272.47	1261.29	-0.960852	0.9232	0.00122447	114.92	0.00589789
hsa-miR-125a-4373149	0.574246	0.36615	0.303858	'ARHGEF15	299.675	436.038	426.891	-0.960552	0.9227	0.00124758	117.09	0.00598525
hsa-miR-125a-4373149	0.574246	0.36615	0.303858	'CPEB4	701.375	978.414	1238.67	-0.960002	0.9216	0.00129059	121.126	0.00614635
hsa-miR-125a-4373149	0.574246	0.36615	0.303858	'REL	382.582	553.537	714.568	-0.959785	0.9212	0.00130784	122.744	0.00621491
hsa-miR-125a-4373149	0.574246	0.36615	0.303858	'SH3BP4	2037.87	3340.68	3247.39	-0.959378	0.9204	0.0013405	125.81	0.00633931
hsa-miR-125a-4373149	0.574246	0.36615	0.303858	'KIAA0240	648.154	842.978	828.862	-0.959155	0.92	0.00135855	127.504	0.00640914
hsa-miR-125a-4373149	0.574246	0.36615	0.303858	'FAM63A	869.071	1067.61	1256.08	-0.95915	0.92	0.00135894	127.541	0.00641037
hsa-miR-125a-4373149	0.574246	0.36615	0.303858	'ROBO2	363.24	582.013	790.681	-0.958766	0.9192	0.00139049	130.501	0.00652768
hsa-miR-125a-4373149	0.574246	0.36615	0.303858	'KIAA0999	498.165	700.635	685.631	-0.95872	0.9191	0.00139421	130.851	0.00654187
hsa-miR-125a-4373149	0.574246	0.36615	0.303858	'ASRGL1	384.282	473.656	559.071	-0.958603	0.9189	0.00140395	131.765	0.00658002
hsa-miR-125a-4373149	0.574246	0.36615	0.303858	'MAP6	628.138	705.043	779.674	-0.957337	0.9165	0.0015113	141.84	0.00697723
hsa-miR-125a-4373149	0.574246	0.36615	0.303858	'PTPN18	563.918	739.121	911.551	-0.956156	0.9142	0.0016156	151.629	0.00735384
hsa-miR-125a-4373149	0.574246	0.36615	0.303858	'XK	292.63	359.487	425.72	-0.955599	0.9132	0.00166628	156.385	0.00753736
hsa-miR-125a-4373149	0.574246	0.36615	0.303858	'KMO	123.865	199.812	275.09	-0.955554	0.9131	0.00167041	156.773	0.00755133
hsa-miR-125a-4373149	0.574246	0.36615	0.303858	'STX3	1399.11	1758.43	1727.45	-0.955439	0.9129	0.00168097	157.764	0.00758882
hsa-miR-125a-4373149	0.574246	0.36615	0.303858	'WWC3	1011.57	1188.72	1365.92	-0.954773	0.9116	0.00174305	163.59	0.00780972
hsa-miR-125a-4373149	0.574246	0.36615	0.303858	'ZNF592	357.303	441.08	526.138	-0.953486	0.9091	0.00186654	175.181	0.00824923
hsa-miR-125a-4373149	0.574246	0.36615	0.303858	'IGHMBP2	928.052	1118.41	1313.86	-0.952505	0.9073	0.0019641	184.337	0.00858338
hsa-miR-125a-4373149	0.574246	0.36615	0.303858	'SLC20A2	595.46	732.503	873.266	-0.952471	0.9072	0.00196751	184.657	0.0085935
hsa-miR-125a-4373149	0.574246	0.36615	0.303858	'CX3CL1	562.192	734.833	718.119	-0.952437	0.9071	0.00197099	184.983	0.00860708
hsa-miR-125a-4373149	0.574246	0.36615	0.303858	'E2F2	444.01	566.389	692.556	-0.952145	0.9066	0.00200058	187.76	0.00870955
hsa-miR-125a-4373149	0.574246	0.36615	0.303858	'BRD4	802.394	1158.09	1123.23	-0.95209	0.9065	0.00200617	188.285	0.00873063
hsa-miR-125a-4373149	0.574246	0.36615	0.303858	'CYP20A1	268.583	329.93	393.366	-0.95188	0.9061	0.00202771	190.307	0.00880929
hsa-miR-125a-4373149	0.574246	0.36615	0.303858	'UCK1	980.558	1074.38	1171.71	-0.951595	0.9055	0.00205716	193.071	0.00890589
hsa-miR-125a-4373149	0.574246	0.36615	0.303858	'SLC29A4	524.986	716.451	697.081	-0.951167	0.9047	0.00210175	197.255	0.00905922
hsa-miR-125a-4373149	0.574246	0.36615	0.303858	'SERPINB8	505.803	565.288	559.163	-0.950636	0.9037	0.00215789	202.524	0.00925064
hsa-miR-125a-4373149	0.574246	0.36615	0.303858	'ZNF664	2302.69	2758.01	2710.51	-0.950236	0.9029	0.0022007	206.542	0.00939768
hsa-miR-125a-4373149	0.574246	0.36615	0.303858	'PPARA	562.566	856.174	825.229	-0.949914	0.9023	0.00223563	209.82	0.00951308
hsa-miR-125a-4373149	0.574246	0.36615	0.303858	'ZHX3	255.557	362.581	475.787	-0.949855	0.9022	0.00224196	210.415	0.00952749
hsa-miR-125a-4373149	0.574246	0.36615	0.303858	'ATP2A3	294.31	1797.06	1637.95	-0.94977	0.9021	0.00225129	211.29	0.00956021
hsa-miR-125a-4373149	0.574246	0.36615	0.303858	'PDXK	695.07	877.348	857.512	-0.948883	0.9004	0.00234932	220.491	0.0098897
hsa-miR-125a-4373149	0.574246	0.36615	0.303858	'KIAA0152	1506.29	2074.66	2010.61	-0.947702	0.8981	0.00248363	233.096	0.0103424
hsa-miR-125a-4373149	0.574246	0.36615	0.303858	'PODXL	3184.09	3357.33	3545.22	-0.947578	0.8979	0.00249791	234.437	0.0103931
hsa-miR-125a-4373149	0.574246	0.36615	0.303858	'HDGF	3560.14	4374.53	4281.78	-0.947335	0.8974	0.00252621	237.092	0.0104922
hsa-miR-125a-4373149	0.574246	0.36615	0.303858	'ZNF264	680.898	899.946	1138.21	-0.947307	0.8974	0.00252941	237.393	0.0105041
hsa-miR-125a-4373149	0.574246	0.36615	0.303858	'C22orf9	546.965	777.218	750.822	-0.947103	0.897	0.00255336	239.64	0.010582
hsa-miR-125a-4373149	0.574246	0.36615	0.303858	'FNBP1	573.302	604.645	638.984	-0.946641	0.8961	0.00260791	244.76	0.0107577
hsa-miR-125a-4373149	0.574246	0.36615	0.303858	'CHN2	375.386	440.88	512.904	-0.946293	0.8955	0.0026495	248.664	0.0108905
hsa-miR-125a-4373149	0.574246	0.36615	0.303858	'ATRN	793.881	843.947	899.062	-0.946196	0.8953	0.00266112	249.754	0.0109278
hsa-miR-125a-4373149	0.574246	0.36615	0.303858	'VAV2	531.124	724.828	702.015	-0.946128	0.8952	0.00266929	250.521	0.0109536
hsa-miR-125a-4373149	0.574246	0.36615	0.303858	'LZTS2	744.315	919.373	1113.73	-0.945402	0.8938	0.00275759	258.808	0.011232
hsa-miR-125a-4373149	0.574246	0.36615	0.303858	'ARHGEF11	476.468	567.233	668.243	-0.94518	0.8934	0.00278491	261.372	0.0113202
hsa-miR-125a-4373149	0.574246	0.36615	0.303858	'ETV6	636.604	677.615	723.627	-0.944415	0.8919	0.00288019	270.315	0.0116239
hsa-miR-125a-4373149	0.574246	0.36615	0.303858	'C6orf89	616.934	685.25	761.986	-0.944305	0.8917	0.00289407	271.617	0.0116694
hsa-miR-125a-4373149	0.574246	0.36615	0.303858	'SFRP5	1050.37	1521.84	1463.33	-0.944124	0.8914	0.00291693	273.763	0.0117434
hsa-miR-125a-4373149	0.574246	0.36615	0.303858	'GP2	4866.19	22143.4	19980.8	-0.943782	0.8907	0.00296057	277.858	0.0118768
hsa-miR-125a-4373149	0.574246	0.36615	0.303858	'ELK1	588.138	791.058	765.561	-0.943627	0.8904	0.00298037	279.717	0.0119399
hsa-miR-125a-4373149	0.574246	0.36615	0.303858	'SETD7	2250.62	3098.38	2990.02	-0.942926	0.8891	0.00307118	288.239	0.0122322
hsa-miR-125a-4373149	0.574246	0.36615	0.303858	'FMO2	352.113	549.574	523.241	-0.94111	0.8857	0.0033135	310.982	0.0130102
hsa-miR-125a-4373149	0.574246	0.36615	0.303858	'CASR	204.852	307.658	427.935	-0.940396	0.8843	0.00341172	320.2	0.0133189
hsa-miR-125a-4373149	0.574246	0.36615	0.303858	'ABAT	1536.85	2028.66	1961.46	-0.940019	0.8836	0.00346428	325.133	0.0134764
hsa-miR-125a-4373149	0.574246	0.36615	0.303858	'MKL2	1369.37	1768.8	1713.12	-0.939088	0.8819	0.00359588	337.484	0.0138791
hsa-miR-125a-4373149	0.574246	0.36615	0.303858	'UST	564.462	633.955	717.444	-0.937789	0.8794	0.00378437	355.175	0.0144509
hsa-miR-125a-4373149	0.574246	0.36615	0.303858	'FLJ33360	249.716	289.912	338.375	-0.937437	0.8788	0.00383635	360.052	0.0146101
hsa-miR-125a-4373149	0.574246	0.36615	0.303858	'NKD2	377.096	568.301	540.631	-0.937274	0.8785	0.00386057	362.326	0.0146887
hsa-miR-125a-4373149	0.574246	0.36615	0.303858	'B4GALT1	477.02	496.835	521.038	-0.93614	0.8764	0.00403156	378.374	0.0152055
hsa-miR-125a-4373149	0.574246	0.36615	0.303858	'FPGS	617.415	736.91	719.165	-0.935961	0.876	0.0040589	380.94	0.015289
hsa-miR-125a-4373149	0.574246	0.36615	0.303858	'LONRF2	380.277	805.661	741.913	-0.935485	0.8751	0.00413218	387.817	0.0155077
hsa-miR-125a-4373149	0.574246	0.36615	0.303858	'WASL	1335.57	1428.02	1414.07	-0.935105	0.8744	0.00419133	393.369	0.0156777
hsa-miR-125a-4373149	0.574246	0.36615	0.303858	'ITPR2	606.929	880.023	838.572	-0.934809	0.8739	0.00423767	397.718	0.0158082
hsa-miR-125a-4373149	0.574246	0.36615	0.303858	'H6PD	767.82	888.267	1038.92	-0.933748	0.8719	0.0044062	413.535	0.0163092
hsa-miR-125a-4373149	0.574246	0.36615	0.303858	'S100A14	325.704	581.105	541.485	-0.933621	0.8716	0.00442656	415.445	0.0163742
hsa-miR-125a-4373149	0.574246	0.36615	0.303858	'RORC	161.644	362.868	615.836	-0.933229	0.8709	0.00448991	421.392	0.016555
hsa-miR-125a-4373149	0.574246	0.36615	0.303858	'AMT	1281.35	1706.5	1639.78	-0.932975	0.8704	0.00453129	425.275	0.0166755
hsa-miR-125a-4373149	0.574246	0.36615	0.303858	'SLC27A1	654.956	873.722	838.881	-0.932135	0.8689	0.0046695	438.246	0.017083
hsa-miR-125a-4373149	0.574246	0.36615	0.303858	'FGFR3	2690.88	5329.89	4909.57	-0.932131	0.8689	0.00467012	438.304	0.0170839
hsa-miR-125a-4373149	0.574246	0.36615	0.303858	'SORCS2	855.727	1083	1046.43	-0.931537	0.8678	0.0047693	447.614	0.0173696
hsa-miR-125a-4373149	0.574246	0.36615	0.303858	'FAM20B	803.358	956.947	932.001	-0.930985	0.8667	0.00486257	456.367	0.0176346
hsa-miR-125a-4373149	0.574246	0.36615	0.303858	'TMEM87B	526.387	593.532	680.259	-0.930449	0.8657	0.00495416	464.962	0.0179011
hsa-miR-125a-4373149	0.574246	0.36615	0.303858	'PARP11	506.544	532.256	565.592	-0.930058	0.865	0.00502146	471.279	0.0180864
hsa-miR-125a-4373149	0.574246	0.36615	0.303858	'CAB39L	407.277	469.344	550.596	-0.929054	0.8631	0.00519695	487.749	0.0185781
hsa-miR-125a-4373149	0.574246	0.36615	0.303858	'FZR1	432.502	503.908	597.514	-0.92891	0.8629	0.00522222	490.121	0.0186507
hsa-miR-125a-4373149	0.574246	0.36615	0.303858	'STX16	993.189	1164.92	1392.05	-0.927981	0.8611	0.00538815	505.694	0.0191059
hsa-miR-125a-4373149	0.574246	0.36615	0.303858	'CTDSP1	1586.11	2051.63	1970.89	-0.926879	0.8591	0.00558863	524.51	0.0196615
hsa-miR-125a-4373149	0.574246	0.36615	0.303858	'SLC26A2	1469.16	1547.2	1651.85	-0.926541	0.8585	0.00565087	530.351	0.0198314
hsa-miR-125a-4373149	0.574246	0.36615	0.303858	'CD59	3452.92	3615.15	3586.73	-0.926215	0.8579	0.00571145	536.036	0.0199961
hsa-miR-125a-4373149	0.574246	0.36615	0.303858	'PDK2	461.077	526.716	615.979	-0.925045	0.8557	0.00593155	556.693	0.0205992
hsa-miR-125a-4373149	0.574246	0.36615	0.303858	'WDR7	684.57	938.849	893.31	-0.924714	0.8551	0.00599459	562.611	0.0207743
hsa-miR-125a-4373149	0.574246	0.36615	0.303858	'FLJ14154	1234.32	1600.99	1535.26	-0.924647	0.855	0.00600747	563.819	0.0208097
hsa-miR-125a-4373149	0.574246	0.36615	0.303858	'CECR2	260.644	508.643	463.574	-0.92369	0.8532	0.00619239	581.174	0.0213134
hsa-miR-125a-4373149	0.574246	0.36615	0.303858	'ADPRH	417.973	600.217	566.92	-0.923309	0.8525	0.0062668	588.158	0.0215143
hsa-miR-125a-4373149	0.574246	0.36615	0.303858	'MON1B	557.07	695.286	669.344	-0.921344	0.8489	0.00665894	624.962	0.0225683
hsa-miR-125a-4373149	0.574246	0.36615	0.303858	'SYN2	383.376	514.513	489.857	-0.921215	0.8486	0.00668522	627.428	0.0226361
hsa-miR-125a-4373149	0.574246	0.36615	0.303858	'REPS2	327.13	437.233	592.878	-0.92089	0.848	0.00675146	633.645	0.0228119
hsa-miR-125a-4373149	0.574246	0.36615	0.303858	'PTPRF	1937.46	2465.63	2365.02	-0.920232	0.8468	0.00688679	646.346	0.0231881
hsa-miR-125a-4373149	0.574246	0.36615	0.303858	'MAP3K9	245.368	319.115	424.208	-0.920018	0.8464	0.00693109	650.504	0.0233122
hsa-miR-125a-4373149	0.574246	0.36615	0.303858	'SIRT3	741.756	929.373	893.353	-0.919626	0.8457	0.00701278	658.17	0.023533
hsa-miR-125a-4373149	0.574246	0.36615	0.303858	'TNFAIP2	587.222	740.212	710.615	-0.919033	0.8446	0.0071374	669.866	0.0238633
hsa-miR-125a-4373149	0.574246	0.36615	0.303858	'ZNF395	838.727	1007.81	974.846	-0.918421	0.8435	0.00726728	682.056	0.0241975
hsa-miR-125a-4373149	0.574246	0.36615	0.303858	'SLC9A8	358.333	424.51	520.653	-0.917915	0.8426	0.00737547	692.21	0.0244865
hsa-miR-125a-4373149	0.574246	0.36615	0.303858	'CLDN12	1032.82	1088.38	1170.02	-0.916681	0.8403	0.00764364	717.379	0.0251712
hsa-miR-125a-4373149	0.574246	0.36615	0.303858	'MESP2	516.601	538.435	570.772	-0.915803	0.8387	0.00783759	735.581	0.0256783
hsa-miR-125a-4373149	0.574246	0.36615	0.303858	'MUM1	515.361	612.023	592.547	-0.915745	0.8386	0.00785053	736.795	0.0257153
hsa-miR-125a-4373149	0.574246	0.36615	0.303858	'BCL2L14	157.231	206.16	279.188	-0.91495	0.8371	0.00802865	753.513	0.0261709
hsa-miR-125a-4373149	0.574246	0.36615	0.303858	'OPA3	239.249	380.494	351.635	-0.914565	0.8364	0.00811574	761.687	0.0264053
hsa-miR-125a-4373149	0.574246	0.36615	0.303858	'AHCYL1	3733.31	5494.71	5134.34	-0.914449	0.8362	0.00814196	764.147	0.0264676
hsa-miR-125a-4373149	0.574246	0.36615	0.303858	'SIRT6	655.166	714.477	803.436	-0.914407	0.8361	0.00815161	765.053	0.0264907
hsa-miR-125a-4373149	0.574246	0.36615	0.303858	'VPS13C	1297.65	1854.71	1739.9	-0.913821	0.8351	0.00828549	777.618	0.0268375
hsa-miR-125a-4373149	0.574246	0.36615	0.303858	'DHCR7	579.612	591.696	609.933	-0.913721	0.8349	0.00830846	779.774	0.0269008
hsa-miR-125a-4373149	0.574246	0.36615	0.303858	'EZH1	509.338	702.018	662.064	-0.913287	0.8341	0.00840853	789.165	0.0271639
hsa-miR-125a-4373149	0.574246	0.36615	0.303858	'IQSEC2	420.612	550.869	748.459	-0.913153	0.8338	0.0084396	792.082	0.0272334
hsa-miR-125a-4373149	0.574246	0.36615	0.303858	'NFAM1	192.887	339.668	308.614	-0.9115	0.8308	0.00882791	828.526	0.0282128
hsa-miR-125a-4373149	0.574246	0.36615	0.303858	'ATP8B2	465.872	487.672	521.259	-0.911421	0.8307	0.00884668	830.287	0.0282641
hsa-miR-125a-4373149	0.574246	0.36615	0.303858	'SCLY	810.06	1352.92	1237.75	-0.911249	0.8304	0.00888779	834.146	0.0283665
hsa-miR-125a-4373149	0.574246	0.36615	0.303858	'ABLIM1	1755.26	1872.72	2054.86	-0.910705	0.8294	0.00901818	846.383	0.0287075
hsa-miR-125a-4373149	0.574246	0.36615	0.303858	'AKNA	448.263	649.648	606.55	-0.910452	0.8289	0.00907899	852.09	0.0288648
hsa-miR-125a-4373149	0.574246	0.36615	0.303858	'SIRT7	312.802	450.495	420.784	-0.909689	0.8275	0.00926457	869.508	0.0293356
hsa-miR-125a-4373149	0.574246	0.36615	0.303858	'HS1BP3	662.82	826.559	791.149	-0.90948	0.8272	0.00931564	874.3	0.0294675
hsa-miR-125a-4373149	0.574246	0.36615	0.303858	'ARSD	860.619	1307.59	1210.92	-0.909468	0.8271	0.00931863	874.581	0.029471
hsa-miR-125a-4373149	0.574246	0.36615	0.303858	'ZDHHC18	469.695	560.934	708.765	-0.905752	0.8204	0.0102543	962.398	0.0317875
hsa-miR-125a-4373149	0.574246	0.36615	0.303858	'HTATIP2	315.204	360.985	435.37	-0.905435	0.8198	0.0103365	970.114	0.0319948
hsa-miR-125a-4373149	0.574246	0.36615	0.303858	'GCNT2	263.93	443.887	402.983	-0.904615	0.8183	0.0105506	990.206	0.0325009
hsa-miR-125a-4373149	0.574246	0.36615	0.303858	'BHLHB3	84.289	171.996	317.696	-0.902913	0.8153	0.0110029	1032.66	0.033603
hsa-miR-125a-4373149	0.574246	0.36615	0.303858	'MAPKBP1	243.731	298.992	390.844	-0.902849	0.8151	0.0110202	1034.28	0.0336482
hsa-miR-125a-4373149	0.574246	0.36615	0.303858	'CYP8B1	239.717	266.671	311.873	-0.901833	0.8133	0.0112955	1060.12	0.0343081
hsa-miR-125a-4373149	0.574246	0.36615	0.303858	'CNNM4	183.974	321.646	289.497	-0.901805	0.8133	0.0113032	1060.84	0.0343224
hsa-miR-125a-4373149	0.574246	0.36615	0.303858	'CXCL12	4548.27	6926.73	6368.33	-0.901232	0.8122	0.0114602	1075.58	0.0347072
hsa-miR-125a-4373149	0.574246	0.36615	0.303858	'LDLRAP1	546.289	1036.15	920.946	-0.901045	0.8119	0.0115116	1080.4	0.0348234
hsa-miR-125a-4373149	0.574246	0.36615	0.303858	'MKNK1	889.381	1911.47	1669.14	-0.900167	0.8103	0.0117551	1103.25	0.0353935
hsa-miR-125a-4373149	0.574246	0.36615	0.303858	'CDH6	350.919	425.743	553.578	-0.899703	0.8095	0.0118848	1115.43	0.0357108
hsa-miR-125a-4373149	0.574246	0.36615	0.303858	'LDB1	404.355	440.236	501.609	-0.89957	0.8092	0.0119222	1118.94	0.035798
hsa-miR-125a-4373149	0.574246	0.36615	0.303858	'ZC3H7B	312.111	382.577	503.459	-0.899235	0.8086	0.0120168	1127.81	0.0360207
hsa-miR-125a-4373149	0.574246	0.36615	0.303858	'PPIF	1676.93	2928.64	2628.74	-0.899016	0.8082	0.0120787	1133.62	0.0361739
hsa-miR-125a-4373149	0.574246	0.36615	0.303858	'PHF16	610.487	660.499	746.742	-0.898635	0.8075	0.0121868	1143.77	0.0364293
hsa-miR-125a-4373149	0.574246	0.36615	0.303858	'SCNN1A	213.687	292.735	429.762	-0.898034	0.8065	0.0123582	1159.86	0.0368267
hsa-miR-125a-4373149	0.574246	0.36615	0.303858	'ZCCHC8	1580.88	1652.54	1777.7	-0.897158	0.8049	0.0126108	1183.57	0.0374203
hsa-miR-125a-4373149	0.574246	0.36615	0.303858	'SLC2A10	989.086	1505.27	1378.75	-0.896436	0.8036	0.0128214	1203.32	0.0378975
hsa-miR-125a-4373149	0.574246	0.36615	0.303858	'NOM1	229.37	308.381	288.93	-0.895929	0.8027	0.0129701	1217.28	0.0382241
hsa-miR-125a-4373149	0.574246	0.36615	0.303858	'PSD4	198.625	258.241	364.129	-0.895228	0.8014	0.0131775	1236.74	0.0387063
hsa-miR-125a-4373149	0.574246	0.36615	0.303858	'MYO5B	842.999	957.928	1163.24	-0.894562	0.8002	0.0133761	1255.38	0.0391585
hsa-miR-130b-4373144	0.111569	0.0729655	0.0504993	'ZFP36	660.986	1304.87	1675.77	-0.999996	1	1.04919e-13	9.84695e-09	5.47053e-11
hsa-miR-130b-4373144	0.111569	0.0729655	0.0504993	'PPM1K	302.01	481.655	584.12	-0.999986	1	3.03136e-12	2.84503e-07	8.24645e-10
hsa-miR-130b-4373144	0.111569	0.0729655	0.0504993	'ARHGEF5	572.825	704.196	778.977	-0.999983	1	4.85923e-12	4.56053e-07	1.16937e-09
hsa-miR-130b-4373144	0.111569	0.0729655	0.0504993	'MOBKL1A	1642.68	2056.38	2307.66	-0.999936	0.9999	1.38232e-10	1.29735e-05	1.63188e-08
hsa-miR-130b-4373144	0.111569	0.0729655	0.0504993	'THAP6	287.881	365.891	413.366	-0.99993	0.9999	1.72831e-10	1.62207e-05	1.93334e-08
hsa-miR-130b-4373144	0.111569	0.0729655	0.0504993	'FAM73A	548.293	636.043	691.307	-0.99978	0.9996	3.05578e-09	0.000286794	1.9378e-07
hsa-miR-130b-4373144	0.111569	0.0729655	0.0504993	'MAP2K1	1495.38	1673.89	1768.7	-0.999722	0.9994	5.49055e-09	0.000515304	3.08381e-07
hsa-miR-130b-4373144	0.111569	0.0729655	0.0504993	'C10orf10	446.251	902.311	1193.42	-0.999697	0.9994	6.77677e-09	0.00063602	3.68921e-07
hsa-miR-130b-4373144	0.111569	0.0729655	0.0504993	'LOC643641	691.861	883.816	1007.29	-0.999644	0.9993	1.0169e-08	0.000954393	5.12563e-07
hsa-miR-130b-4373144	0.111569	0.0729655	0.0504993	'FBXL10	1850.9	1968.2	2028.93	-0.999549	0.9991	1.83148e-08	0.0017189	8.28783e-07
hsa-miR-130b-4373144	0.111569	0.0729655	0.0504993	'PPP2R1B	1035.88	1121.26	1178.35	-0.999306	0.9986	5.38229e-08	0.00505144	1.95338e-06
hsa-miR-130b-4373144	0.111569	0.0729655	0.0504993	'PPHLN1	1260.23	1286.29	1303.75	-0.999279	0.9986	5.91439e-08	0.00555083	2.09624e-06
hsa-miR-130b-4373144	0.111569	0.0729655	0.0504993	'TRIM26	732.406	846.468	923.427	-0.999211	0.9984	7.40403e-08	0.00694891	2.51135e-06
hsa-miR-130b-4373144	0.111569	0.0729655	0.0504993	'ARHGAP12	1059.63	1185.92	1271.51	-0.999162	0.9983	8.61603e-08	0.00808641	2.84232e-06
hsa-miR-130b-4373144	0.111569	0.0729655	0.0504993	'AKAP11	1333.96	1428.63	1474.51	-0.998924	0.9978	1.60914e-07	0.0151023	4.72389e-06
hsa-miR-130b-4373144	0.111569	0.0729655	0.0504993	'GPT2	368.571	524.023	597.872	-0.998687	0.9974	2.64637e-07	0.0248369	7.05795e-06
hsa-miR-130b-4373144	0.111569	0.0729655	0.0504993	'PLCB1	928.939	1123.82	1216.26	-0.998669	0.9973	2.73739e-07	0.0256913	7.24718e-06
hsa-miR-130b-4373144	0.111569	0.0729655	0.0504993	'SLC35D1	661.609	783.443	869.682	-0.998599	0.9972	3.11325e-07	0.0292188	8.06257e-06
hsa-miR-130b-4373144	0.111569	0.0729655	0.0504993	'CDC42EP4	1844.88	2236.34	2514.66	-0.998532	0.9971	3.49447e-07	0.0327967	8.82105e-06
hsa-miR-130b-4373144	0.111569	0.0729655	0.0504993	'SPTLC2	772.025	856.861	917.229	-0.99852	0.997	3.56803e-07	0.033487	8.97535e-06
hsa-miR-130b-4373144	0.111569	0.0729655	0.0504993	'WDR32	639.697	777.437	876.378	-0.998374	0.9968	4.51243e-07	0.0423505	1.0768e-05
hsa-miR-130b-4373144	0.111569	0.0729655	0.0504993	'TNRC6B	846.185	1034.45	1121.71	-0.998366	0.9967	4.57119e-07	0.042902	1.08861e-05
hsa-miR-130b-4373144	0.111569	0.0729655	0.0504993	'KIAA1244	209.431	557.779	716.653	-0.998139	0.9963	6.32681e-07	0.059379	1.41143e-05
hsa-miR-130b-4373144	0.111569	0.0729655	0.0504993	'C17orf70	412.539	479.264	528.453	-0.997935	0.9959	8.19664e-07	0.0769279	1.7377e-05
hsa-miR-130b-4373144	0.111569	0.0729655	0.0504993	'PRKACB	2429.93	2819	2993.66	-0.997903	0.9958	8.52606e-07	0.0800196	1.79095e-05
hsa-miR-130b-4373144	0.111569	0.0729655	0.0504993	'RNF11	3789.97	4028.12	4133.9	-0.997739	0.9955	1.02859e-06	0.0965364	2.07427e-05
hsa-miR-130b-4373144	0.111569	0.0729655	0.0504993	'TOM1L2	547.516	682.852	742.638	-0.997652	0.9953	1.12972e-06	0.106028	2.23122e-05
hsa-miR-130b-4373144	0.111569	0.0729655	0.0504993	'KIAA0513	189.324	274.941	312.722	-0.997635	0.9953	1.1508e-06	0.108006	2.26476e-05
hsa-miR-130b-4373144	0.111569	0.0729655	0.0504993	'SPN	266.075	392.028	447.469	-0.997594	0.9952	1.20061e-06	0.112681	2.34265e-05
hsa-miR-130b-4373144	0.111569	0.0729655	0.0504993	'SLC35E1	834.269	1225.11	1391.08	-0.996985	0.994	2.1097e-06	0.198001	3.66195e-05
hsa-miR-130b-4373144	0.111569	0.0729655	0.0504993	'ZNF44	650.802	787.764	894.713	-0.996764	0.9935	2.51713e-06	0.236241	4.20881e-05
hsa-miR-130b-4373144	0.111569	0.0729655	0.0504993	'VPS41	942.085	1075.09	1130.77	-0.996723	0.9935	2.59714e-06	0.24375	4.31492e-05
hsa-miR-130b-4373144	0.111569	0.0729655	0.0504993	'RASGRP1	182.238	428.566	530.84	-0.996573	0.9932	2.90369e-06	0.27252	4.72141e-05
hsa-miR-130b-4373144	0.111569	0.0729655	0.0504993	'FOXQ1	551.766	819.586	1031.61	-0.996444	0.9929	3.18553e-06	0.298971	5.09755e-05
hsa-miR-130b-4373144	0.111569	0.0729655	0.0504993	'PNPO	534.469	637.47	679.838	-0.996397	0.9928	3.29191e-06	0.308955	5.24364e-05
hsa-miR-130b-4373144	0.111569	0.0729655	0.0504993	'ZBTB38	1128.12	1178.39	1199.04	-0.996369	0.9928	3.35445e-06	0.314825	5.32338e-05
hsa-miR-130b-4373144	0.111569	0.0729655	0.0504993	'COX10	995.701	1187.41	1265.15	-0.99612	0.9923	3.95947e-06	0.371608	6.08894e-05
hsa-miR-130b-4373144	0.111569	0.0729655	0.0504993	'PDE4C	2428.01	2941.65	3146.46	-0.995783	0.9916	4.87381e-06	0.457422	7.16064e-05
hsa-miR-130b-4373144	0.111569	0.0729655	0.0504993	'EDEM1	458.224	519.633	570.38	-0.995341	0.9907	6.2482e-06	0.586412	8.72508e-05
hsa-miR-130b-4373144	0.111569	0.0729655	0.0504993	'MPP7	333.481	415.644	447.127	-0.994944	0.9899	7.66288e-06	0.719184	0.000102755
hsa-miR-130b-4373144	0.111569	0.0729655	0.0504993	'ZNF582	579.484	680.478	765.171	-0.994929	0.9899	7.72109e-06	0.724647	0.0001033
hsa-miR-130b-4373144	0.111569	0.0729655	0.0504993	'UPK1B	346.01	1280.16	1636.58	-0.99485	0.9897	8.02329e-06	0.75301	0.000106659
hsa-miR-130b-4373144	0.111569	0.0729655	0.0504993	'STK33	227.771	292.636	348.156	-0.994323	0.9887	1.02298e-05	0.960094	0.000129445
hsa-miR-130b-4373144	0.111569	0.0729655	0.0504993	'CNOT6L	2459.16	3118.98	3355.29	-0.993397	0.9868	1.4905e-05	1.39888	0.00017475
hsa-miR-130b-4373144	0.111569	0.0729655	0.0504993	'PCYT1B	885.386	1047.03	1191.12	-0.993016	0.9861	1.71447e-05	1.60909	0.00019561
hsa-miR-130b-4373144	0.111569	0.0729655	0.0504993	'GDA	191.918	511.936	798.344	-0.99288	0.9858	1.79902e-05	1.68843	0.000203523
hsa-miR-130b-4373144	0.111569	0.0729655	0.0504993	'ROGDI	748.053	852.62	946.72	-0.99269	0.9854	1.92052e-05	1.80246	0.000214298
hsa-miR-130b-4373144	0.111569	0.0729655	0.0504993	'KCNAB1	270.204	467.051	534.932	-0.992471	0.985	2.0671e-05	1.94004	0.000227624
hsa-miR-130b-4373144	0.111569	0.0729655	0.0504993	'SFRS2IP	1237.02	1406.42	1464.32	-0.992249	0.9846	2.22229e-05	2.08569	0.000240869
hsa-miR-130b-4373144	0.111569	0.0729655	0.0504993	'CA13	178.767	267.762	349.142	-0.992123	0.9843	2.31316e-05	2.17097	0.000248907
hsa-miR-130b-4373144	0.111569	0.0729655	0.0504993	'PHC3	1754.76	1905.55	2043.48	-0.992112	0.9843	2.32131e-05	2.17862	0.000249585
hsa-miR-130b-4373144	0.111569	0.0729655	0.0504993	'TACC1	2053.78	2559.15	2730.8	-0.99209	0.9842	2.33746e-05	2.19377	0.00025086
hsa-miR-130b-4373144	0.111569	0.0729655	0.0504993	'RAB11FIP4	235.118	354.517	394.969	-0.992025	0.9841	2.38558e-05	2.23894	0.000254918
hsa-miR-130b-4373144	0.111569	0.0729655	0.0504993	'TRIB1	1158.47	1735.31	1928.16	-0.991685	0.9834	2.64729e-05	2.48456	0.000277048
hsa-miR-130b-4373144	0.111569	0.0729655	0.0504993	'SOX9	3339.8	4201.64	4482.01	-0.990972	0.982	3.24859e-05	3.0489	0.00032633
hsa-miR-130b-4373144	0.111569	0.0729655	0.0504993	'PLLP	326.418	458.776	584.852	-0.990581	0.9813	3.61027e-05	3.38835	0.000355098
hsa-miR-130b-4373144	0.111569	0.0729655	0.0504993	'KIAA0247	1350.94	1750.16	2133.04	-0.990309	0.9807	3.87515e-05	3.63695	0.000374287
hsa-miR-130b-4373144	0.111569	0.0729655	0.0504993	'MGC16385	453.311	529.741	553.682	-0.989959	0.98	4.23243e-05	3.97226	0.000401888
hsa-miR-130b-4373144	0.111569	0.0729655	0.0504993	'RDH11	1738.43	1885.75	2028.96	-0.989763	0.9796	4.4416e-05	4.16857	0.000418196
hsa-miR-130b-4373144	0.111569	0.0729655	0.0504993	'MXD1	417.534	626.543	690.332	-0.989246	0.9786	5.01986e-05	4.71129	0.000461755
hsa-miR-130b-4373144	0.111569	0.0729655	0.0504993	'PRRG4	277.94	375.066	470.95	-0.989115	0.9783	5.17312e-05	4.85513	0.000473579
hsa-miR-130b-4373144	0.111569	0.0729655	0.0504993	'XK	292.63	359.487	425.72	-0.988966	0.9781	5.3508e-05	5.02189	0.000486664
hsa-miR-130b-4373144	0.111569	0.0729655	0.0504993	'ST18	250.023	423.054	474.673	-0.988612	0.9774	5.7885e-05	5.43268	0.00051888
hsa-miR-130b-4373144	0.111569	0.0729655	0.0504993	'PI4K2B	951.554	1148.17	1206.78	-0.98859	0.9773	5.81567e-05	5.45818	0.000520372
hsa-miR-130b-4373144	0.111569	0.0729655	0.0504993	'ZNF498	584.66	660.271	682.472	-0.988165	0.9765	6.36988e-05	5.97833	0.000559506
hsa-miR-130b-4373144	0.111569	0.0729655	0.0504993	'SGK3	430.368	679.358	752.121	-0.988031	0.9762	6.55086e-05	6.14818	0.000572349
hsa-miR-130b-4373144	0.111569	0.0729655	0.0504993	'PHF15	592.24	995.992	1110.26	-0.987115	0.9744	7.86693e-05	7.38335	0.000662779
hsa-miR-130b-4373144	0.111569	0.0729655	0.0504993	'CYP20A1	268.583	329.93	393.366	-0.987058	0.9743	7.9541e-05	7.46516	0.000667904
hsa-miR-130b-4373144	0.111569	0.0729655	0.0504993	'SEC14L5	276.81	439.708	485.613	-0.986992	0.9742	8.05588e-05	7.56068	0.000674639
hsa-miR-130b-4373144	0.111569	0.0729655	0.0504993	'EIF2AK3	1601.32	1944.29	2039.61	-0.986591	0.9734	8.68587e-05	8.15195	0.000717538
hsa-miR-130b-4373144	0.111569	0.0729655	0.0504993	'RAI2	758.808	870.701	988.935	-0.986038	0.9723	9.6032e-05	9.01289	0.000778988
hsa-miR-130b-4373144	0.111569	0.0729655	0.0504993	'P2RY8	123.18	196.237	216.156	-0.986034	0.9723	9.61031e-05	9.01956	0.000779362
hsa-miR-130b-4373144	0.111569	0.0729655	0.0504993	'ZHX3	255.557	362.581	475.787	-0.985988	0.9722	9.68823e-05	9.09269	0.000784326
hsa-miR-130b-4373144	0.111569	0.0729655	0.0504993	'PIP5K3	1339.12	1548.05	1604.76	-0.985903	0.972	9.83558e-05	9.23099	0.000793041
hsa-miR-130b-4373144	0.111569	0.0729655	0.0504993	'FLOT2	1193.94	1268.97	1289.33	-0.985895	0.972	9.84912e-05	9.24369	0.000793859
hsa-miR-130b-4373144	0.111569	0.0729655	0.0504993	'ZNF714	387.043	530.083	568.795	-0.985817	0.9718	9.98449e-05	9.37075	0.000802084
hsa-miR-130b-4373144	0.111569	0.0729655	0.0504993	'RNF125	173.161	300.406	436.518	-0.985444	0.9711	0.000106491	9.99454	0.00084499
hsa-miR-130b-4373144	0.111569	0.0729655	0.0504993	'ATP6V0A1	897.397	1326.11	1439.4	-0.985116	0.9705	0.000112545	10.5627	0.00088354
hsa-miR-130b-4373144	0.111569	0.0729655	0.0504993	'STK4	763.422	904.296	1057.84	-0.98451	0.9693	0.000124267	11.6628	0.000956204
hsa-miR-130b-4373144	0.111569	0.0729655	0.0504993	'FAM36A	1355.45	1524.51	1567.1	-0.983697	0.9677	0.000141055	13.2385	0.00105629
hsa-miR-130b-4373144	0.111569	0.0729655	0.0504993	'C18orf25	854.706	980.24	1011.61	-0.983456	0.9672	0.000146281	13.7289	0.00108606
hsa-miR-130b-4373144	0.111569	0.0729655	0.0504993	'RIMBP2	719.78	956.16	1014.87	-0.983274	0.9668	0.000150314	14.1074	0.00111039
hsa-miR-130b-4373144	0.111569	0.0729655	0.0504993	'SPRY4	637.522	808.441	999.293	-0.983267	0.9668	0.000150474	14.1224	0.00111121
hsa-miR-130b-4373144	0.111569	0.0729655	0.0504993	'LYST	518.378	663.674	828.757	-0.982346	0.965	0.000171848	16.1284	0.00123551
hsa-miR-130b-4373144	0.111569	0.0729655	0.0504993	'SATB1	2239.95	2912.95	3072.77	-0.981928	0.9642	0.000182096	17.0903	0.00129266
hsa-miR-130b-4373144	0.111569	0.0729655	0.0504993	'CD44	522.385	822.091	892.155	-0.981455	0.9633	0.000194117	18.2185	0.00135979
hsa-miR-130b-4373144	0.111569	0.0729655	0.0504993	'KIAA0774	83.641	370.621	436.735	-0.981014	0.9624	0.000205754	19.3106	0.00142367
hsa-miR-130b-4373144	0.111569	0.0729655	0.0504993	'PAX6	977.933	2361.79	2680.41	-0.980996	0.9624	0.000206238	19.3561	0.00142628
hsa-miR-130b-4373144	0.111569	0.0729655	0.0504993	'NF2	737.242	906.468	945.017	-0.980674	0.9617	0.000214995	20.1779	0.00147424
hsa-miR-130b-4373144	0.111569	0.0729655	0.0504993	'C3orf18	276.332	369.562	390.548	-0.980315	0.961	0.000225024	21.1192	0.00152905
hsa-miR-130b-4373144	0.111569	0.0729655	0.0504993	'SLCO2A1	735.603	856.867	1000.08	-0.980211	0.9608	0.000227981	21.3967	0.00154467
hsa-miR-130b-4373144	0.111569	0.0729655	0.0504993	'TMEM50B	1327.26	1501.52	1540.6	-0.980203	0.9608	0.000228204	21.4176	0.00154562
hsa-miR-130b-4373144	0.111569	0.0729655	0.0504993	'TMEM56	385.532	444.433	514.135	-0.980097	0.9606	0.000231241	21.7027	0.00156112
hsa-miR-130b-4373144	0.111569	0.0729655	0.0504993	'IL28RA	168.312	229.516	242.728	-0.979052	0.9585	0.00026246	24.6326	0.00172751
hsa-miR-130b-4373144	0.111569	0.0729655	0.0504993	'NUMBL	2419.41	3471.72	3698.2	-0.978962	0.9584	0.000265267	24.8961	0.00174245
hsa-miR-130b-4373144	0.111569	0.0729655	0.0504993	'ZBTB24	515.334	649.314	677.279	-0.978038	0.9566	0.000294991	27.6858	0.00189772
hsa-miR-130b-4373144	0.111569	0.0729655	0.0504993	'BTAF1	1259.61	1281.4	1285.81	-0.977112	0.9547	0.000326708	30.6625	0.00205678
hsa-miR-130b-4373144	0.111569	0.0729655	0.0504993	'TMEM57	1333.04	1713.82	1790.38	-0.976915	0.9544	0.000333713	31.3199	0.00209218
hsa-miR-130b-4373144	0.111569	0.0729655	0.0504993	'ASB8	774.021	913.499	1087.94	-0.976846	0.9542	0.000336155	31.5491	0.00210412
hsa-miR-130b-4373144	0.111569	0.0729655	0.0504993	'H6PD	767.82	888.267	1038.92	-0.976842	0.9542	0.000336307	31.5634	0.00210465
hsa-miR-130b-4373144	0.111569	0.0729655	0.0504993	'DACH1	467.12	759.027	817.021	-0.976557	0.9537	0.00034662	32.5313	0.00215739
hsa-miR-130b-4373144	0.111569	0.0729655	0.0504993	'DKFZp667G2110	1259.7	1434.43	1655.92	-0.976023	0.9526	0.000366469	34.3943	0.00225788
hsa-miR-130b-4373144	0.111569	0.0729655	0.0504993	'AFF1	1482.63	1965.57	2057.6	-0.975314	0.9512	0.000393789	36.9583	0.00239104
hsa-miR-130b-4373144	0.111569	0.0729655	0.0504993	'CYB561	682.022	1260.53	1370.75	-0.975309	0.9512	0.000394004	36.9785	0.00239219
hsa-miR-130b-4373144	0.111569	0.0729655	0.0504993	'PRR13	1191.82	1304.81	1449.86	-0.97524	0.9511	0.000396711	37.2325	0.0024052
hsa-miR-130b-4373144	0.111569	0.0729655	0.0504993	'DEDD2	766.873	1061.09	1116.62	-0.975029	0.9507	0.00040511	38.0207	0.00244711
hsa-miR-130b-4373144	0.111569	0.0729655	0.0504993	'TGOLN2	1458.52	1813.64	1879.85	-0.974665	0.95	0.000419856	39.4047	0.0025145
hsa-miR-130b-4373144	0.111569	0.0729655	0.0504993	'C10orf46	776.139	888.942	1036.16	-0.974198	0.9491	0.000439213	41.2215	0.00260747
hsa-miR-130b-4373144	0.111569	0.0729655	0.0504993	'CAB39L	407.277	469.344	550.596	-0.974001	0.9487	0.000447513	42.0004	0.0026452
hsa-miR-130b-4373144	0.111569	0.0729655	0.0504993	'ZNF587	672.637	905.881	948.126	-0.973813	0.9483	0.000455551	42.7548	0.00268022
hsa-miR-130b-4373144	0.111569	0.0729655	0.0504993	'LPIN1	612.614	700.771	716.593	-0.973545	0.9478	0.000467119	43.8405	0.00273542
hsa-miR-130b-4373144	0.111569	0.0729655	0.0504993	'AKAP10	694.403	785.947	802.343	-0.973485	0.9477	0.000469758	44.0882	0.00274744
hsa-miR-130b-4373144	0.111569	0.0729655	0.0504993	'GRM7	230.476	266.121	272.505	-0.973484	0.9477	0.000469799	44.092	0.00274751
hsa-miR-130b-4373144	0.111569	0.0729655	0.0504993	'CPEB3	108.246	303.326	338.252	-0.973473	0.9477	0.000470265	44.1358	0.00274921
hsa-miR-130b-4373144	0.111569	0.0729655	0.0504993	'ATP6V1B2	2664.67	2746.1	2853.63	-0.973444	0.9476	0.000471535	44.2549	0.00275474
hsa-miR-130b-4373144	0.111569	0.0729655	0.0504993	'UBQLN1	1918.78	2274.16	2337.67	-0.973422	0.9476	0.000472519	44.3473	0.0027586
hsa-miR-130b-4373144	0.111569	0.0729655	0.0504993	'STX16	993.189	1164.92	1392.05	-0.973343	0.9474	0.000476	44.674	0.00277513
hsa-miR-130b-4373144	0.111569	0.0729655	0.0504993	'USP37	338.488	404.522	416.287	-0.973331	0.9474	0.000476513	44.7222	0.00277708
hsa-miR-130b-4373144	0.111569	0.0729655	0.0504993	'DCUN1D1	930.841	944.851	947.317	-0.972977	0.9467	0.000492281	46.202	0.0028518
hsa-miR-130b-4373144	0.111569	0.0729655	0.0504993	'ZNF468	410.163	492.92	605.59	-0.971448	0.9437	0.000563791	52.9135	0.00318028
hsa-miR-130b-4373144	0.111569	0.0729655	0.0504993	'EXDL2	743.614	853.384	1003.05	-0.971351	0.9435	0.000568512	53.3566	0.00320171
hsa-miR-130b-4373144	0.111569	0.0729655	0.0504993	'ZNF529	1113.71	1168.92	1244.53	-0.971057	0.943	0.000582991	54.7154	0.00326542
hsa-miR-130b-4373144	0.111569	0.0729655	0.0504993	'RASSF5	761.005	1122.57	1181.27	-0.970647	0.9422	0.000603526	56.6428	0.00335462
hsa-miR-130b-4373144	0.111569	0.0729655	0.0504993	'MGAT4A	817.556	1167.38	1222.32	-0.969709	0.9403	0.000652163	61.2074	0.00357541
hsa-miR-130b-4373144	0.111569	0.0729655	0.0504993	'WDTC1	664.308	1005.42	1058.82	-0.969617	0.9402	0.000657026	61.6639	0.00359493
hsa-miR-130b-4373144	0.111569	0.0729655	0.0504993	'REPS2	327.13	437.233	592.878	-0.968909	0.9388	0.000695381	65.2636	0.00375943
hsa-miR-130b-4373144	0.111569	0.0729655	0.0504993	'AP1B1	427.168	523.065	658.731	-0.968857	0.9387	0.000698256	65.5335	0.00377149
hsa-miR-130b-4373144	0.111569	0.0729655	0.0504993	'PHF17	484.56	620.193	640.658	-0.968592	0.9382	0.000712963	66.9138	0.00383284
hsa-miR-130b-4373144	0.111569	0.0729655	0.0504993	'MAP3K9	245.368	319.115	424.208	-0.968355	0.9377	0.00072627	68.1626	0.0038899
hsa-miR-130b-4373144	0.111569	0.0729655	0.0504993	'PDE4D	243.122	306.899	316.262	-0.967837	0.9367	0.000755807	70.9348	0.00401147
hsa-miR-130b-4373144	0.111569	0.0729655	0.0504993	'MYB	322.247	378.954	460.645	-0.967602	0.9363	0.000769499	72.2198	0.00406895
hsa-miR-130b-4373144	0.111569	0.0729655	0.0504993	'RPS6KA5	537.97	589.319	663.457	-0.967446	0.936	0.00077865	73.0786	0.00410716
hsa-miR-130b-4373144	0.111569	0.0729655	0.0504993	'MDM4	1227.88	1701.96	1769.52	-0.967029	0.9351	0.00080338	75.3996	0.00421109
hsa-miR-130b-4373144	0.111569	0.0729655	0.0504993	'SIRT6	655.166	714.477	803.436	-0.964743	0.9307	0.000947205	88.898	0.0048092
hsa-miR-130b-4373144	0.111569	0.0729655	0.0504993	'SLC2A13	729.693	836.288	849.778	-0.963906	0.9291	0.00100331	94.1638	0.00503819
hsa-miR-130b-4373144	0.111569	0.0729655	0.0504993	'CHD9	2621.81	2680.78	2688.19	-0.96372	0.9288	0.00101605	95.359	0.00508853
hsa-miR-130b-4373144	0.111569	0.0729655	0.0504993	'GOLGA2	1102.87	1547.97	1603.33	-0.963468	0.9283	0.00103352	96.9985	0.0051562
hsa-miR-130b-4373144	0.111569	0.0729655	0.0504993	'GGA2	627.569	657.252	702.576	-0.963447	0.9282	0.00103492	97.1305	0.00516075
hsa-miR-130b-4373144	0.111569	0.0729655	0.0504993	'NR3C1	2026.72	2377.89	2420.61	-0.962905	0.9272	0.00107297	100.702	0.00531408
hsa-miR-130b-4373144	0.111569	0.0729655	0.0504993	'FLJ41603	158.594	318.75	337.924	-0.962509	0.9264	0.00110128	103.358	0.00542307
hsa-miR-130b-4373144	0.111569	0.0729655	0.0504993	'METT10D	798.761	990.868	1013.8	-0.962439	0.9263	0.00110635	103.834	0.00544092
hsa-miR-130b-4373144	0.111569	0.0729655	0.0504993	'TERF2	877.603	1099.73	1125.77	-0.961993	0.9254	0.00113883	106.883	0.00556942
hsa-miR-130b-4373144	0.111569	0.0729655	0.0504993	'SLC7A2	2188.82	3560.79	3720.88	-0.961877	0.9252	0.00114738	107.685	0.00560187
hsa-miR-130b-4373144	0.111569	0.0729655	0.0504993	'CRAMP1L	502.811	593.84	738.49	-0.9605	0.9226	0.00125162	117.468	0.00600064
hsa-miR-130b-4373144	0.111569	0.0729655	0.0504993	'PLEKHB2	1129.86	1211.58	1341.62	-0.960396	0.9224	0.00125966	118.223	0.00602871
hsa-miR-130b-4373144	0.111569	0.0729655	0.0504993	'C3orf58	1609.82	1793.07	1813.1	-0.960308	0.9222	0.00126657	118.872	0.00605407
hsa-miR-130b-4373144	0.111569	0.0729655	0.0504993	'RIPK5	502.84	537.06	592.108	-0.959579	0.9208	0.00132433	124.292	0.0062777
hsa-miR-130b-4373144	0.111569	0.0729655	0.0504993	'TYW1	1200.12	1234.48	1290.2	-0.95897	0.9196	0.0013737	128.926	0.00646473
hsa-miR-130b-4373144	0.111569	0.0729655	0.0504993	'ACSL1	909.948	1189.65	1218.31	-0.958812	0.9193	0.00138663	130.14	0.0065135
hsa-miR-130b-4373144	0.111569	0.0729655	0.0504993	'ST8SIA3	247.998	414.863	431.36	-0.958015	0.9178	0.00145323	136.39	0.00676572
hsa-miR-130b-4373144	0.111569	0.0729655	0.0504993	'NUPL1	428.05	480.642	567.405	-0.957661	0.9171	0.00148337	139.219	0.00687737
hsa-miR-130b-4373144	0.111569	0.0729655	0.0504993	'CLIC2	166.505	222.752	315.652	-0.957573	0.9169	0.00149096	139.931	0.00690267
hsa-miR-130b-4373144	0.111569	0.0729655	0.0504993	'DBT	1263.34	1760.55	1808.37	-0.95741	0.9166	0.00150499	141.248	0.00695117
hsa-miR-130b-4373144	0.111569	0.0729655	0.0504993	'BHLHB3	84.289	171.996	317.696	-0.957129	0.9161	0.00152935	143.534	0.00704014
hsa-miR-130b-4373144	0.111569	0.0729655	0.0504993	'MAPKBP1	243.731	298.992	390.844	-0.957086	0.916	0.00153313	143.889	0.00705373
hsa-miR-130b-4373144	0.111569	0.0729655	0.0504993	'BTD	525.365	701.637	718.149	-0.956841	0.9155	0.00155461	145.905	0.00713298
hsa-miR-130b-4373144	0.111569	0.0729655	0.0504993	'MYH14	335.773	566.015	587.51	-0.956769	0.9154	0.00156096	146.501	0.00715615
hsa-miR-130b-4373144	0.111569	0.0729655	0.0504993	'TNS1	1092.24	1655.88	1708.04	-0.956582	0.915	0.00157752	148.055	0.00721479
hsa-miR-130b-4373144	0.111569	0.0729655	0.0504993	'ACP2	1723.15	1877.59	2140.65	-0.955192	0.9124	0.00170378	159.905	0.00766747
hsa-miR-130b-4373144	0.111569	0.0729655	0.0504993	'DDX6	195.065	239.744	315.955	-0.955081	0.9122	0.00171412	160.875	0.00770365
hsa-miR-130b-4373144	0.111569	0.0729655	0.0504993	'UBB	7948.71	8230.21	8713.16	-0.95463	0.9113	0.00175647	164.85	0.00785599
hsa-miR-130b-4373144	0.111569	0.0729655	0.0504993	'RAB3IP	489.866	777.224	801.033	-0.954322	0.9107	0.00178573	167.596	0.00795803
hsa-miR-130b-4373144	0.111569	0.0729655	0.0504993	'PHF16	610.487	660.499	746.742	-0.954229	0.9106	0.00179464	168.432	0.00799129
hsa-miR-130b-4373144	0.111569	0.0729655	0.0504993	'MAP3K5	383.564	851.367	889.616	-0.954062	0.9102	0.00181062	169.932	0.00804833
hsa-miR-130b-4373144	0.111569	0.0729655	0.0504993	'TNK1	461.123	537.419	670.785	-0.953162	0.9085	0.0018985	178.179	0.00835974
hsa-miR-130b-4373144	0.111569	0.0729655	0.0504993	'CHRNB1	300.38	404.873	412.357	-0.9516	0.9055	0.00205656	193.014	0.00890534
hsa-miR-130b-4373144	0.111569	0.0729655	0.0504993	'TMEM30A	2251.32	2389.2	2639.14	-0.950261	0.903	0.00219806	206.295	0.0093894
hsa-miR-130b-4373144	0.111569	0.0729655	0.0504993	'GALNTL1	557.025	712.833	722.254	-0.948788	0.9002	0.00235999	221.492	0.00992305
hsa-miR-130b-4373144	0.111569	0.0729655	0.0504993	'TAF5L	623.003	886.071	900.565	-0.947394	0.8976	0.00251932	236.445	0.0104696
hsa-miR-130b-4373144	0.111569	0.0729655	0.0504993	'C1orf144	1083.24	1141.34	1250.74	-0.9472	0.8972	0.002542	238.574	0.0105433
hsa-miR-130b-4373144	0.111569	0.0729655	0.0504993	'AMPD3	503.686	608.533	808.311	-0.946233	0.8954	0.00265664	249.334	0.0109141
hsa-miR-130b-4373144	0.111569	0.0729655	0.0504993	'MS4A1	184.003	330.19	619.627	-0.943082	0.8894	0.00305075	286.322	0.0121653
hsa-miR-130b-4373144	0.111569	0.0729655	0.0504993	'SPATA2	438.193	491.788	598.435	-0.942667	0.8886	0.003105	291.413	0.0123417
hsa-miR-130b-4373144	0.111569	0.0729655	0.0504993	'SLC7A8	728.643	865.549	1139.97	-0.942062	0.8875	0.00318508	298.93	0.012604
hsa-miR-130b-4373144	0.111569	0.0729655	0.0504993	'IL17RA	386.462	507.423	749.998	-0.942023	0.8874	0.00319029	299.418	0.0126193
hsa-miR-130b-4373144	0.111569	0.0729655	0.0504993	'CDC2L6	1373.7	1467.53	1662.66	-0.938997	0.8817	0.00360902	338.717	0.0139224
hsa-miR-130b-4373144	0.111569	0.0729655	0.0504993	'LARS	2160.01	2377.02	2382.09	-0.938617	0.881	0.00366357	343.837	0.0140871
hsa-miR-130b-4373144	0.111569	0.0729655	0.0504993	'ZNFX1	588.916	839.574	844.873	-0.937962	0.8798	0.00375892	352.786	0.0143719
hsa-miR-130b-4373144	0.111569	0.0729655	0.0504993	'DGCR2	2074.36	2591.14	2596.52	-0.934752	0.8738	0.00424661	398.557	0.0158359
hsa-miR-130b-4373144	0.111569	0.0729655	0.0504993	'FAM46C	1800.15	3961.64	3981.93	-0.93444	0.8732	0.00429586	403.179	0.0159802
hsa-miR-130b-4373144	0.111569	0.0729655	0.0504993	'SESN2	545.696	624.755	799.535	-0.933851	0.8721	0.00438963	411.98	0.0162652
hsa-miR-130b-4373144	0.111569	0.0729655	0.0504993	'PAPD4	669.151	763.494	764.14	-0.933661	0.8717	0.00442018	414.847	0.0163544
hsa-miR-130b-4373144	0.111569	0.0729655	0.0504993	'C1orf69	273.78	325.637	442.07	-0.93254	0.8696	0.00460262	431.97	0.016885
hsa-miR-130b-4373144	0.111569	0.0729655	0.0504993	'PHLPPL	761.673	855.64	855.535	-0.931175	0.8671	0.00483034	453.342	0.0175415
hsa-miR-130b-4373144	0.111569	0.0729655	0.0504993	'RCP9	541.921	589.436	698.631	-0.930566	0.866	0.00493404	463.075	0.0178442
hsa-miR-130b-4373144	0.111569	0.0729655	0.0504993	'ELL2	835.647	1740.82	1736.4	-0.929978	0.8649	0.00503532	472.58	0.0181211
hsa-miR-130b-4373144	0.111569	0.0729655	0.0504993	'NBEA	1296.09	1417.16	1416.53	-0.929849	0.8646	0.00505776	474.686	0.0181782
hsa-miR-130b-4373144	0.111569	0.0729655	0.0504993	'DDR1	1819.46	2783.97	2775.09	-0.928587	0.8623	0.00527969	495.515	0.0188037
hsa-miR-130b-4373144	0.111569	0.0729655	0.0504993	'MKLN1	637.474	772.553	771.221	-0.928373	0.8619	0.00531787	499.098	0.0189095
hsa-miR-130b-4373144	0.111569	0.0729655	0.0504993	'PTER	481.738	690.758	687.977	-0.927247	0.8598	0.00552119	518.18	0.0194783
hsa-miR-130b-4373144	0.111569	0.0729655	0.0504993	'ATF7IP2	406.913	492.496	491.313	-0.927077	0.8595	0.00555233	521.103	0.0195646
hsa-miR-130b-4373144	0.111569	0.0729655	0.0504993	'ELF1	635.483	778.509	776.206	-0.926324	0.8581	0.00569118	534.135	0.0199445
hsa-miR-130b-4373144	0.111569	0.0729655	0.0504993	'PIPOX	247.916	396.009	392.87	-0.924621	0.8549	0.00601234	564.276	0.0208235
hsa-miR-130b-4373144	0.111569	0.0729655	0.0504993	'LRIG1	2307.9	2466.02	2865.82	-0.922432	0.8509	0.00644007	604.42	0.0219901
hsa-miR-130b-4373144	0.111569	0.0729655	0.0504993	'SELL	245.826	563.165	1369.08	-0.922058	0.8502	0.00651497	611.449	0.0221805
hsa-miR-130b-4373144	0.111569	0.0729655	0.0504993	'SEC23B	1661.06	2038.28	2026.63	-0.921312	0.8488	0.00666541	625.569	0.0225837
hsa-miR-130b-4373144	0.111569	0.0729655	0.0504993	'KLHDC5	1195.87	1481.48	1471.2	-0.919529	0.8455	0.00703305	660.072	0.0235833
hsa-miR-130b-4373144	0.111569	0.0729655	0.0504993	'TMEM92	331.251	451.831	447.245	-0.918799	0.8442	0.00718675	674.498	0.0239864
hsa-miR-130b-4373144	0.111569	0.0729655	0.0504993	'RSL1D1	2714.28	2734.44	2787.77	-0.918584	0.8438	0.00723251	678.793	0.0241066
hsa-miR-130b-4373144	0.111569	0.0729655	0.0504993	'MAP3K13	1982.95	2322.68	2309.55	-0.918581	0.8438	0.00723313	678.851	0.0241078
hsa-miR-130b-4373144	0.111569	0.0729655	0.0504993	'STXBP1	1442.37	2324.56	2288.85	-0.917928	0.8426	0.00737268	691.948	0.0244807
hsa-miR-130b-4373144	0.111569	0.0729655	0.0504993	'TMEM20	380.685	531.676	525.162	-0.916973	0.8408	0.00757975	711.382	0.0250117
hsa-miR-130b-4373144	0.111569	0.0729655	0.0504993	'TES	1572.39	1591.16	1642.26	-0.916158	0.8393	0.0077588	728.187	0.0254664
hsa-miR-130b-4373144	0.111569	0.0729655	0.0504993	'TMTC1	179.226	221.277	337.99	-0.914505	0.8363	0.00812929	762.958	0.0264356
hsa-miR-130b-4373144	0.111569	0.0729655	0.0504993	'RUNDC1	398.704	683.507	668.797	-0.913867	0.8352	0.00827499	776.633	0.02681
hsa-miR-130b-4373144	0.111569	0.0729655	0.0504993	'PDDC1	547.091	598.613	595.823	-0.912938	0.8335	0.0084895	796.765	0.0273567
hsa-miR-130b-4373144	0.111569	0.0729655	0.0504993	'SLC30A2	363.453	819.053	790.342	-0.909592	0.8274	0.00928825	871.73	0.0293977
hsa-miR-130b-4373144	0.111569	0.0729655	0.0504993	'TSHZ1	1784.22	1811.12	1890.31	-0.909571	0.8273	0.00929335	872.209	0.0294129
hsa-miR-130b-4373144	0.111569	0.0729655	0.0504993	'BACE1	1356.66	2479.35	2407.13	-0.909091	0.8264	0.00941125	883.274	0.0297089
hsa-miR-130b-4373144	0.111569	0.0729655	0.0504993	'KREMEN1	447.474	524.586	519.448	-0.908203	0.8248	0.00963153	903.948	0.0302425
hsa-miR-130b-4373144	0.111569	0.0729655	0.0504993	'LIMD1	633.764	655.442	722.314	-0.905622	0.8202	0.0102878	965.545	0.0318809
hsa-miR-130b-4373144	0.111569	0.0729655	0.0504993	'KIAA0999	498.165	700.635	685.631	-0.905282	0.8195	0.0103762	973.835	0.0320921
hsa-miR-130b-4373144	0.111569	0.0729655	0.0504993	'HECA	1396.05	1466.24	1684.54	-0.904948	0.8189	0.0104635	982.033	0.0322963
hsa-miR-130b-4373144	0.111569	0.0729655	0.0504993	'COX18	796.295	873.898	868.032	-0.904694	0.8185	0.0105298	988.252	0.0324507
hsa-miR-130b-4373144	0.111569	0.0729655	0.0504993	'TMCC1	725.93	828.679	820.877	-0.904558	0.8182	0.0105655	991.606	0.0325373
hsa-miR-130b-4373144	0.111569	0.0729655	0.0504993	'RXRA	1433.52	1933.83	1893.33	-0.902552	0.8146	0.0111004	1041.8	0.0338402
hsa-miR-130b-4373144	0.111569	0.0729655	0.0504993	'TTBK1	253.96	412.871	399.396	-0.900994	0.8118	0.0115258	1081.73	0.0348529
hsa-miR-130b-4373144	0.111569	0.0729655	0.0504993	'STX3	1399.11	1758.43	1727.45	-0.900414	0.8107	0.0116864	1096.81	0.0352184
hsa-miR-130b-4373144	0.111569	0.0729655	0.0504993	'RABGEF1	1373.16	1802.33	1764.92	-0.900024	0.81	0.0117951	1107	0.0354899
hsa-miR-130b-4373144	0.111569	0.0729655	0.0504993	'OSBPL10	593.334	784.666	767.091	-0.898089	0.8066	0.0123426	1158.39	0.0367906
hsa-miR-130b-4373144	0.111569	0.0729655	0.0504993	'PAN3	1342.17	1690.18	1658.19	-0.898056	0.8065	0.0123519	1159.27	0.0368138
hsa-miR-135a-4373140	0.0303802	0.0184194	0.00725603	'PHC3	1754.76	1905.55	2043.48	-0.999983	1	4.93204e-12	4.62887e-07	1.18385e-09
hsa-miR-135a-4373140	0.0303802	0.0184194	0.00725603	'STAU2	519.327	536.254	552.506	-0.999967	0.9999	2.71808e-11	2.551e-06	4.46761e-09
hsa-miR-135a-4373140	0.0303802	0.0184194	0.00725603	'MAP6	628.138	705.043	779.674	-0.999937	0.9999	1.34802e-10	1.26516e-05	1.59541e-08
hsa-miR-135a-4373140	0.0303802	0.0184194	0.00725603	'DMWD	855.895	1005.32	1151.13	-0.999917	0.9998	2.63195e-10	2.47017e-05	2.69964e-08
hsa-miR-135a-4373140	0.0303802	0.0184194	0.00725603	'PCYT1B	885.386	1047.03	1191.12	-0.999912	0.9998	3.03816e-10	2.85141e-05	3.01736e-08
hsa-miR-135a-4373140	0.0303802	0.0184194	0.00725603	'KPNA6	1184.44	1405.46	1602.25	-0.999908	0.9998	3.43992e-10	3.22847e-05	3.33865e-08
hsa-miR-135a-4373140	0.0303802	0.0184194	0.00725603	'UACA	904.035	1027.49	1136.37	-0.999867	0.9997	8.6359e-10	8.10505e-05	6.99314e-08
hsa-miR-135a-4373140	0.0303802	0.0184194	0.00725603	'PAG1	796.837	984.434	1170.19	-0.999854	0.9997	1.08394e-09	0.000101731	8.40055e-08
hsa-miR-135a-4373140	0.0303802	0.0184194	0.00725603	'XK	292.63	359.487	425.72	-0.999852	0.9997	1.12913e-09	0.000105972	8.67913e-08
hsa-miR-135a-4373140	0.0303802	0.0184194	0.00725603	'KMO	123.865	199.812	275.09	-0.999849	0.9997	1.18018e-09	0.000110763	8.96144e-08
hsa-miR-135a-4373140	0.0303802	0.0184194	0.00725603	'CDIPT	2407.97	3067.95	3647.4	-0.999845	0.9997	1.26069e-09	0.000118319	9.48072e-08
hsa-miR-135a-4373140	0.0303802	0.0184194	0.00725603	'ZNF592	357.303	441.08	526.138	-0.999705	0.9994	6.33665e-09	0.000594714	3.48397e-07
hsa-miR-135a-4373140	0.0303802	0.0184194	0.00725603	'NEGR1	437.971	574.528	691.222	-0.999679	0.9994	7.83762e-09	0.000735585	4.1535e-07
hsa-miR-135a-4373140	0.0303802	0.0184194	0.00725603	'CNNM3	712.541	833.406	936.501	-0.999665	0.9993	8.68476e-09	0.00081509	4.50824e-07
hsa-miR-135a-4373140	0.0303802	0.0184194	0.00725603	'EDIL3	1779.14	1971	2166.9	-0.999664	0.9993	8.77551e-09	0.000823608	4.54279e-07
hsa-miR-135a-4373140	0.0303802	0.0184194	0.00725603	'ZHX3	255.557	362.581	475.787	-0.999348	0.9987	4.60176e-08	0.00431889	1.73241e-06
hsa-miR-135a-4373140	0.0303802	0.0184194	0.00725603	'SP100	477.673	643.499	779.74	-0.999331	0.9987	4.90576e-08	0.0046042	1.82128e-06
hsa-miR-135a-4373140	0.0303802	0.0184194	0.00725603	'RNF125	173.161	300.406	436.518	-0.999226	0.9985	7.06192e-08	0.00662782	2.41539e-06
hsa-miR-135a-4373140	0.0303802	0.0184194	0.00725603	'KIAA0226	403.476	463.167	511.632	-0.999202	0.9984	7.61827e-08	0.00714998	2.56732e-06
hsa-miR-135a-4373140	0.0303802	0.0184194	0.00725603	'AQP1	980.217	2020.88	3147.1	-0.999088	0.9982	1.06337e-07	0.00998008	3.37279e-06
hsa-miR-135a-4373140	0.0303802	0.0184194	0.00725603	'KIAA1530	486.994	647.505	776.288	-0.999062	0.9981	1.14343e-07	0.0107315	3.57597e-06
hsa-miR-135a-4373140	0.0303802	0.0184194	0.00725603	'ZNF264	680.898	899.946	1138.21	-0.999025	0.9981	1.25795e-07	0.0118062	3.87215e-06
hsa-miR-135a-4373140	0.0303802	0.0184194	0.00725603	'ABCA2	367.205	491.136	588.681	-0.998811	0.9976	2.06469e-07	0.0193777	5.79132e-06
hsa-miR-135a-4373140	0.0303802	0.0184194	0.00725603	'ETV6	636.604	677.615	723.627	-0.998592	0.9972	3.15127e-07	0.0295756	8.1274e-06
hsa-miR-135a-4373140	0.0303802	0.0184194	0.00725603	'PIGO	563.822	621.518	686.411	-0.998554	0.9971	3.36929e-07	0.0316218	8.54413e-06
hsa-miR-135a-4373140	0.0303802	0.0184194	0.00725603	'GCLC	864.072	1138.57	1349.39	-0.99845	0.9969	4.00433e-07	0.0375818	9.78948e-06
hsa-miR-135a-4373140	0.0303802	0.0184194	0.00725603	'MIS12	1619.62	1663.9	1714.36	-0.998343	0.9967	4.73553e-07	0.0444443	1.1212e-05
hsa-miR-135a-4373140	0.0303802	0.0184194	0.00725603	'HUNK	766.854	877.145	960.645	-0.998216	0.9964	5.68974e-07	0.0533999	1.2958e-05
hsa-miR-135a-4373140	0.0303802	0.0184194	0.00725603	'SLC26A4	90.941	201.431	330.441	-0.997919	0.9958	8.35891e-07	0.0784509	1.76294e-05
hsa-miR-135a-4373140	0.0303802	0.0184194	0.00725603	'CASR	204.852	307.658	427.935	-0.997882	0.9958	8.73383e-07	0.0819696	1.82764e-05
hsa-miR-135a-4373140	0.0303802	0.0184194	0.00725603	'NCKIPSD	458.936	546.276	611.147	-0.997881	0.9958	8.7474e-07	0.082097	1.82885e-05
hsa-miR-135a-4373140	0.0303802	0.0184194	0.00725603	'ZNF615	743.954	820.869	911.324	-0.997784	0.9956	9.77707e-07	0.0917607	1.9935e-05
hsa-miR-135a-4373140	0.0303802	0.0184194	0.00725603	'KCTD12	6015.79	6401.91	6683.52	-0.997536	0.9951	1.275e-06	0.119663	2.45714e-05
hsa-miR-135a-4373140	0.0303802	0.0184194	0.00725603	'DBNDD2	716.916	809.072	875.85	-0.997408	0.9948	1.44706e-06	0.135811	2.71513e-05
hsa-miR-135a-4373140	0.0303802	0.0184194	0.00725603	'WDR32	639.697	777.437	876.378	-0.997229	0.9945	1.70821e-06	0.16032	3.0926e-05
hsa-miR-135a-4373140	0.0303802	0.0184194	0.00725603	'PCDHB16	259.351	313.284	379.503	-0.996891	0.9938	2.27788e-06	0.213786	3.88773e-05
hsa-miR-135a-4373140	0.0303802	0.0184194	0.00725603	'PAP2D	283.592	406.587	493.542	-0.996891	0.9938	2.27807e-06	0.213804	3.88734e-05
hsa-miR-135a-4373140	0.0303802	0.0184194	0.00725603	'GRPR	417.046	480.307	524.45	-0.996599	0.9932	2.85035e-06	0.267514	4.64838e-05
hsa-miR-135a-4373140	0.0303802	0.0184194	0.00725603	'H6PD	767.82	888.267	1038.92	-0.996462	0.9929	3.14465e-06	0.295135	5.03815e-05
hsa-miR-135a-4373140	0.0303802	0.0184194	0.00725603	'GPRC5B	1433.01	1736.8	2121.36	-0.99617	0.9924	3.83329e-06	0.359766	5.93184e-05
hsa-miR-135a-4373140	0.0303802	0.0184194	0.00725603	'ARHGEF18	1625.93	2030.77	2302.41	-0.995652	0.9913	5.26041e-06	0.493706	7.59664e-05
hsa-miR-135a-4373140	0.0303802	0.0184194	0.00725603	'PPP2R1B	1035.88	1121.26	1178.35	-0.995564	0.9911	5.52866e-06	0.518882	7.91099e-05
hsa-miR-135a-4373140	0.0303802	0.0184194	0.00725603	'C10orf46	776.139	888.942	1036.16	-0.995379	0.9908	6.12259e-06	0.574623	8.59829e-05
hsa-miR-135a-4373140	0.0303802	0.0184194	0.00725603	'ZDHHC13	440.808	512.761	607.281	-0.995201	0.9904	6.73021e-06	0.63165	9.24953e-05
hsa-miR-135a-4373140	0.0303802	0.0184194	0.00725603	'SFTPB	284.095	372.161	429.865	-0.995027	0.9901	7.35353e-06	0.690151	9.92595e-05
hsa-miR-135a-4373140	0.0303802	0.0184194	0.00725603	'SLC26A2	1469.16	1547.2	1651.85	-0.99462	0.9893	8.94559e-06	0.83957	0.000116204
hsa-miR-135a-4373140	0.0303802	0.0184194	0.00725603	'ZNF468	410.163	492.92	605.59	-0.994168	0.9884	1.09391e-05	1.02667	0.000136725
hsa-miR-135a-4373140	0.0303802	0.0184194	0.00725603	'GSTA2	144.201	192.692	258.949	-0.994059	0.9882	1.14574e-05	1.07531	0.000142105
hsa-miR-135a-4373140	0.0303802	0.0184194	0.00725603	'ZNF529	1113.71	1168.92	1244.53	-0.99399	0.988	1.17921e-05	1.10673	0.000145622
hsa-miR-135a-4373140	0.0303802	0.0184194	0.00725603	'SUPT6H	559.292	600.222	656.397	-0.993923	0.9879	1.21221e-05	1.13769	0.000148913
hsa-miR-135a-4373140	0.0303802	0.0184194	0.00725603	'FLCN	216.804	298.979	350.724	-0.993897	0.9878	1.22503e-05	1.14973	0.000150075
hsa-miR-135a-4373140	0.0303802	0.0184194	0.00725603	'SLC23A2	715.18	805.807	862.316	-0.993602	0.9872	1.37789e-05	1.29319	0.000164528
hsa-miR-135a-4373140	0.0303802	0.0184194	0.00725603	'SCML4	152.621	251.868	313.737	-0.993595	0.9872	1.3818e-05	1.29686	0.00016489
hsa-miR-135a-4373140	0.0303802	0.0184194	0.00725603	'FBXL16	640.543	867.276	1188.25	-0.992937	0.9859	1.7632e-05	1.65482	0.000200244
hsa-miR-135a-4373140	0.0303802	0.0184194	0.00725603	'LPP	1362.75	1734.56	1961.28	-0.992911	0.9859	1.77935e-05	1.66997	0.000201761
hsa-miR-135a-4373140	0.0303802	0.0184194	0.00725603	'CYLD	457.575	594.539	676.574	-0.992334	0.9847	2.16222e-05	2.02931	0.000235774
hsa-miR-135a-4373140	0.0303802	0.0184194	0.00725603	'DENND4C	1386.92	1690.66	1870.45	-0.991943	0.984	2.44711e-05	2.29669	0.000260012
hsa-miR-135a-4373140	0.0303802	0.0184194	0.00725603	'HECW1	297.654	383.798	432.658	-0.990464	0.981	3.72222e-05	3.49342	0.00036299
hsa-miR-135a-4373140	0.0303802	0.0184194	0.00725603	'KIAA2018	670.83	758.342	807.74	-0.990292	0.9807	3.89227e-05	3.65301	0.000375592
hsa-miR-135a-4373140	0.0303802	0.0184194	0.00725603	'PRDM1	315.192	442.423	643.782	-0.988857	0.9778	5.48408e-05	5.14697	0.000496572
hsa-miR-135a-4373140	0.0303802	0.0184194	0.00725603	'PLEKHB2	1129.86	1211.58	1341.62	-0.988638	0.9774	5.75569e-05	5.40189	0.000516581
hsa-miR-135a-4373140	0.0303802	0.0184194	0.00725603	'PDZD2	918.544	1016.14	1067.72	-0.987804	0.9758	6.86328e-05	6.44139	0.000594115
hsa-miR-135a-4373140	0.0303802	0.0184194	0.00725603	'ARHGEF3	847.666	957.447	1135.96	-0.987749	0.9756	6.93987e-05	6.51328	0.000599198
hsa-miR-135a-4373140	0.0303802	0.0184194	0.00725603	'GNG7	538.612	652.403	837.91	-0.987642	0.9754	7.09241e-05	6.65643	0.000609731
hsa-miR-135a-4373140	0.0303802	0.0184194	0.00725603	'PEX16	1247.27	1439.31	1539.04	-0.987105	0.9744	7.88319e-05	7.39861	0.00066379
hsa-miR-135a-4373140	0.0303802	0.0184194	0.00725603	'CLIC2	166.505	222.752	315.652	-0.987091	0.9743	7.90345e-05	7.41763	0.000664722
hsa-miR-135a-4373140	0.0303802	0.0184194	0.00725603	'EPB41	715.326	836.557	899.457	-0.987069	0.9743	7.93761e-05	7.44969	0.000666818
hsa-miR-135a-4373140	0.0303802	0.0184194	0.00725603	'NPAS2	592.747	879.07	1026.98	-0.986892	0.974	8.20906e-05	7.70445	0.000684961
hsa-miR-135a-4373140	0.0303802	0.0184194	0.00725603	'ZNF91	2641.82	3080.76	3820.88	-0.986198	0.9726	9.33146e-05	8.75786	0.000761553
hsa-miR-135a-4373140	0.0303802	0.0184194	0.00725603	'ENTPD6	694.783	846.288	922.424	-0.985759	0.9717	0.000100861	9.46613	0.000808656
hsa-miR-135a-4373140	0.0303802	0.0184194	0.00725603	'MAPK1	2137.52	2185.92	2210.21	-0.985721	0.9716	0.000101526	9.52853	0.000812876
hsa-miR-135a-4373140	0.0303802	0.0184194	0.00725603	'LRRFIP1	922.833	1309.71	1499.51	-0.984743	0.9697	0.00011967	11.2313	0.00092752
hsa-miR-135a-4373140	0.0303802	0.0184194	0.00725603	'C6orf47	278.341	343.765	375.748	-0.984593	0.9694	0.000122618	11.5081	0.000945379
hsa-miR-135a-4373140	0.0303802	0.0184194	0.00725603	'DDX58	596.416	688.608	733.186	-0.984121	0.9685	0.000132137	12.4014	0.00100473
hsa-miR-135a-4373140	0.0303802	0.0184194	0.00725603	'SH2D3A	87.075	143.194	170.288	-0.984055	0.9684	0.000133508	12.5301	0.00101213
hsa-miR-135a-4373140	0.0303802	0.0184194	0.00725603	'C8orf30A	824.219	907.369	1054.68	-0.983972	0.9682	0.000135241	12.6927	0.00102221
hsa-miR-135a-4373140	0.0303802	0.0184194	0.00725603	'ZKSCAN1	1653.15	2226.78	2502.26	-0.983824	0.9679	0.000138355	12.9851	0.00104047
hsa-miR-135a-4373140	0.0303802	0.0184194	0.00725603	'FOXJ2	1087.84	1215.92	1277.43	-0.983823	0.9679	0.00013837	12.9864	0.00104049
hsa-miR-135a-4373140	0.0303802	0.0184194	0.00725603	'TBX6	273.675	422.615	493.704	-0.983556	0.9674	0.000144103	13.5245	0.00107337
hsa-miR-135a-4373140	0.0303802	0.0184194	0.00725603	'ZBTB7A	358.81	469.297	521.904	-0.983449	0.9672	0.000146436	13.7434	0.00108704
hsa-miR-135a-4373140	0.0303802	0.0184194	0.00725603	'SNED1	298.385	445.188	514.878	-0.983318	0.9669	0.00014933	14.015	0.00110459
hsa-miR-135a-4373140	0.0303802	0.0184194	0.00725603	'PLCB1	928.939	1123.82	1216.26	-0.983287	0.9669	0.000150033	14.0811	0.00110866
hsa-miR-135a-4373140	0.0303802	0.0184194	0.00725603	'CPD	1288.29	1334.64	1419.34	-0.982526	0.9654	0.000167538	15.7239	0.0012113
hsa-miR-135a-4373140	0.0303802	0.0184194	0.00725603	'TNRC6B	846.185	1034.45	1121.71	-0.982256	0.9648	0.000174024	16.3327	0.00124782
hsa-miR-135a-4373140	0.0303802	0.0184194	0.00725603	'SETDB2	358.006	475.366	529.671	-0.98218	0.9647	0.000175858	16.5048	0.0012577
hsa-miR-135a-4373140	0.0303802	0.0184194	0.00725603	'CRLF3	930.787	974.375	1055.83	-0.981437	0.9632	0.000194608	18.2645	0.00136252
hsa-miR-135a-4373140	0.0303802	0.0184194	0.00725603	'C1orf144	1083.24	1141.34	1250.74	-0.981062	0.9625	0.000204462	19.1893	0.00141661
hsa-miR-135a-4373140	0.0303802	0.0184194	0.00725603	'DAK	319.24	489.009	565.641	-0.981056	0.9625	0.000204629	19.205	0.00141734
hsa-miR-135a-4373140	0.0303802	0.0184194	0.00725603	'MAST3	278.649	366.872	533.055	-0.981044	0.9624	0.000204957	19.2358	0.0014192
hsa-miR-135a-4373140	0.0303802	0.0184194	0.00725603	'TOM1L2	547.516	682.852	742.638	-0.980062	0.9605	0.000232249	21.7973	0.00156646
hsa-miR-135a-4373140	0.0303802	0.0184194	0.00725603	'SPN	266.075	392.028	447.469	-0.979895	0.9602	0.000237105	22.253	0.00159348
hsa-miR-135a-4373140	0.0303802	0.0184194	0.00725603	'SLC17A4	240.609	419.113	497.605	-0.979847	0.9601	0.0002385	22.3839	0.00160068
hsa-miR-135a-4373140	0.0303802	0.0184194	0.00725603	'F8	561.163	616.407	725.537	-0.978659	0.9578	0.000274807	25.7914	0.00179319
hsa-miR-135a-4373140	0.0303802	0.0184194	0.00725603	'MBNL1	1236.32	1507.96	1624.3	-0.978608	0.9577	0.000276425	25.9433	0.00180175
hsa-miR-135a-4373140	0.0303802	0.0184194	0.00725603	'TRIM10	306.474	549.988	653.887	-0.97843	0.9573	0.000282162	26.4818	0.00183252
hsa-miR-135a-4373140	0.0303802	0.0184194	0.00725603	'SMARCA2	1527.98	1619.97	1802.84	-0.978331	0.9571	0.000285362	26.7821	0.00184921
hsa-miR-135a-4373140	0.0303802	0.0184194	0.00725603	'SPATA2	438.193	491.788	598.435	-0.978285	0.957	0.000286855	26.9222	0.00185671
hsa-miR-135a-4373140	0.0303802	0.0184194	0.00725603	'ANK1	78.741	200.953	252.841	-0.978196	0.9569	0.000289776	27.1963	0.00187135
hsa-miR-135a-4373140	0.0303802	0.0184194	0.00725603	'SUCLG2	1857.04	1914.27	2030.24	-0.977339	0.9552	0.000318755	29.9161	0.00201741
hsa-miR-135a-4373140	0.0303802	0.0184194	0.00725603	'TSPAN33	444.119	542.814	583.506	-0.976789	0.9541	0.000338209	31.7419	0.0021143
hsa-miR-135a-4373140	0.0303802	0.0184194	0.00725603	'PCNX	153.444	353.043	435.076	-0.976635	0.9538	0.000343784	32.2652	0.00214273
hsa-miR-135a-4373140	0.0303802	0.0184194	0.00725603	'GRPEL2	861.534	976.625	1021.79	-0.974374	0.9494	0.000431874	40.5326	0.0025704
hsa-miR-135a-4373140	0.0303802	0.0184194	0.00725603	'SPIN3	404.38	487.38	519.936	-0.97435	0.9494	0.000432857	40.625	0.00257479
hsa-miR-135a-4373140	0.0303802	0.0184194	0.00725603	'TSPAN12	653.553	832.726	902.673	-0.974116	0.9489	0.00044268	41.5469	0.0026239
hsa-miR-135a-4373140	0.0303802	0.0184194	0.00725603	'ADCY7	395.258	583.3	656.342	-0.973867	0.9484	0.00045325	42.5389	0.00267003
hsa-miR-135a-4373140	0.0303802	0.0184194	0.00725603	'COPS7A	1502.82	1534.71	1604.47	-0.973269	0.9473	0.00047925	44.9791	0.00279113
hsa-miR-135a-4373140	0.0303802	0.0184194	0.00725603	'SENP5	1004.17	1089.52	1122.21	-0.973167	0.9471	0.000483773	45.4035	0.00281241
hsa-miR-135a-4373140	0.0303802	0.0184194	0.00725603	'SLC30A8	839.557	2252.69	2787.86	-0.972603	0.946	0.00050923	47.7928	0.0029292
hsa-miR-135a-4373140	0.0303802	0.0184194	0.00725603	'MYL4	516.8	596.279	775.948	-0.971452	0.9437	0.000563587	52.8943	0.0031797
hsa-miR-135a-4373140	0.0303802	0.0184194	0.00725603	'YPEL2	706.876	1129.65	1283.31	-0.970531	0.9419	0.000609418	57.1957	0.00338156
hsa-miR-135a-4373140	0.0303802	0.0184194	0.00725603	'C11orf54	1168.93	1357.8	1425.29	-0.969661	0.9402	0.000654723	61.4477	0.00358672
hsa-miR-135a-4373140	0.0303802	0.0184194	0.00725603	'CDC14B	536.62	560.115	615.225	-0.969387	0.9397	0.000669359	62.8214	0.00364816
hsa-miR-135a-4373140	0.0303802	0.0184194	0.00725603	'EIF2C1	879.095	925.573	1035.01	-0.96917	0.9393	0.000681064	63.9199	0.00369992
hsa-miR-135a-4373140	0.0303802	0.0184194	0.00725603	'CXorf34	521.031	566.398	673.411	-0.96907	0.9391	0.000686561	64.4358	0.00372117
hsa-miR-135a-4373140	0.0303802	0.0184194	0.00725603	'PIK3C2A	1174.4	1259.72	1461.05	-0.96905	0.9391	0.000687614	64.5346	0.00372602
hsa-miR-135a-4373140	0.0303802	0.0184194	0.00725603	'SLCO2B1	882.386	937.607	1069.35	-0.968427	0.9379	0.000722174	67.7782	0.00387171
hsa-miR-135a-4373140	0.0303802	0.0184194	0.00725603	'TOB2	847.809	1047.89	1117.66	-0.968418	0.9378	0.00072268	67.8257	0.00387398
hsa-miR-135a-4373140	0.0303802	0.0184194	0.00725603	'LIMK2	664.615	682.916	727.359	-0.967417	0.9359	0.000780315	73.2349	0.00411432
hsa-miR-135a-4373140	0.0303802	0.0184194	0.00725603	'SMAD3	748.709	839.645	870.246	-0.966589	0.9343	0.000829985	77.8966	0.00432254
hsa-miR-135a-4373140	0.0303802	0.0184194	0.00725603	'ZRANB1	1012.81	1060.18	1076.1	-0.966495	0.9341	0.000835702	78.4331	0.00434725
hsa-miR-135a-4373140	0.0303802	0.0184194	0.00725603	'CDC14B	246.447	291.318	306.383	-0.966471	0.9341	0.000837222	78.5758	0.00435299
hsa-miR-135a-4373140	0.0303802	0.0184194	0.00725603	'NFS1	741.181	787.82	903.407	-0.966252	0.9336	0.00085068	79.8389	0.00441343
hsa-miR-135a-4373140	0.0303802	0.0184194	0.00725603	'PLXNA2	406.433	611.71	680.036	-0.966024	0.9332	0.000864867	81.1703	0.00447121
hsa-miR-135a-4373140	0.0303802	0.0184194	0.00725603	'ARHGEF9	847.314	951.813	986.558	-0.965969	0.9331	0.00086833	81.4954	0.00448467
hsa-miR-135a-4373140	0.0303802	0.0184194	0.00725603	'AKAP9	1289.42	1569.28	1661.2	-0.965341	0.9319	0.000908251	85.2421	0.00464357
hsa-miR-135a-4373140	0.0303802	0.0184194	0.00725603	'STEAP3	307.911	352.907	467.836	-0.964512	0.9303	0.000962505	90.334	0.00487396
hsa-miR-135a-4373140	0.0303802	0.0184194	0.00725603	'TIRAP	624.573	743.937	782.384	-0.964327	0.9299	0.000974851	91.4927	0.00492505
hsa-miR-135a-4373140	0.0303802	0.0184194	0.00725603	'KCNMA1	893.505	1480.06	1668.53	-0.964201	0.9297	0.000983317	92.2872	0.00495821
hsa-miR-135a-4373140	0.0303802	0.0184194	0.00725603	'ITGA2	352.08	462.777	498.224	-0.964024	0.9293	0.000995341	93.4157	0.00500754
hsa-miR-135a-4373140	0.0303802	0.0184194	0.00725603	'SLA	469.654	612.908	658.404	-0.963597	0.9285	0.00102457	96.1592	0.0051203
hsa-miR-135a-4373140	0.0303802	0.0184194	0.00725603	'KCNE1	199.582	400.547	463.438	-0.962833	0.927	0.00107814	101.186	0.00533346
hsa-miR-135a-4373140	0.0303802	0.0184194	0.00725603	'NEDD9	733.063	772.721	878.31	-0.962094	0.9256	0.00113143	106.188	0.00554015
hsa-miR-135a-4373140	0.0303802	0.0184194	0.00725603	'ZNF655	1504.36	1690.3	1746.99	-0.961479	0.9244	0.00117694	110.46	0.00571589
hsa-miR-135a-4373140	0.0303802	0.0184194	0.00725603	'TES	1572.39	1591.16	1642.26	-0.9608	0.9231	0.00122846	115.295	0.00591378
hsa-miR-135a-4373140	0.0303802	0.0184194	0.00725603	'FYCO1	650.475	733.555	758.307	-0.96028	0.9221	0.00126876	119.077	0.00606145
hsa-miR-135a-4373140	0.0303802	0.0184194	0.00725603	'ICA1L	386.212	400.343	439.396	-0.959906	0.9214	0.0012982	121.84	0.00617537
hsa-miR-135a-4373140	0.0303802	0.0184194	0.00725603	'ZNF434	1131.4	1168.64	1271.79	-0.959777	0.9212	0.00130848	122.805	0.00621767
hsa-miR-135a-4373140	0.0303802	0.0184194	0.00725603	'TMTC1	179.226	221.277	337.99	-0.959654	0.9209	0.00131829	123.726	0.00625479
hsa-miR-135a-4373140	0.0303802	0.0184194	0.00725603	'ECE1	852.106	1154.48	1243.45	-0.959633	0.9209	0.00131999	123.885	0.0062603
hsa-miR-135a-4373140	0.0303802	0.0184194	0.00725603	'LOC203547	2278.41	2384.16	2414.85	-0.95892	0.9195	0.00137775	129.306	0.0064805
hsa-miR-135a-4373140	0.0303802	0.0184194	0.00725603	'SAMD9L	355.925	392.902	497.032	-0.958799	0.9193	0.00138774	130.244	0.00651773
hsa-miR-135a-4373140	0.0303802	0.0184194	0.00725603	'FAM53B	676.39	778.883	807.453	-0.95683	0.9155	0.00155558	145.996	0.00713638
hsa-miR-135a-4373140	0.0303802	0.0184194	0.00725603	'TP53TG3	239.647	283.903	415.169	-0.955731	0.9134	0.00165416	155.248	0.0074941
hsa-miR-135a-4373140	0.0303802	0.0184194	0.00725603	'ZNF714	387.043	530.083	568.795	-0.955305	0.9126	0.00169336	158.927	0.00763156
hsa-miR-135a-4373140	0.0303802	0.0184194	0.00725603	'ATP6V0A1	897.397	1326.11	1439.4	-0.954076	0.9103	0.00180927	169.806	0.00804346
hsa-miR-135a-4373140	0.0303802	0.0184194	0.00725603	'POLR3H	596.054	736.934	773.753	-0.953509	0.9092	0.00186436	174.975	0.00824072
hsa-miR-135a-4373140	0.0303802	0.0184194	0.00725603	'NBR1	1842.32	1874.15	1972.23	-0.953473	0.9091	0.00186781	175.3	0.00825251
hsa-miR-135a-4373140	0.0303802	0.0184194	0.00725603	'HLA-C	3938.76	4962.94	8121.49	-0.953422	0.909	0.00187289	175.776	0.00826948
hsa-miR-135a-4373140	0.0303802	0.0184194	0.00725603	'LIMD1	633.764	655.442	722.314	-0.953406	0.909	0.00187443	175.921	0.0082755
hsa-miR-135a-4373140	0.0303802	0.0184194	0.00725603	'CD58	702.705	751.039	903.854	-0.951948	0.9062	0.00202076	189.654	0.00878272
hsa-miR-135a-4373140	0.0303802	0.0184194	0.00725603	'MDH1B	358.105	386.224	475.529	-0.95168	0.9057	0.00204831	192.24	0.00887945
hsa-miR-135a-4373140	0.0303802	0.0184194	0.00725603	'BTBD2	458.996	482.744	558.746	-0.951227	0.9048	0.00209543	196.663	0.00903988
hsa-miR-135a-4373140	0.0303802	0.0184194	0.00725603	'PALMD	563.949	688.942	1089.9	-0.951089	0.9046	0.00210995	198.025	0.0090854
hsa-miR-135a-4373140	0.0303802	0.0184194	0.00725603	'GALNT10	846.514	889.813	900.591	-0.95102	0.9044	0.00211722	198.707	0.00911126
hsa-miR-135a-4373140	0.0303802	0.0184194	0.00725603	'UBE2D2	2175.61	2234.22	2427.78	-0.949357	0.9013	0.00229658	215.541	0.00970995
hsa-miR-135a-4373140	0.0303802	0.0184194	0.00725603	'FAM118A	266.11	303.19	425.778	-0.949306	0.9012	0.00230228	216.076	0.00973096
hsa-miR-135a-4373140	0.0303802	0.0184194	0.00725603	'BTBD9	515.441	567.805	744.541	-0.948085	0.8989	0.00243958	228.962	0.0101933
hsa-miR-135a-4373140	0.0303802	0.0184194	0.00725603	'CD44	522.385	822.091	892.155	-0.947852	0.8984	0.00246633	231.473	0.0102808
hsa-miR-135a-4373140	0.0303802	0.0184194	0.00725603	'C4orf19	961.109	1187.85	1240.2	-0.947222	0.8972	0.00253939	238.329	0.0105353
hsa-miR-135a-4373140	0.0303802	0.0184194	0.00725603	'FAM13C1	1009.43	1065.29	1257.03	-0.947094	0.897	0.00255438	239.736	0.0105848
hsa-miR-135a-4373140	0.0303802	0.0184194	0.00725603	'RAB11FIP5	583.764	657.552	674.296	-0.946367	0.8956	0.00264058	247.826	0.0108634
hsa-miR-135a-4373140	0.0303802	0.0184194	0.00725603	'C10orf72	467.721	552.56	571.794	-0.946322	0.8955	0.00264605	248.34	0.0108811
hsa-miR-135a-4373140	0.0303802	0.0184194	0.00725603	'TP53INP2	576.744	782.832	829.508	-0.946272	0.8954	0.00265199	248.897	0.0108988
hsa-miR-135a-4373140	0.0303802	0.0184194	0.00725603	'C3orf18	276.332	369.562	390.548	-0.945967	0.8949	0.00268868	252.34	0.0110178
hsa-miR-135a-4373140	0.0303802	0.0184194	0.00725603	'ACOX1	494.346	812.115	883.534	-0.945891	0.8947	0.00269795	253.211	0.011051
hsa-miR-135a-4373140	0.0303802	0.0184194	0.00725603	'TMEM50B	1327.26	1501.52	1540.6	-0.945784	0.8945	0.00271094	254.43	0.0110901
hsa-miR-135a-4373140	0.0303802	0.0184194	0.00725603	'C8orf47	909.725	947.318	1079.34	-0.945749	0.8944	0.00271516	254.826	0.0111035
hsa-miR-135a-4373140	0.0303802	0.0184194	0.00725603	'FLJ35848	183.466	273.067	292.623	-0.944445	0.892	0.00287644	269.963	0.0116118
hsa-miR-135a-4373140	0.0303802	0.0184194	0.00725603	'KIF3A	554.789	602.704	775.473	-0.944205	0.8915	0.00290672	272.804	0.0117093
hsa-miR-135a-4373140	0.0303802	0.0184194	0.00725603	'ITPKB	167.58	202.485	328.465	-0.944149	0.8914	0.00291386	273.475	0.0117331
hsa-miR-135a-4373140	0.0303802	0.0184194	0.00725603	'CD40	729.407	781.711	970.739	-0.944071	0.8913	0.00292371	274.399	0.0117641
hsa-miR-135a-4373140	0.0303802	0.0184194	0.00725603	'IL28RA	168.312	229.516	242.728	-0.943906	0.891	0.00294468	276.367	0.0118308
hsa-miR-135a-4373140	0.0303802	0.0184194	0.00725603	'ZBTB24	515.334	649.314	677.279	-0.94227	0.8879	0.00315745	296.337	0.0125163
hsa-miR-135a-4373140	0.0303802	0.0184194	0.00725603	'CCPG1	539.058	833.678	893.972	-0.941321	0.8861	0.00328489	308.296	0.0129194
hsa-miR-135a-4373140	0.0303802	0.0184194	0.00725603	'FANCF	667.856	812.349	841.918	-0.941318	0.8861	0.00328522	308.327	0.0129202
hsa-miR-135a-4373140	0.0303802	0.0184194	0.00725603	'ZNF430	1103.23	1139.24	1276.24	-0.941087	0.8856	0.0033167	311.282	0.01302
hsa-miR-135a-4373140	0.0303802	0.0184194	0.00725603	'BTAF1	1259.61	1281.4	1285.81	-0.940788	0.8851	0.00335763	315.124	0.0131466
hsa-miR-135a-4373140	0.0303802	0.0184194	0.00725603	'SLFN11	289.817	340.256	536.44	-0.939813	0.8832	0.00349322	327.849	0.0135649
hsa-miR-135a-4373140	0.0303802	0.0184194	0.00725603	'SH3BP2	265.444	382.53	405.732	-0.939784	0.8832	0.00349724	328.227	0.0135777
hsa-miR-135a-4373140	0.0303802	0.0184194	0.00725603	'TOX	497.509	517.466	596.428	-0.938832	0.8814	0.00363271	340.941	0.0139948
hsa-miR-135a-4373140	0.0303802	0.0184194	0.00725603	'HERPUD2	1001.22	1238.26	1284.25	-0.938787	0.8813	0.00363908	341.539	0.0140136
hsa-miR-135a-4373140	0.0303802	0.0184194	0.00725603	'AFF1	1482.63	1965.57	2057.6	-0.937944	0.8797	0.00376156	353.034	0.0143773
hsa-miR-135a-4373140	0.0303802	0.0184194	0.00725603	'IL16	368.564	485.072	506.986	-0.937338	0.8786	0.00385118	361.445	0.0146589
hsa-miR-135a-4373140	0.0303802	0.0184194	0.00725603	'ITK	157.073	205.381	406.215	-0.936017	0.8761	0.0040504	380.142	0.0152625
hsa-miR-135a-4373140	0.0303802	0.0184194	0.00725603	'MECP2	507.364	521.115	581.468	-0.932981	0.8705	0.00453025	425.177	0.0166743
hsa-miR-135a-4373140	0.0303802	0.0184194	0.00725603	'SERAC1	614.488	757.831	782.325	-0.93298	0.8705	0.00453043	425.194	0.0166743
hsa-miR-135a-4373140	0.0303802	0.0184194	0.00725603	'RICTOR	1445.21	1605.48	1632.55	-0.932469	0.8695	0.00461419	433.056	0.0169196
hsa-miR-135a-4373140	0.0303802	0.0184194	0.00725603	'RCSD1	380.476	529.746	554.904	-0.932371	0.8693	0.0046304	434.577	0.0169684
hsa-miR-135a-4373140	0.0303802	0.0184194	0.00725603	'SCML2	927.856	1109.19	1138.35	-0.930325	0.8655	0.00497538	466.954	0.0179612
hsa-miR-135a-4373140	0.0303802	0.0184194	0.00725603	'MGAT4A	817.556	1167.38	1222.32	-0.929314	0.8636	0.00515117	483.453	0.0184418
hsa-miR-135a-4373140	0.0303802	0.0184194	0.00725603	'TRPM3	193.844	353.331	377.225	-0.927335	0.86	0.00550505	516.665	0.0194315
hsa-miR-135a-4373140	0.0303802	0.0184194	0.00725603	'C10orf88	571.14	582.681	640.045	-0.926234	0.8579	0.00570788	535.702	0.0199904
hsa-miR-135a-4373140	0.0303802	0.0184194	0.00725603	'MFAP5	186.784	246.545	550.799	-0.924971	0.8556	0.00594556	558.009	0.0206364
hsa-miR-135a-4373140	0.0303802	0.0184194	0.00725603	'SLC16A2	691.998	839.55	859.432	-0.923075	0.8521	0.00631274	592.47	0.0216404
hsa-miR-135a-4373140	0.0303802	0.0184194	0.00725603	'CXCL9	279.691	302.526	424.775	-0.92237	0.8508	0.00645244	605.581	0.0220195
hsa-miR-135a-4373140	0.0303802	0.0184194	0.00725603	'PCGF5	562.038	841.844	878.808	-0.92231	0.8507	0.00646456	606.718	0.0220488
hsa-miR-135a-4373140	0.0303802	0.0184194	0.00725603	'JARID1A	933.152	1016.76	1027.62	-0.921685	0.8495	0.00658984	618.477	0.0223867
hsa-miR-135a-4373140	0.0303802	0.0184194	0.00725603	'SLC2A13	729.693	836.288	849.778	-0.92068	0.8477	0.00679445	637.68	0.0229332
hsa-miR-135a-4373140	0.0303802	0.0184194	0.00725603	'MYO5C	2002.48	2864.8	2968.55	-0.918818	0.8442	0.00718284	674.131	0.0239776
hsa-miR-135a-4373140	0.0303802	0.0184194	0.00725603	'FLJ41603	158.594	318.75	337.924	-0.918639	0.8439	0.00722089	677.702	0.0240772
hsa-miR-135a-4373140	0.0303802	0.0184194	0.00725603	'ENPP3	412.72	431.562	542.094	-0.917796	0.8423	0.00740118	694.623	0.0245545
hsa-miR-135a-4373140	0.0303802	0.0184194	0.00725603	'SLC7A2	2188.82	3560.79	3720.88	-0.917719	0.8422	0.00741779	696.182	0.0245983
hsa-miR-135a-4373140	0.0303802	0.0184194	0.00725603	'HABP2	411.08	523.449	535.97	-0.916106	0.8393	0.0077702	729.257	0.0254967
hsa-miR-135a-4373140	0.0303802	0.0184194	0.00725603	'LRP11	1166.89	1482.4	1517.34	-0.915895	0.8389	0.00781715	733.663	0.0256257
hsa-miR-135a-4373140	0.0303802	0.0184194	0.00725603	'DOCK8	457.272	486.749	671.908	-0.914515	0.8363	0.00812713	762.756	0.0264332
hsa-miR-135a-4373140	0.0303802	0.0184194	0.00725603	'DNMBP	1348.88	1476.89	1490.35	-0.91415	0.8357	0.00821013	770.545	0.0266431
hsa-miR-135a-4373140	0.0303802	0.0184194	0.00725603	'ZNF483	555.127	1031.83	1079.69	-0.912645	0.8329	0.00855794	803.188	0.027531
hsa-miR-135a-4373140	0.0303802	0.0184194	0.00725603	'OAS2	424.408	468.275	757.483	-0.912268	0.8322	0.00864634	811.485	0.0277478
hsa-miR-135a-4373140	0.0303802	0.0184194	0.00725603	'ST8SIA3	247.998	414.863	431.36	-0.912155	0.832	0.00867288	813.976	0.0278197
hsa-miR-135a-4373140	0.0303802	0.0184194	0.00725603	'ENPP4	657.613	801.537	815.384	-0.911302	0.8305	0.00887501	832.946	0.0283334
hsa-miR-135a-4373140	0.0303802	0.0184194	0.00725603	'DBT	1263.34	1760.55	1808.37	-0.911291	0.8305	0.00887763	833.192	0.028337
hsa-miR-135a-4373140	0.0303802	0.0184194	0.00725603	'PPFIBP1	578.471	596.788	720.86	-0.911038	0.83	0.00893799	838.857	0.0284996
hsa-miR-135a-4373140	0.0303802	0.0184194	0.00725603	'KIAA1377	303.013	621.202	650.889	-0.910359	0.8288	0.00910147	854.2	0.0289236
hsa-miR-135a-4373140	0.0303802	0.0184194	0.00725603	'GNA13	3877.44	3966.2	4598.81	-0.908779	0.8259	0.00948817	890.493	0.0298974
hsa-miR-135a-4373140	0.0303802	0.0184194	0.00725603	'MCART6	484.88	494.18	560.956	-0.908456	0.8253	0.00956839	898.022	0.0300885
hsa-miR-135a-4373140	0.0303802	0.0184194	0.00725603	'ZDHHC2	1020.32	1551.11	1597.36	-0.908337	0.8251	0.00959805	900.805	0.0301656
hsa-miR-135a-4373140	0.0303802	0.0184194	0.00725603	'RAB3IP	489.866	777.224	801.033	-0.906913	0.8225	0.00995674	934.47	0.0310589
hsa-miR-135a-4373140	0.0303802	0.0184194	0.00725603	'BCL11B	379.451	453.177	459.201	-0.906528	0.8218	0.0100548	943.677	0.0312973
hsa-miR-135a-4373140	0.0303802	0.0184194	0.00725603	'ANKRD22	583.38	594.952	686.105	-0.904542	0.8182	0.0105698	992.01	0.0325484
hsa-miR-135a-4373140	0.0303802	0.0184194	0.00725603	'GLS	1059.35	1098.19	1411.92	-0.903525	0.8164	0.0108392	1017.29	0.0332089
hsa-miR-135a-4373140	0.0303802	0.0184194	0.00725603	'ZDHHC23	460.43	608.415	618.99	-0.903036	0.8155	0.0109699	1029.56	0.0335187
hsa-miR-135a-4373140	0.0303802	0.0184194	0.00725603	'ALPK1	155.126	295.472	305.264	-0.902451	0.8144	0.0111276	1044.36	0.03391
hsa-miR-135a-4373140	0.0303802	0.0184194	0.00725603	'IFRD1	940.662	1178.34	1193.27	-0.9	0.81	0.0118018	1107.63	0.0355045
hsa-miR-135a-4373140	0.0303802	0.0184194	0.00725603	'HIPK1	980.078	1017.8	1355.08	-0.899556	0.8092	0.0119263	1119.32	0.0358067
hsa-miR-135a-4373140	0.0303802	0.0184194	0.00725603	'NRF1	798.962	804.073	849.845	-0.8995	0.8091	0.011942	1120.79	0.0358469
hsa-miR-135a-4373140	0.0303802	0.0184194	0.00725603	'GABBR1	632.324	741.771	748.222	-0.898635	0.8075	0.0121866	1143.75	0.0364297
hsa-miR-135a-4373140	0.0303802	0.0184194	0.00725603	'GNAQ	1606.08	1648.72	1650.99	-0.89664	0.804	0.0127615	1197.71	0.0377588
hsa-miR-135a-4373140	0.0303802	0.0184194	0.00725603	'AMOTL2	1883.71	1909.74	2163.55	-0.896391	0.8035	0.0128345	1204.55	0.0379279
hsa-miR-135a-4373140	0.0303802	0.0184194	0.00725603	'PFKFB4	534.231	876.011	894.019	-0.89638	0.8035	0.0128375	1204.84	0.037931
hsa-miR-135a-4373140	0.0303802	0.0184194	0.00725603	'ESRRG	147.709	319.742	328.401	-0.895521	0.802	0.0130905	1228.59	0.0385101
hsa-miR-135a-4373140	0.0303802	0.0184194	0.00725603	'CA12	149.07	155.453	220.363	-0.894934	0.8009	0.0132649	1244.95	0.0389121
hsa-miR-135b-4373139	0.0842383	0.0586197	0.00886674	'F8	561.163	616.407	725.537	-0.999991	1	1.04146e-12	9.77441e-08	3.37048e-10
hsa-miR-135b-4373139	0.0842383	0.0586197	0.00886674	'SMARCA2	1527.98	1619.97	1802.84	-0.999983	1	5.09607e-12	4.78281e-07	1.21084e-09
hsa-miR-135b-4373139	0.0842383	0.0586197	0.00886674	'SPATA2	438.193	491.788	598.435	-0.999982	1	6.13637e-12	5.75916e-07	1.36797e-09
hsa-miR-135b-4373139	0.0842383	0.0586197	0.00886674	'MAST3	278.649	366.872	533.055	-0.99997	0.9999	2.02402e-11	1.8996e-06	3.4855e-09
hsa-miR-135b-4373139	0.0842383	0.0586197	0.00886674	'C1orf144	1083.24	1141.34	1250.74	-0.99997	0.9999	2.15281e-11	2.02048e-06	3.68029e-09
hsa-miR-135b-4373139	0.0842383	0.0586197	0.00886674	'CRLF3	930.787	974.375	1055.83	-0.999953	0.9999	6.54481e-11	6.1425e-06	8.98026e-09
hsa-miR-135b-4373139	0.0842383	0.0586197	0.00886674	'SUCLG2	1857.04	1914.27	2030.24	-0.999944	0.9999	9.93664e-11	9.32584e-06	1.24511e-08
hsa-miR-135b-4373139	0.0842383	0.0586197	0.00886674	'CPD	1288.29	1334.64	1419.34	-0.99988	0.9998	6.69797e-10	6.28625e-05	5.67863e-08
hsa-miR-135b-4373139	0.0842383	0.0586197	0.00886674	'C8orf30A	824.219	907.369	1054.68	-0.999726	0.9995	5.29516e-09	0.000496966	2.99197e-07
hsa-miR-135b-4373139	0.0842383	0.0586197	0.00886674	'COPS7A	1502.82	1534.71	1604.47	-0.999579	0.9992	1.54312e-08	0.00144826	7.17671e-07
hsa-miR-135b-4373139	0.0842383	0.0586197	0.00886674	'ZNF91	2641.82	3080.76	3820.88	-0.999338	0.9987	4.77406e-08	0.0044806	1.78155e-06
hsa-miR-135b-4373139	0.0842383	0.0586197	0.00886674	'MYL4	516.8	596.279	775.948	-0.999323	0.9986	5.05943e-08	0.00474842	1.86799e-06
hsa-miR-135b-4373139	0.0842383	0.0586197	0.00886674	'CLIC2	166.505	222.752	315.652	-0.999124	0.9982	9.62855e-08	0.00903668	3.10859e-06
hsa-miR-135b-4373139	0.0842383	0.0586197	0.00886674	'GNG7	538.612	652.403	837.91	-0.998972	0.9979	1.43419e-07	0.0134603	4.33224e-06
hsa-miR-135b-4373139	0.0842383	0.0586197	0.00886674	'CDC14B	536.62	560.115	615.225	-0.998971	0.9979	1.43788e-07	0.013495	4.34062e-06
hsa-miR-135b-4373139	0.0842383	0.0586197	0.00886674	'ARHGEF3	847.666	957.447	1135.96	-0.998941	0.9979	1.54636e-07	0.0145131	4.57825e-06
hsa-miR-135b-4373139	0.0842383	0.0586197	0.00886674	'EIF2C1	879.095	925.573	1035.01	-0.998931	0.9979	1.58273e-07	0.0148544	4.66679e-06
hsa-miR-135b-4373139	0.0842383	0.0586197	0.00886674	'CXorf34	521.031	566.398	673.411	-0.998912	0.9978	1.65395e-07	0.0155228	4.83425e-06
hsa-miR-135b-4373139	0.0842383	0.0586197	0.00886674	'PIK3C2A	1174.4	1259.72	1461.05	-0.998908	0.9978	1.66782e-07	0.015653	4.87025e-06
hsa-miR-135b-4373139	0.0842383	0.0586197	0.00886674	'SLCO2B1	882.386	937.607	1069.35	-0.998788	0.9976	2.16645e-07	0.0203328	6.0014e-06
hsa-miR-135b-4373139	0.0842383	0.0586197	0.00886674	'PLEKHB2	1129.86	1211.58	1341.62	-0.998657	0.9973	2.79778e-07	0.026258	7.37792e-06
hsa-miR-135b-4373139	0.0842383	0.0586197	0.00886674	'LIMK2	664.615	682.916	727.359	-0.998582	0.9972	3.20629e-07	0.030092	8.23536e-06
hsa-miR-135b-4373139	0.0842383	0.0586197	0.00886674	'PRDM1	315.192	442.423	643.782	-0.99858	0.9972	3.21513e-07	0.0301749	8.25354e-06
hsa-miR-135b-4373139	0.0842383	0.0586197	0.00886674	'NFS1	741.181	787.82	903.407	-0.998329	0.9967	4.83339e-07	0.0453628	1.13777e-05
hsa-miR-135b-4373139	0.0842383	0.0586197	0.00886674	'STEAP3	307.911	352.907	467.836	-0.997921	0.9958	8.33928e-07	0.0782666	1.75999e-05
hsa-miR-135b-4373139	0.0842383	0.0586197	0.00886674	'NEDD9	733.063	772.721	878.31	-0.9973	0.9946	1.60182e-06	0.150335	2.93624e-05
hsa-miR-135b-4373139	0.0842383	0.0586197	0.00886674	'TES	1572.39	1591.16	1642.26	-0.996943	0.9939	2.18337e-06	0.204916	3.75786e-05
hsa-miR-135b-4373139	0.0842383	0.0586197	0.00886674	'ICA1L	386.212	400.343	439.396	-0.996688	0.9934	2.66792e-06	0.250392	4.40986e-05
hsa-miR-135b-4373139	0.0842383	0.0586197	0.00886674	'ZNF434	1131.4	1168.64	1271.79	-0.99665	0.9933	2.74417e-06	0.257548	4.50653e-05
hsa-miR-135b-4373139	0.0842383	0.0586197	0.00886674	'TMTC1	179.226	221.277	337.99	-0.996614	0.9932	2.81809e-06	0.264486	4.60938e-05
hsa-miR-135b-4373139	0.0842383	0.0586197	0.00886674	'FBXL16	640.543	867.276	1188.25	-0.996492	0.993	3.07941e-06	0.289012	4.95138e-05
hsa-miR-135b-4373139	0.0842383	0.0586197	0.00886674	'SAMD9L	355.925	392.902	497.032	-0.996361	0.9927	3.37403e-06	0.316663	5.34543e-05
hsa-miR-135b-4373139	0.0842383	0.0586197	0.00886674	'SUPT6H	559.292	600.222	656.397	-0.995733	0.9915	5.01896e-06	0.471045	7.32346e-05
hsa-miR-135b-4373139	0.0842383	0.0586197	0.00886674	'ZNF529	1113.71	1168.92	1244.53	-0.995677	0.9914	5.1862e-06	0.48674	7.51374e-05
hsa-miR-135b-4373139	0.0842383	0.0586197	0.00886674	'GSTA2	144.201	192.692	258.949	-0.995618	0.9913	5.36441e-06	0.503466	7.71714e-05
hsa-miR-135b-4373139	0.0842383	0.0586197	0.00886674	'ZNF468	410.163	492.92	605.59	-0.995523	0.9911	5.65877e-06	0.531093	8.06029e-05
hsa-miR-135b-4373139	0.0842383	0.0586197	0.00886674	'TP53TG3	239.647	283.903	415.169	-0.995401	0.9908	6.05179e-06	0.567979	8.51287e-05
hsa-miR-135b-4373139	0.0842383	0.0586197	0.00886674	'SLC26A2	1469.16	1547.2	1651.85	-0.995109	0.9902	7.05309e-06	0.661954	9.60467e-05
hsa-miR-135b-4373139	0.0842383	0.0586197	0.00886674	'NBR1	1842.32	1874.15	1972.23	-0.994646	0.9893	8.84003e-06	0.829664	0.000115071
hsa-miR-135b-4373139	0.0842383	0.0586197	0.00886674	'HLA-C	3938.76	4962.94	8121.49	-0.994628	0.9893	8.91329e-06	0.836539	0.000115912
hsa-miR-135b-4373139	0.0842383	0.0586197	0.00886674	'LIMD1	633.764	655.442	722.314	-0.994623	0.9893	8.93557e-06	0.83863	0.000116138
hsa-miR-135b-4373139	0.0842383	0.0586197	0.00886674	'ZDHHC13	440.808	512.761	607.281	-0.994524	0.9891	9.35035e-06	0.877558	0.000120544
hsa-miR-135b-4373139	0.0842383	0.0586197	0.00886674	'C10orf46	776.139	888.942	1036.16	-0.99433	0.9887	1.01995e-05	0.957258	0.000129167
hsa-miR-135b-4373139	0.0842383	0.0586197	0.00886674	'CD58	702.705	751.039	903.854	-0.994115	0.9883	1.11917e-05	1.05038	0.000139326
hsa-miR-135b-4373139	0.0842383	0.0586197	0.00886674	'MDH1B	358.105	386.224	475.529	-0.99402	0.9881	1.16471e-05	1.09312	0.000144078
hsa-miR-135b-4373139	0.0842383	0.0586197	0.00886674	'BTBD2	458.996	482.744	558.746	-0.993858	0.9878	1.24483e-05	1.16831	0.000151847
hsa-miR-135b-4373139	0.0842383	0.0586197	0.00886674	'PALMD	563.949	688.942	1089.9	-0.993808	0.9877	1.27009e-05	1.19201	0.000154246
hsa-miR-135b-4373139	0.0842383	0.0586197	0.00886674	'GPRC5B	1433.01	1736.8	2121.36	-0.993376	0.9868	1.5026e-05	1.41024	0.000175994
hsa-miR-135b-4373139	0.0842383	0.0586197	0.00886674	'UBE2D2	2175.61	2234.22	2427.78	-0.993175	0.9864	1.61864e-05	1.51914	0.000186719
hsa-miR-135b-4373139	0.0842383	0.0586197	0.00886674	'FAM118A	266.11	303.19	425.778	-0.993156	0.9864	1.62998e-05	1.52978	0.00018768
hsa-miR-135b-4373139	0.0842383	0.0586197	0.00886674	'H6PD	767.82	888.267	1038.92	-0.992979	0.986	1.73732e-05	1.63053	0.000197856
hsa-miR-135b-4373139	0.0842383	0.0586197	0.00886674	'BTBD9	515.441	567.805	744.541	-0.992698	0.9854	1.91565e-05	1.7979	0.000214035
hsa-miR-135b-4373139	0.0842383	0.0586197	0.00886674	'PCDHB16	259.351	313.284	379.503	-0.992342	0.9847	2.15667e-05	2.0241	0.000235333
hsa-miR-135b-4373139	0.0842383	0.0586197	0.00886674	'FAM13C1	1009.43	1065.29	1257.03	-0.992319	0.9847	2.17279e-05	2.03923	0.000236707
hsa-miR-135b-4373139	0.0842383	0.0586197	0.00886674	'C8orf47	909.725	947.318	1079.34	-0.991795	0.9837	2.56078e-05	2.40337	0.000269647
hsa-miR-135b-4373139	0.0842383	0.0586197	0.00886674	'KIF3A	554.789	602.704	775.473	-0.991181	0.9824	3.06509e-05	2.87668	0.000311767
hsa-miR-135b-4373139	0.0842383	0.0586197	0.00886674	'ITPKB	167.58	202.485	328.465	-0.991158	0.9824	3.08478e-05	2.89515	0.000313362
hsa-miR-135b-4373139	0.0842383	0.0586197	0.00886674	'CD40	729.407	781.711	970.739	-0.991127	0.9823	3.112e-05	2.92071	0.000315547
hsa-miR-135b-4373139	0.0842383	0.0586197	0.00886674	'ZNF615	743.954	820.869	911.324	-0.990748	0.9816	3.4528e-05	3.24056	0.000342518
hsa-miR-135b-4373139	0.0842383	0.0586197	0.00886674	'CASR	204.852	307.658	427.935	-0.990545	0.9812	3.64442e-05	3.42039	0.000357221
hsa-miR-135b-4373139	0.0842383	0.0586197	0.00886674	'SLC26A4	90.941	201.431	330.441	-0.990467	0.981	3.71996e-05	3.49129	0.000362807
hsa-miR-135b-4373139	0.0842383	0.0586197	0.00886674	'ZNF430	1103.23	1139.24	1276.24	-0.989899	0.9799	4.29565e-05	4.0316	0.000406698
hsa-miR-135b-4373139	0.0842383	0.0586197	0.00886674	'MIS12	1619.62	1663.9	1714.36	-0.989487	0.9791	4.74487e-05	4.4532	0.000440693
hsa-miR-135b-4373139	0.0842383	0.0586197	0.00886674	'SLFN11	289.817	340.256	536.44	-0.989361	0.9788	4.88785e-05	4.58739	0.000451515
hsa-miR-135b-4373139	0.0842383	0.0586197	0.00886674	'TOX	497.509	517.466	596.428	-0.988941	0.978	5.3819e-05	5.05107	0.000488971
hsa-miR-135b-4373139	0.0842383	0.0586197	0.00886674	'PIGO	563.822	621.518	686.411	-0.988931	0.978	5.39325e-05	5.06173	0.000489671
hsa-miR-135b-4373139	0.0842383	0.0586197	0.00886674	'ETV6	636.604	677.615	723.627	-0.988825	0.9778	5.52309e-05	5.18358	0.000499382
hsa-miR-135b-4373139	0.0842383	0.0586197	0.00886674	'ITK	157.073	205.381	406.215	-0.987709	0.9756	6.9964e-05	6.56633	0.000603024
hsa-miR-135b-4373139	0.0842383	0.0586197	0.00886674	'ZNF264	680.898	899.946	1138.21	-0.987457	0.9751	7.3587e-05	6.90636	0.000628536
hsa-miR-135b-4373139	0.0842383	0.0586197	0.00886674	'AQP1	980.217	2020.88	3147.1	-0.987225	0.9746	7.70092e-05	7.22754	0.000651952
hsa-miR-135b-4373139	0.0842383	0.0586197	0.00886674	'RNF125	173.161	300.406	436.518	-0.986685	0.9735	8.53595e-05	8.01125	0.000707207
hsa-miR-135b-4373139	0.0842383	0.0586197	0.00886674	'MECP2	507.364	521.115	581.468	-0.98634	0.9729	9.09457e-05	8.53552	0.000745786
hsa-miR-135b-4373139	0.0842383	0.0586197	0.00886674	'ZHX3	255.557	362.581	475.787	-0.986154	0.9725	9.40579e-05	8.82761	0.000766485
hsa-miR-135b-4373139	0.0842383	0.0586197	0.00886674	'EDIL3	1779.14	1971	2166.9	-0.984413	0.9691	0.000126194	11.8437	0.000967937
hsa-miR-135b-4373139	0.0842383	0.0586197	0.00886674	'ZNF592	357.303	441.08	526.138	-0.984124	0.9685	0.000132073	12.3955	0.00100441
hsa-miR-135b-4373139	0.0842383	0.0586197	0.00886674	'C10orf88	571.14	582.681	640.045	-0.983159	0.9666	0.000152892	14.3494	0.00112544
hsa-miR-135b-4373139	0.0842383	0.0586197	0.00886674	'KMO	123.865	199.812	275.09	-0.98287	0.966	0.000159476	14.9673	0.00116468
hsa-miR-135b-4373139	0.0842383	0.0586197	0.00886674	'XK	292.63	359.487	425.72	-0.982842	0.966	0.000160127	15.0284	0.00116825
hsa-miR-135b-4373139	0.0842383	0.0586197	0.00886674	'PAG1	796.837	984.434	1170.19	-0.982816	0.9659	0.000160725	15.0845	0.00117207
hsa-miR-135b-4373139	0.0842383	0.0586197	0.00886674	'MFAP5	186.784	246.545	550.799	-0.982544	0.9654	0.00016711	15.6838	0.00120886
hsa-miR-135b-4373139	0.0842383	0.0586197	0.00886674	'DMWD	855.895	1005.32	1151.13	-0.982031	0.9644	0.000179542	16.8505	0.00127868
hsa-miR-135b-4373139	0.0842383	0.0586197	0.00886674	'MAP6	628.138	705.043	779.674	-0.981726	0.9638	0.000187189	17.5682	0.00132201
hsa-miR-135b-4373139	0.0842383	0.0586197	0.00886674	'CXCL9	279.691	302.526	424.775	-0.981258	0.9629	0.000199268	18.7019	0.0013881
hsa-miR-135b-4373139	0.0842383	0.0586197	0.00886674	'STAU2	519.327	536.254	552.506	-0.981135	0.9626	0.000202543	19.0093	0.00140601
hsa-miR-135b-4373139	0.0842383	0.0586197	0.00886674	'ENPP3	412.72	431.562	542.094	-0.978941	0.9583	0.000265913	24.9568	0.00174572
hsa-miR-135b-4373139	0.0842383	0.0586197	0.00886674	'PHC3	1754.76	1905.55	2043.48	-0.978339	0.9571	0.000285105	26.758	0.00184793
hsa-miR-135b-4373139	0.0842383	0.0586197	0.00886674	'DOCK8	457.272	486.749	671.908	-0.977237	0.955	0.000322319	30.2506	0.00203448
hsa-miR-135b-4373139	0.0842383	0.0586197	0.00886674	'PCYT1B	885.386	1047.03	1191.12	-0.976775	0.9541	0.000338732	31.791	0.00211686
hsa-miR-135b-4373139	0.0842383	0.0586197	0.00886674	'KPNA6	1184.44	1405.46	1602.25	-0.976703	0.9539	0.000341308	32.0328	0.00212984
hsa-miR-135b-4373139	0.0842383	0.0586197	0.00886674	'UACA	904.035	1027.49	1136.37	-0.976111	0.9528	0.000363133	34.0811	0.00224144
hsa-miR-135b-4373139	0.0842383	0.0586197	0.00886674	'OAS2	424.408	468.275	757.483	-0.976051	0.9527	0.000365406	34.2945	0.0022531
hsa-miR-135b-4373139	0.0842383	0.0586197	0.00886674	'CDIPT	2407.97	3067.95	3647.4	-0.975832	0.9522	0.000373706	35.0734	0.00229238
hsa-miR-135b-4373139	0.0842383	0.0586197	0.00886674	'PPFIBP1	578.471	596.788	720.86	-0.975396	0.9514	0.000390582	36.6573	0.00237556
hsa-miR-135b-4373139	0.0842383	0.0586197	0.00886674	'GNA13	3877.44	3966.2	4598.81	-0.974181	0.949	0.00043993	41.2887	0.00261007
hsa-miR-135b-4373139	0.0842383	0.0586197	0.00886674	'NEGR1	437.971	574.528	691.222	-0.974107	0.9489	0.000443029	41.5796	0.00262514
hsa-miR-135b-4373139	0.0842383	0.0586197	0.00886674	'MCART6	484.88	494.18	560.956	-0.974006	0.9487	0.000447324	41.9827	0.00264441
hsa-miR-135b-4373139	0.0842383	0.0586197	0.00886674	'CNNM3	712.541	833.406	936.501	-0.973988	0.9487	0.000448069	42.0526	0.00264732
hsa-miR-135b-4373139	0.0842383	0.0586197	0.00886674	'ANKRD22	583.38	594.952	686.105	-0.971864	0.9445	0.00054377	51.0344	0.0030872
hsa-miR-135b-4373139	0.0842383	0.0586197	0.00886674	'SP100	477.673	643.499	779.74	-0.971506	0.9438	0.000560979	52.6495	0.00316803
hsa-miR-135b-4373139	0.0842383	0.0586197	0.00886674	'GLS	1059.35	1098.19	1411.92	-0.971301	0.9434	0.000570987	53.5888	0.00321257
hsa-miR-135b-4373139	0.0842383	0.0586197	0.00886674	'KIAA0226	403.476	463.167	511.632	-0.970702	0.9423	0.000600763	56.3834	0.00334223
hsa-miR-135b-4373139	0.0842383	0.0586197	0.00886674	'KIAA1530	486.994	647.505	776.288	-0.969884	0.9407	0.000642916	60.3396	0.00353297
hsa-miR-135b-4373139	0.0842383	0.0586197	0.00886674	'HIPK1	980.078	1017.8	1355.08	-0.969078	0.9391	0.000686114	64.3939	0.00371918
hsa-miR-135b-4373139	0.0842383	0.0586197	0.00886674	'NRF1	798.962	804.073	849.845	-0.969046	0.9391	0.000687837	64.5555	0.00372679
hsa-miR-135b-4373139	0.0842383	0.0586197	0.00886674	'ABCA2	367.205	491.136	588.681	-0.968545	0.9381	0.000715579	67.1592	0.00384426
hsa-miR-135b-4373139	0.0842383	0.0586197	0.00886674	'AMOTL2	1883.71	1909.74	2163.55	-0.967278	0.9356	0.000788547	74.0075	0.00415003
hsa-miR-135b-4373139	0.0842383	0.0586197	0.00886674	'GCLC	864.072	1138.57	1349.39	-0.966801	0.9347	0.000817105	76.6877	0.00427039
hsa-miR-135b-4373139	0.0842383	0.0586197	0.00886674	'CA12	149.07	155.453	220.363	-0.966441	0.934	0.000839016	78.7442	0.00436111
hsa-miR-135b-4373139	0.0842383	0.0586197	0.00886674	'HUNK	766.854	877.145	960.645	-0.965756	0.9327	0.000881743	82.7543	0.00453896
hsa-miR-135b-4373139	0.0842383	0.0586197	0.00886674	'NCKIPSD	458.936	546.276	611.147	-0.964348	0.93	0.000973455	91.3617	0.00491932
hsa-miR-135b-4373139	0.0842383	0.0586197	0.00886674	'KCTD12	6015.79	6401.91	6683.52	-0.962985	0.9273	0.00106735	100.174	0.00529097
hsa-miR-135b-4373139	0.0842383	0.0586197	0.00886674	'FSTL3	93.549	102.668	216.115	-0.962704	0.9268	0.00108728	102.044	0.00536878
hsa-miR-135b-4373139	0.0842383	0.0586197	0.00886674	'DBNDD2	716.916	809.072	875.85	-0.962497	0.9264	0.00110217	103.442	0.00542662
hsa-miR-135b-4373139	0.0842383	0.0586197	0.00886674	'WDR32	639.697	777.437	876.378	-0.961834	0.9251	0.00115058	107.985	0.00561342
hsa-miR-135b-4373139	0.0842383	0.0586197	0.00886674	'PAP2D	283.592	406.587	493.542	-0.960614	0.9228	0.00124275	116.636	0.00596666
hsa-miR-135b-4373139	0.0842383	0.0586197	0.00886674	'GRPR	417.046	480.307	524.45	-0.959601	0.9208	0.00132253	124.124	0.00627013
hsa-miR-135b-4373139	0.0842383	0.0586197	0.00886674	'SLFN5	621.736	648.306	1092.43	-0.958092	0.9179	0.00144669	135.776	0.00674062
hsa-miR-135b-4373139	0.0842383	0.0586197	0.00886674	'ARHGEF18	1625.93	2030.77	2302.41	-0.956511	0.9149	0.0015839	148.654	0.00723834
hsa-miR-135b-4373139	0.0842383	0.0586197	0.00886674	'PPP2R1B	1035.88	1121.26	1178.35	-0.956237	0.9144	0.00160834	150.947	0.00732611
hsa-miR-135b-4373139	0.0842383	0.0586197	0.00886674	'SSTR2	322.69	330.509	484.809	-0.95592	0.9138	0.00163695	153.633	0.00743157
hsa-miR-135b-4373139	0.0842383	0.0586197	0.00886674	'CYP2U1	615.913	624.641	803.416	-0.955471	0.9129	0.00167798	157.484	0.00757789
hsa-miR-135b-4373139	0.0842383	0.0586197	0.00886674	'SFTPB	284.095	372.161	429.865	-0.954599	0.9113	0.00175943	165.128	0.00786548
hsa-miR-135b-4373139	0.0842383	0.0586197	0.00886674	'GADD45A	656.922	660.216	757.417	-0.95174	0.9058	0.00204218	191.665	0.00885818
hsa-miR-135b-4373139	0.0842383	0.0586197	0.00886674	'FLCN	216.804	298.979	350.724	-0.951337	0.905	0.00208394	195.584	0.00899983
hsa-miR-135b-4373139	0.0842383	0.0586197	0.00886674	'SLC23A2	715.18	805.807	862.316	-0.95052	0.9035	0.00217027	203.687	0.00929227
hsa-miR-135b-4373139	0.0842383	0.0586197	0.00886674	'SCML4	152.621	251.868	313.737	-0.9505	0.9034	0.00217241	203.887	0.00929974
hsa-miR-135b-4373139	0.0842383	0.0586197	0.00886674	'DNAJA4	624.915	629.116	813.899	-0.948817	0.9003	0.00235669	221.183	0.00991362
hsa-miR-135b-4373139	0.0842383	0.0586197	0.00886674	'LPP	1362.75	1734.56	1961.28	-0.94865	0.8999	0.0023755	222.948	0.00997441
hsa-miR-135b-4373139	0.0842383	0.0586197	0.00886674	'SQSTM1	1484.04	1488.65	1727.89	-0.947891	0.8985	0.00246185	231.052	0.0102658
hsa-miR-135b-4373139	0.0842383	0.0586197	0.00886674	'CTSS	357.094	360.59	554.441	-0.94755	0.8979	0.00250118	234.743	0.0104044
hsa-miR-135b-4373139	0.0842383	0.0586197	0.00886674	'CYLD	457.575	594.539	676.574	-0.947133	0.8971	0.0025498	239.307	0.0105696
hsa-miR-135b-4373139	0.0842383	0.0586197	0.00886674	'DENND4C	1386.92	1690.66	1870.45	-0.946127	0.8952	0.00266942	250.533	0.0109532
hsa-miR-135b-4373139	0.0842383	0.0586197	0.00886674	'CXCL10	340.794	342.692	509.679	-0.945716	0.8944	0.00271917	255.202	0.011116
hsa-miR-135b-4373139	0.0842383	0.0586197	0.00886674	'HECW1	297.654	383.798	432.658	-0.942447	0.8882	0.00313406	294.141	0.0124399
hsa-miR-135b-4373139	0.0842383	0.0586197	0.00886674	'KIAA2018	670.83	758.342	807.74	-0.942029	0.8874	0.00318957	299.351	0.0126175
hsa-miR-135b-4373139	0.0842383	0.0586197	0.00886674	'SH2D3C	666.508	666.378	683.499	-0.940263	0.8841	0.00343017	321.931	0.013377
hsa-miR-135b-4373139	0.0842383	0.0586197	0.00886674	'GRK5	597.614	595.839	685.221	-0.936543	0.8771	0.00397035	372.629	0.0150163
hsa-miR-135b-4373139	0.0842383	0.0586197	0.00886674	'PDZD2	918.544	1016.14	1067.72	-0.93623	0.8765	0.00401782	377.085	0.0151634
hsa-miR-135b-4373139	0.0842383	0.0586197	0.00886674	'PEX16	1247.27	1439.31	1539.04	-0.934664	0.8736	0.00426041	399.852	0.0158785
hsa-miR-135b-4373139	0.0842383	0.0586197	0.00886674	'EPB41	715.326	836.557	899.457	-0.934585	0.8734	0.00427293	401.027	0.0159138
hsa-miR-135b-4373139	0.0842383	0.0586197	0.00886674	'NPAS2	592.747	879.07	1026.98	-0.934195	0.8727	0.00433479	406.833	0.0160962
hsa-miR-135b-4373139	0.0842383	0.0586197	0.00886674	'PTPN1	578.928	571.92	812.117	-0.933613	0.8716	0.00442785	415.567	0.016377
hsa-miR-135b-4373139	0.0842383	0.0586197	0.00886674	'ENTPD6	694.783	846.288	922.424	-0.931718	0.8681	0.00473897	444.766	0.0172832
hsa-miR-135b-4373139	0.0842383	0.0586197	0.00886674	'MAPK1	2137.52	2185.92	2210.21	-0.931637	0.8679	0.00475262	446.047	0.0173182
hsa-miR-135b-4373139	0.0842383	0.0586197	0.00886674	'LRRFIP1	922.833	1309.71	1499.51	-0.929545	0.8641	0.00511063	479.648	0.0183268
hsa-miR-135b-4373139	0.0842383	0.0586197	0.00886674	'C6orf47	278.341	343.765	375.748	-0.929227	0.8635	0.00516643	484.885	0.0184894
hsa-miR-135b-4373139	0.0842383	0.0586197	0.00886674	'C15orf38	430.637	427.844	491.019	-0.928692	0.8625	0.0052609	493.751	0.0187539
hsa-miR-135b-4373139	0.0842383	0.0586197	0.00886674	'DDX58	596.416	688.608	733.186	-0.928235	0.8616	0.00534253	501.413	0.0189792
hsa-miR-135b-4373139	0.0842383	0.0586197	0.00886674	'SH2D3A	87.075	143.194	170.288	-0.928096	0.8614	0.00536742	503.749	0.0190489
hsa-miR-135b-4373139	0.0842383	0.0586197	0.00886674	'ZKSCAN1	1653.15	2226.78	2502.26	-0.927613	0.8605	0.00545452	511.923	0.0192953
hsa-miR-135b-4373139	0.0842383	0.0586197	0.00886674	'FOXJ2	1087.84	1215.92	1277.43	-0.927612	0.8605	0.00545478	511.947	0.0192955
hsa-miR-135b-4373139	0.0842383	0.0586197	0.00886674	'TBX6	273.675	422.615	493.704	-0.927056	0.8594	0.00555605	521.452	0.0195748
hsa-miR-135b-4373139	0.0842383	0.0586197	0.00886674	'C21orf91	1088.43	1087.18	1112.65	-0.926997	0.8593	0.00556701	522.48	0.0196067
hsa-miR-135b-4373139	0.0842383	0.0586197	0.00886674	'ZBTB7A	358.81	469.297	521.904	-0.926835	0.859	0.00559674	525.271	0.0196856
hsa-miR-135b-4373139	0.0842383	0.0586197	0.00886674	'SNED1	298.385	445.188	514.878	-0.926563	0.8585	0.00564682	529.971	0.0198216
hsa-miR-135b-4373139	0.0842383	0.0586197	0.00886674	'PLCB1	928.939	1123.82	1216.26	-0.926498	0.8584	0.00565893	531.108	0.0198538
hsa-miR-135b-4373139	0.0842383	0.0586197	0.00886674	'TNRC6B	846.185	1034.45	1121.71	-0.924384	0.8545	0.00605791	568.553	0.020952
hsa-miR-135b-4373139	0.0842383	0.0586197	0.00886674	'SETDB2	358.006	475.366	529.671	-0.924231	0.8542	0.00608738	571.319	0.0210314
hsa-miR-135b-4373139	0.0842383	0.0586197	0.00886674	'EPHA3	699.114	685.781	908.408	-0.923301	0.8525	0.00626839	588.307	0.021519
hsa-miR-135b-4373139	0.0842383	0.0586197	0.00886674	'DAK	319.24	489.009	565.641	-0.921966	0.85	0.00653336	613.175	0.0222334
hsa-miR-135b-4373139	0.0842383	0.0586197	0.00886674	'TOM1L2	547.516	682.852	742.638	-0.919992	0.8464	0.00693658	651.019	0.0233273
hsa-miR-135b-4373139	0.0842383	0.0586197	0.00886674	'SPN	266.075	392.028	447.469	-0.919662	0.8458	0.00700528	657.467	0.0235137
hsa-miR-135b-4373139	0.0842383	0.0586197	0.00886674	'SLC17A4	240.609	419.113	497.605	-0.919568	0.8456	0.00702491	659.309	0.0235627
hsa-miR-135b-4373139	0.0842383	0.0586197	0.00886674	'MBNL1	1236.32	1507.96	1624.3	-0.91715	0.8412	0.00754105	707.75	0.024912
hsa-miR-135b-4373139	0.0842383	0.0586197	0.00886674	'ATP6V1C1	942.623	938.173	995.533	-0.916891	0.8407	0.00759763	713.06	0.0250504
hsa-miR-135b-4373139	0.0842383	0.0586197	0.00886674	'TRIM10	306.474	549.988	653.887	-0.916805	0.8405	0.00761645	714.826	0.0250992
hsa-miR-135b-4373139	0.0842383	0.0586197	0.00886674	'COP1	450.609	419.386	817.353	-0.916564	0.8401	0.00766923	719.78	0.025236
hsa-miR-135b-4373139	0.0842383	0.0586197	0.00886674	'ANK1	78.741	200.953	252.841	-0.916354	0.8397	0.0077155	724.123	0.0253553
hsa-miR-135b-4373139	0.0842383	0.0586197	0.00886674	'ERGIC1	1035.75	1017.14	1244.48	-0.915286	0.8377	0.00795298	746.411	0.0259793
hsa-miR-135b-4373139	0.0842383	0.0586197	0.00886674	'TSPAN33	444.119	542.814	583.506	-0.913663	0.8348	0.00832178	781.024	0.0269384
hsa-miR-135b-4373139	0.0842383	0.0586197	0.00886674	'SYNGR1	359.466	345.298	508.555	-0.913416	0.8343	0.00837875	786.371	0.0270845
hsa-miR-135b-4373139	0.0842383	0.0586197	0.00886674	'PCNX	153.444	353.043	435.076	-0.913371	0.8342	0.00838917	787.349	0.0271116
hsa-miR-135b-4373139	0.0842383	0.0586197	0.00886674	'FGF11	385.875	376.769	475.525	-0.911323	0.8305	0.0088701	832.485	0.0283216
hsa-miR-135b-4373139	0.0842383	0.0586197	0.00886674	'GRPEL2	861.534	976.625	1021.79	-0.909136	0.8265	0.00940014	882.232	0.0296808
hsa-miR-135b-4373139	0.0842383	0.0586197	0.00886674	'SPIN3	404.38	487.38	519.936	-0.909092	0.8264	0.00941093	883.244	0.0297088
hsa-miR-135b-4373139	0.0842383	0.0586197	0.00886674	'PDE2A	900.743	871.618	1167.69	-0.908902	0.8261	0.00945786	887.649	0.0298199
hsa-miR-135b-4373139	0.0842383	0.0586197	0.00886674	'TSPAN12	653.553	832.726	902.673	-0.908659	0.8257	0.00951808	893.3	0.0299705
hsa-miR-135b-4373139	0.0842383	0.0586197	0.00886674	'ADCY7	395.258	583.3	656.342	-0.9082	0.8248	0.00963229	904.019	0.0302429
hsa-miR-135b-4373139	0.0842383	0.0586197	0.00886674	'SENP5	1004.17	1089.52	1122.21	-0.906914	0.8225	0.00995621	934.42	0.0310583
hsa-miR-135b-4373139	0.0842383	0.0586197	0.00886674	'SLC30A8	839.557	2252.69	2787.86	-0.905884	0.8206	0.0102201	959.188	0.0317076
hsa-miR-135b-4373139	0.0842383	0.0586197	0.00886674	'LRCH1	458.527	454.417	490.449	-0.902537	0.8146	0.0111042	1042.16	0.0338475
hsa-miR-135b-4373139	0.0842383	0.0586197	0.00886674	'YPEL2	706.876	1129.65	1283.31	-0.902144	0.8139	0.011211	1052.18	0.0341108
hsa-miR-135b-4373139	0.0842383	0.0586197	0.00886674	'RGS5	1395.27	1306.86	2056.89	-0.900946	0.8117	0.0115389	1082.96	0.0348835
hsa-miR-135b-4373139	0.0842383	0.0586197	0.00886674	'C11orf54	1168.93	1357.8	1425.29	-0.90059	0.8111	0.0116375	1092.22	0.0351003
hsa-miR-135b-4373139	0.0842383	0.0586197	0.00886674	'PRKCG	234.228	224.381	305.32	-0.899353	0.8088	0.0119834	1124.68	0.0359427
hsa-miR-135b-4373139	0.0842383	0.0586197	0.00886674	'TOB2	847.809	1047.89	1117.66	-0.898391	0.8071	0.0122562	1150.28	0.0365912
hsa-miR-135b-4373139	0.0842383	0.0586197	0.00886674	'IQCE	699.5	675.708	859.376	-0.895975	0.8028	0.0129565	1216.01	0.0381996
hsa-miR-135b-4373139	0.0842383	0.0586197	0.00886674	'SMAD3	748.709	839.645	870.246	-0.89519	0.8014	0.0131887	1237.8	0.0387344
hsa-miR-135b-4373139	0.0842383	0.0586197	0.00886674	'ZRANB1	1012.81	1060.18	1076.1	-0.895027	0.8011	0.013237	1242.33	0.0388447
hsa-miR-135b-4373139	0.0842383	0.0586197	0.00886674	'CDC14B	246.447	291.318	306.383	-0.894984	0.801	0.0132498	1243.53	0.0388738
hsa-miR-141-4373137	0.0305554	0.0776589	0.0577435	'SHE	1095.5	680.096	855.069	-0.999998	1	1.501e-14	1.40873e-09	1.13608e-11
hsa-miR-141-4373137	0.0305554	0.0776589	0.0577435	'FNDC3B	1246.01	1213.54	1227.35	-0.999996	1	1.68071e-13	1.57739e-08	7.96664e-11
hsa-miR-141-4373137	0.0305554	0.0776589	0.0577435	'SCARB2	3429.93	3175.29	3282.02	-0.999991	1	9.42898e-13	8.84938e-08	3.11598e-10
hsa-miR-141-4373137	0.0305554	0.0776589	0.0577435	'OSBPL8	2967.85	2599.3	2756.68	-0.999988	1	2.00593e-12	1.88263e-07	5.84666e-10
hsa-miR-141-4373137	0.0305554	0.0776589	0.0577435	'ZBTB39	645.141	482.783	550.589	-0.999982	1	5.4441e-12	5.10945e-07	1.25848e-09
hsa-miR-141-4373137	0.0305554	0.0776589	0.0577435	'ARL1	2250.34	2025.8	2122.2	-0.999972	0.9999	1.73508e-11	1.62842e-06	3.08998e-09
hsa-miR-141-4373137	0.0305554	0.0776589	0.0577435	'CRNKL1	1446.84	1153.05	1279.22	-0.999971	0.9999	1.94894e-11	1.82914e-06	3.39358e-09
hsa-miR-141-4373137	0.0305554	0.0776589	0.0577435	'ZNF654	513.344	356.581	424.021	-0.999964	0.9999	3.30071e-11	3.09781e-06	5.23279e-09
hsa-miR-141-4373137	0.0305554	0.0776589	0.0577435	'PAK2	717.421	639.689	671.746	-0.999929	0.9999	1.78785e-10	1.67796e-05	1.99046e-08
hsa-miR-141-4373137	0.0305554	0.0776589	0.0577435	'TGFBR2	4716.29	3544.8	4026.37	-0.99991	0.9998	3.2604e-10	3.05998e-05	3.18748e-08
hsa-miR-141-4373137	0.0305554	0.0776589	0.0577435	'FAP	932.055	802.887	855.584	-0.999856	0.9997	1.05231e-09	9.87624e-05	8.17569e-08
hsa-miR-141-4373137	0.0305554	0.0776589	0.0577435	'SDHC	2657.13	2071.45	2327.8	-0.999854	0.9997	1.08937e-09	0.00010224	8.42872e-08
hsa-miR-141-4373137	0.0305554	0.0776589	0.0577435	'OTUD4	2283.57	1771	1979.47	-0.999831	0.9997	1.57959e-09	0.00014825	1.13776e-07
hsa-miR-141-4373137	0.0305554	0.0776589	0.0577435	'KATNAL1	728.083	632.529	671.243	-0.999796	0.9996	2.50824e-09	0.000235406	1.64966e-07
hsa-miR-141-4373137	0.0305554	0.0776589	0.0577435	'TRAM2	845.949	764.022	800.32	-0.99973	0.9995	5.08668e-09	0.0004774	2.89684e-07
hsa-miR-141-4373137	0.0305554	0.0776589	0.0577435	'TRNT1	695.361	431.538	537.59	-0.999717	0.9994	5.71957e-09	0.000536799	3.19143e-07
hsa-miR-141-4373137	0.0305554	0.0776589	0.0577435	'TSPAN18	1775.67	1222.88	1468.11	-0.999714	0.9994	5.84436e-09	0.000548511	3.24947e-07
hsa-miR-141-4373137	0.0305554	0.0776589	0.0577435	'ATP11C	1051.81	743.784	881.734	-0.999586	0.9992	1.47774e-08	0.00138691	6.93453e-07
hsa-miR-141-4373137	0.0305554	0.0776589	0.0577435	'UBAP1	838.724	793.098	813.536	-0.999583	0.9992	1.5037e-08	0.00141127	7.03174e-07
hsa-miR-141-4373137	0.0305554	0.0776589	0.0577435	'FBXW11	1291.23	1073.71	1158.97	-0.999381	0.9988	4.03402e-08	0.00378605	1.55997e-06
hsa-miR-141-4373137	0.0305554	0.0776589	0.0577435	'COL4A6	422.623	284.702	338.645	-0.999346	0.9987	4.63585e-08	0.00435088	1.74244e-06
hsa-miR-141-4373137	0.0305554	0.0776589	0.0577435	'MSL3L1	1266.72	932.495	1062.85	-0.9993	0.9986	5.48862e-08	0.00515124	1.98353e-06
hsa-miR-141-4373137	0.0305554	0.0776589	0.0577435	'TBC1D1	1226.07	1056.03	1133.7	-0.999238	0.9985	6.78922e-08	0.00637189	2.33574e-06
hsa-miR-141-4373137	0.0305554	0.0776589	0.0577435	'THBS1	879.673	679.961	771.19	-0.999237	0.9985	6.81722e-08	0.00639816	2.34193e-06
hsa-miR-141-4373137	0.0305554	0.0776589	0.0577435	'MRPL28	1003	667.005	820.702	-0.999208	0.9984	7.47409e-08	0.00701466	2.52963e-06
hsa-miR-141-4373137	0.0305554	0.0776589	0.0577435	'PARP2	1538.87	1265.17	1390.61	-0.999168	0.9983	8.47294e-08	0.00795211	2.803e-06
hsa-miR-141-4373137	0.0305554	0.0776589	0.0577435	'GLIS3	885.233	772.959	815.966	-0.998973	0.9979	1.43131e-07	0.0134333	4.32495e-06
hsa-miR-141-4373137	0.0305554	0.0776589	0.0577435	'PRRG1	641.109	450.89	523.7	-0.998959	0.9979	1.48298e-07	0.0139182	4.44244e-06
hsa-miR-141-4373137	0.0305554	0.0776589	0.0577435	'KHDRBS3	693.933	482.762	563.553	-0.998949	0.9979	1.51709e-07	0.0142384	4.51868e-06
hsa-miR-141-4373137	0.0305554	0.0776589	0.0577435	'C9orf80	1997.08	1801.59	1892.82	-0.998728	0.9975	2.4443e-07	0.0229405	6.62063e-06
hsa-miR-141-4373137	0.0305554	0.0776589	0.0577435	'MACF1	2290.63	1940.5	2072.91	-0.998707	0.9974	2.54765e-07	0.0239105	6.84721e-06
hsa-miR-141-4373137	0.0305554	0.0776589	0.0577435	'DIP2B	1807.27	1529.09	1634.1	-0.998668	0.9973	2.74183e-07	0.0257329	7.25279e-06
hsa-miR-141-4373137	0.0305554	0.0776589	0.0577435	'SFXN3	489.893	403.885	444.135	-0.998651	0.9973	2.83131e-07	0.0265727	7.45376e-06
hsa-miR-141-4373137	0.0305554	0.0776589	0.0577435	'KDR	2770.03	1701.64	2104.31	-0.998633	0.9973	2.92692e-07	0.02747	7.66676e-06
hsa-miR-141-4373137	0.0305554	0.0776589	0.0577435	'AFF4	890.817	732.909	792.409	-0.998627	0.9973	2.95687e-07	0.0277511	7.73228e-06
hsa-miR-141-4373137	0.0305554	0.0776589	0.0577435	'UBE2G1	1776.73	1417.88	1553.04	-0.998617	0.9972	3.01176e-07	0.0282662	7.86047e-06
hsa-miR-141-4373137	0.0305554	0.0776589	0.0577435	'LPHN3	501.573	317.647	386.85	-0.998595	0.9972	3.13556e-07	0.0294282	8.10471e-06
hsa-miR-141-4373137	0.0305554	0.0776589	0.0577435	'CHP	1893.79	1761.62	1824.1	-0.998352	0.9967	4.6693e-07	0.0438228	1.10859e-05
hsa-miR-141-4373137	0.0305554	0.0776589	0.0577435	'SLC38A4	520.506	232.88	369.187	-0.998273	0.9965	5.24846e-07	0.0492584	1.21506e-05
hsa-miR-141-4373137	0.0305554	0.0776589	0.0577435	'CPSF2	648.433	467.167	553.964	-0.997922	0.9958	8.32759e-07	0.0781569	1.7595e-05
hsa-miR-141-4373137	0.0305554	0.0776589	0.0577435	'SPATS2	745.625	632.485	673.858	-0.99789	0.9958	8.64983e-07	0.0811813	1.81289e-05
hsa-miR-141-4373137	0.0305554	0.0776589	0.0577435	'RP6-213H19.1	714.031	401.028	514.521	-0.997659	0.9953	1.12219e-06	0.105321	2.22197e-05
hsa-miR-141-4373137	0.0305554	0.0776589	0.0577435	'PAK1IP1	611.034	250.523	381.119	-0.997632	0.9953	1.15403e-06	0.108309	2.27015e-05
hsa-miR-141-4373137	0.0305554	0.0776589	0.0577435	'ZBTB34	1167.98	924.158	1041.95	-0.997593	0.9952	1.20176e-06	0.112789	2.34343e-05
hsa-miR-141-4373137	0.0305554	0.0776589	0.0577435	'TNFAIP8L1	941.897	708.559	791.753	-0.99717	0.9943	1.80206e-06	0.169128	3.22518e-05
hsa-miR-141-4373137	0.0305554	0.0776589	0.0577435	'NPAT	714.284	577.676	626.151	-0.997025	0.9941	2.04082e-06	0.191537	3.55752e-05
hsa-miR-141-4373137	0.0305554	0.0776589	0.0577435	'VASH1	609.442	546.346	568.627	-0.996874	0.9938	2.30856e-06	0.216666	3.93009e-05
hsa-miR-141-4373137	0.0305554	0.0776589	0.0577435	'CRTAP	1875.98	1600.69	1697.68	-0.996803	0.9936	2.44239e-06	0.229226	4.11093e-05
hsa-miR-141-4373137	0.0305554	0.0776589	0.0577435	'PIK3R3	1102.13	669.061	882.957	-0.996651	0.9933	2.74235e-06	0.257377	4.50512e-05
hsa-miR-141-4373137	0.0305554	0.0776589	0.0577435	'MMRN1	1689.79	602.665	980.822	-0.996389	0.9928	3.30895e-06	0.310555	5.26721e-05
hsa-miR-141-4373137	0.0305554	0.0776589	0.0577435	'ARPC5	2890.11	1951.16	2277.36	-0.996346	0.9927	3.40782e-06	0.319834	5.38441e-05
hsa-miR-141-4373137	0.0305554	0.0776589	0.0577435	'ABL1	2442.97	2067.54	2197.31	-0.996178	0.9924	3.81404e-06	0.357959	5.90789e-05
hsa-miR-141-4373137	0.0305554	0.0776589	0.0577435	'C14orf106	792.987	495.89	598.549	-0.996166	0.9923	3.84251e-06	0.360631	5.94219e-05
hsa-miR-141-4373137	0.0305554	0.0776589	0.0577435	'S100PBP	828.329	751.152	777.745	-0.996071	0.9922	4.08557e-06	0.383443	6.24297e-05
hsa-miR-141-4373137	0.0305554	0.0776589	0.0577435	'KLHL4	530.601	128.335	266.61	-0.995988	0.992	4.30372e-06	0.403917	6.5043e-05
hsa-miR-141-4373137	0.0305554	0.0776589	0.0577435	'C1orf107	591.033	532.475	552.457	-0.995734	0.9915	5.0176e-06	0.470917	7.3226e-05
hsa-miR-141-4373137	0.0305554	0.0776589	0.0577435	'UBE2J1	1631.05	1309.92	1419.48	-0.995727	0.9915	5.03729e-06	0.472765	7.33765e-05
hsa-miR-141-4373137	0.0305554	0.0776589	0.0577435	'GLRX	1174.67	654.214	916.601	-0.995613	0.9912	5.37775e-06	0.504718	7.7304e-05
hsa-miR-141-4373137	0.0305554	0.0776589	0.0577435	'UTP14C	919.742	688.905	767.377	-0.9956	0.9912	5.41955e-06	0.508641	7.77977e-05
hsa-miR-141-4373137	0.0305554	0.0776589	0.0577435	'JOSD1	1233.22	993.777	1074.3	-0.995209	0.9904	6.6986e-06	0.628684	9.21824e-05
hsa-miR-141-4373137	0.0305554	0.0776589	0.0577435	'C18orf54	550.887	391.594	472.607	-0.995122	0.9903	7.00759e-06	0.657683	9.55518e-05
hsa-miR-141-4373137	0.0305554	0.0776589	0.0577435	'RB1CC1	1112.48	985.625	1050.27	-0.995004	0.99	7.43848e-06	0.698124	0.000100262
hsa-miR-141-4373137	0.0305554	0.0776589	0.0577435	'CLIC4	2019.63	908.933	1279.33	-0.994898	0.9898	7.83814e-06	0.735633	0.000104553
hsa-miR-141-4373137	0.0305554	0.0776589	0.0577435	'TSHZ3	814.828	552.665	639.87	-0.994803	0.9896	8.20706e-06	0.770257	0.000108609
hsa-miR-141-4373137	0.0305554	0.0776589	0.0577435	'TXNIP	8877.66	8497.41	8623.8	-0.994774	0.9896	8.3216e-06	0.781007	0.000109769
hsa-miR-141-4373137	0.0305554	0.0776589	0.0577435	'PRSS23	1503.34	1149.15	1265.83	-0.994434	0.9889	9.7359e-06	0.913743	0.000124454
hsa-miR-141-4373137	0.0305554	0.0776589	0.0577435	'AP2B1	1880.27	1543.64	1717.71	-0.994105	0.9882	1.12373e-05	1.05465	0.0001398
hsa-miR-141-4373137	0.0305554	0.0776589	0.0577435	'ZNF217	1039.48	623.21	758.967	-0.99404	0.9881	1.1549e-05	1.08391	0.000143052
hsa-miR-141-4373137	0.0305554	0.0776589	0.0577435	'SENP7	1048.7	792.898	925.849	-0.993767	0.9876	1.29096e-05	1.21161	0.000156336
hsa-miR-141-4373137	0.0305554	0.0776589	0.0577435	'ZNRF1	635.821	407.766	481.589	-0.993744	0.9875	1.30309e-05	1.22299	0.000157358
hsa-miR-141-4373137	0.0305554	0.0776589	0.0577435	'AKAP2	2885.87	2338.66	2623.98	-0.993552	0.9871	1.40513e-05	1.31876	0.000166974
hsa-miR-141-4373137	0.0305554	0.0776589	0.0577435	'SS18	622.121	478.582	553.44	-0.993538	0.9871	1.41277e-05	1.32593	0.000167584
hsa-miR-141-4373137	0.0305554	0.0776589	0.0577435	'SOCS4	922.726	826.032	857.092	-0.993432	0.9869	1.4709e-05	1.38048	0.000172949
hsa-miR-141-4373137	0.0305554	0.0776589	0.0577435	'NIN	769.026	538.047	612.084	-0.993345	0.9867	1.51989e-05	1.42646	0.000177575
hsa-miR-141-4373137	0.0305554	0.0776589	0.0577435	'RBPMS	1407.18	1290.14	1327.43	-0.993091	0.9862	1.66888e-05	1.5663	0.000191479
hsa-miR-141-4373137	0.0305554	0.0776589	0.0577435	'RHOU	2661.51	1875.54	2125.86	-0.993081	0.9862	1.67467e-05	1.57173	0.000192096
hsa-miR-141-4373137	0.0305554	0.0776589	0.0577435	'RDX	2285.12	1471.22	1729.65	-0.992957	0.986	1.75087e-05	1.64324	0.000199156
hsa-miR-141-4373137	0.0305554	0.0776589	0.0577435	'ARNT2	704.368	640.422	660.726	-0.992955	0.986	1.75165e-05	1.64398	0.000199197
hsa-miR-141-4373137	0.0305554	0.0776589	0.0577435	'BNC2	883.289	682.617	746.313	-0.992942	0.9859	1.76014e-05	1.65194	0.000199969
hsa-miR-141-4373137	0.0305554	0.0776589	0.0577435	'C6orf64	1385.89	1039.41	1148.13	-0.992458	0.985	2.07592e-05	1.94832	0.000228488
hsa-miR-141-4373137	0.0305554	0.0776589	0.0577435	'GSN	1311.9	805.902	964.59	-0.992435	0.9849	2.09184e-05	1.96325	0.000229889
hsa-miR-141-4373137	0.0305554	0.0776589	0.0577435	'DKK2	856.884	615.391	690.705	-0.992197	0.9845	2.25972e-05	2.12081	0.000244249
hsa-miR-141-4373137	0.0305554	0.0776589	0.0577435	'WDR1	1995.12	1446.66	1616.36	-0.991856	0.9838	2.51354e-05	2.35903	0.000265687
hsa-miR-141-4373137	0.0305554	0.0776589	0.0577435	'POGK	1974.23	1275.02	1489.96	-0.991572	0.9832	2.73791e-05	2.56961	0.000284974
hsa-miR-141-4373137	0.0305554	0.0776589	0.0577435	'OGFOD1	826.14	656.905	747.556	-0.991555	0.9832	2.751e-05	2.58189	0.000285956
hsa-miR-141-4373137	0.0305554	0.0776589	0.0577435	'FAM118B	527.651	398.858	438.376	-0.99149	0.9831	2.80406e-05	2.63169	0.000290442
hsa-miR-141-4373137	0.0305554	0.0776589	0.0577435	'CARHSP1	1036.92	848.072	906.012	-0.991486	0.983	2.80729e-05	2.63472	0.00029068
hsa-miR-141-4373137	0.0305554	0.0776589	0.0577435	'SPRED1	925.344	664.947	744.62	-0.991366	0.9828	2.90724e-05	2.72853	0.000299214
hsa-miR-141-4373137	0.0305554	0.0776589	0.0577435	'ENTPD1	597.447	291.429	384.74	-0.991214	0.9825	3.03599e-05	2.84936	0.000309579
hsa-miR-141-4373137	0.0305554	0.0776589	0.0577435	'RPE	782.805	543.155	615.949	-0.991044	0.9822	3.18487e-05	2.9891	0.000321167
hsa-miR-141-4373137	0.0305554	0.0776589	0.0577435	'FZD8	628.257	590.042	610.673	-0.990914	0.9819	3.30108e-05	3.09816	0.000330224
hsa-miR-141-4373137	0.0305554	0.0776589	0.0577435	'LAMC2	140.108	122.508	127.797	-0.990563	0.9812	3.62773e-05	3.40473	0.000356069
hsa-miR-141-4373137	0.0305554	0.0776589	0.0577435	'FBXO45	537.152	465.127	504.195	-0.990513	0.9811	3.67501e-05	3.44911	0.00035917
hsa-miR-141-4373137	0.0305554	0.0776589	0.0577435	'IFT81	964.787	638.289	735.097	-0.989951	0.98	4.24064e-05	3.97997	0.000402424
hsa-miR-141-4373137	0.0305554	0.0776589	0.0577435	'PIGK	892.541	695.407	804.096	-0.989049	0.9782	5.25137e-05	4.92856	0.000479339
hsa-miR-141-4373137	0.0305554	0.0776589	0.0577435	'CD200	1593.44	899.087	1099.9	-0.988792	0.9777	5.56292e-05	5.22097	0.000501968
hsa-miR-141-4373137	0.0305554	0.0776589	0.0577435	'TJP1	1998.76	1591.03	1708.29	-0.988527	0.9772	5.89683e-05	5.53435	0.000525829
hsa-miR-141-4373137	0.0305554	0.0776589	0.0577435	'C1QTNF3	1080.05	616.153	749.172	-0.988389	0.9769	6.07423e-05	5.70084	0.000538323
hsa-miR-141-4373137	0.0305554	0.0776589	0.0577435	'CGGBP1	2757.14	2285.97	2420.47	-0.988175	0.9765	6.35659e-05	5.96585	0.000558705
hsa-miR-141-4373137	0.0305554	0.0776589	0.0577435	'FBXW7	633.895	512.27	580.358	-0.987564	0.9753	7.20331e-05	6.76052	0.000617512
hsa-miR-141-4373137	0.0305554	0.0776589	0.0577435	'TGIF2	792.38	667.928	702.894	-0.987414	0.975	7.42177e-05	6.96555	0.000632887
hsa-miR-141-4373137	0.0305554	0.0776589	0.0577435	'GUCY1B3	1296.26	706.176	871.737	-0.987348	0.9749	7.51917e-05	7.05697	0.000639218
hsa-miR-141-4373137	0.0305554	0.0776589	0.0577435	'IL13RA1	864.368	672.222	780.121	-0.98725	0.9747	7.66376e-05	7.19267	0.000649158
hsa-miR-141-4373137	0.0305554	0.0776589	0.0577435	'RBJ	506.682	459.69	486.109	-0.98713	0.9744	7.8443e-05	7.36211	0.00066105
hsa-miR-141-4373137	0.0305554	0.0776589	0.0577435	'REEP1	950.532	745.723	802.206	-0.986511	0.9732	8.81491e-05	8.27306	0.000726599
hsa-miR-141-4373137	0.0305554	0.0776589	0.0577435	'SNAP29	822.347	590.634	654.278	-0.986313	0.9728	9.14039e-05	8.57853	0.000748889
hsa-miR-141-4373137	0.0305554	0.0776589	0.0577435	'SLC35B4	992.277	785.604	842.245	-0.986205	0.9726	9.32105e-05	8.74808	0.000760901
hsa-miR-141-4373137	0.0305554	0.0776589	0.0577435	'KDELC2	2257.85	1998.11	2068.82	-0.985876	0.972	9.88222e-05	9.27476	0.000795843
hsa-miR-141-4373137	0.0305554	0.0776589	0.0577435	'SEPT8	2946.17	2632.68	2811.66	-0.985479	0.9712	0.000105855	9.93485	0.000841081
hsa-miR-141-4373137	0.0305554	0.0776589	0.0577435	'EPB41L3	894.281	600.189	679.021	-0.98511	0.9704	0.000112652	10.5727	0.000884156
hsa-miR-141-4373137	0.0305554	0.0776589	0.0577435	'NRP2	596.709	253.742	344.052	-0.984222	0.9687	0.000130064	12.2069	0.00099211
hsa-miR-141-4373137	0.0305554	0.0776589	0.0577435	'CRIPT	861.039	708.525	748.331	-0.983778	0.9678	0.00013933	13.0765	0.00104637
hsa-miR-141-4373137	0.0305554	0.0776589	0.0577435	'CLIC5	354.277	113.398	176.18	-0.983708	0.9677	0.000140819	13.2163	0.00105486
hsa-miR-141-4373137	0.0305554	0.0776589	0.0577435	'AP3M1	2570.2	2203.37	2416.15	-0.983648	0.9676	0.000142112	13.3376	0.001062
hsa-miR-141-4373137	0.0305554	0.0776589	0.0577435	'MRAS	813.322	579.384	715.197	-0.983547	0.9674	0.000144314	13.5443	0.00107486
hsa-miR-141-4373137	0.0305554	0.0776589	0.0577435	'DDEF1	1318.58	1066.45	1131.77	-0.983404	0.9671	0.000147427	13.8364	0.00109301
hsa-miR-141-4373137	0.0305554	0.0776589	0.0577435	'MAP4K4	1405.72	947.35	1065.96	-0.983347	0.967	0.000148695	13.9555	0.00110085
hsa-miR-141-4373137	0.0305554	0.0776589	0.0577435	'SH3BP5	1504.83	1132.33	1349.49	-0.983039	0.9664	0.000155593	14.6028	0.0011421
hsa-miR-141-4373137	0.0305554	0.0776589	0.0577435	'SLC26A7	239.883	149.522	172.733	-0.982975	0.9662	0.000157069	14.7414	0.00115033
hsa-miR-141-4373137	0.0305554	0.0776589	0.0577435	'NECAP2	1711.46	1305.93	1409.9	-0.982878	0.966	0.000159295	14.9503	0.00116399
hsa-miR-141-4373137	0.0305554	0.0776589	0.0577435	'IQGAP1	2412.78	2031.41	2254.05	-0.982873	0.966	0.000159405	14.9606	0.00116434
hsa-miR-141-4373137	0.0305554	0.0776589	0.0577435	'CALCRL	1360.15	520.029	1011.27	-0.982674	0.9656	0.000164042	15.3958	0.00119024
hsa-miR-141-4373137	0.0305554	0.0776589	0.0577435	'GRSF1	1327.56	1230.92	1255.48	-0.98242	0.9651	0.000170057	15.9604	0.00122574
hsa-miR-141-4373137	0.0305554	0.0776589	0.0577435	'ECHDC1	1624.53	1182.29	1293.62	-0.981953	0.9642	0.000181468	17.0313	0.00128918
hsa-miR-141-4373137	0.0305554	0.0776589	0.0577435	'PGM2L1	394.989	319.986	338.793	-0.981752	0.9638	0.000186509	17.5044	0.00131811
hsa-miR-141-4373137	0.0305554	0.0776589	0.0577435	'CUGBP2	1066.32	750.52	829.651	-0.981717	0.9638	0.000187415	17.5894	0.00132331
hsa-miR-141-4373137	0.0305554	0.0776589	0.0577435	'CEBPG	656.055	443.156	495.982	-0.981217	0.9628	0.000200354	18.8038	0.00139401
hsa-miR-141-4373137	0.0305554	0.0776589	0.0577435	'ZBTB33	2544.57	2216.19	2410.65	-0.981058	0.9625	0.000204585	19.2009	0.00141715
hsa-miR-141-4373137	0.0305554	0.0776589	0.0577435	'ELMOD1	331.649	74.104	137.746	-0.981008	0.9624	0.000205929	19.3271	0.00142467
hsa-miR-141-4373137	0.0305554	0.0776589	0.0577435	'RBM35A	1741.27	1685.52	1718.87	-0.979709	0.9598	0.000242551	22.7641	0.00162299
hsa-miR-141-4373137	0.0305554	0.0776589	0.0577435	'EXOC5	1248.15	972.151	1137.42	-0.979569	0.9596	0.000246727	23.1561	0.00164344
hsa-miR-141-4373137	0.0305554	0.0776589	0.0577435	'PPP2R5E	1806.06	1482.09	1558.21	-0.978435	0.9573	0.000281986	26.4652	0.00183176
hsa-miR-141-4373137	0.0305554	0.0776589	0.0577435	'CLIC5	287.139	201.106	253.387	-0.977482	0.9555	0.000313801	29.4512	0.00199425
hsa-miR-141-4373137	0.0305554	0.0776589	0.0577435	'PLXND1	1243.21	992.055	1144.9	-0.977267	0.9551	0.000321258	30.151	0.00202942
hsa-miR-141-4373137	0.0305554	0.0776589	0.0577435	'CREB5	635.248	438.239	482.694	-0.976357	0.9533	0.000353983	33.2224	0.00219377
hsa-miR-141-4373137	0.0305554	0.0776589	0.0577435	'HPS5	560.386	363.61	484.127	-0.976324	0.9532	0.000355221	33.3385	0.00220042
hsa-miR-141-4373137	0.0305554	0.0776589	0.0577435	'SLC25A17	1004.62	915.532	935.539	-0.976113	0.9528	0.00036308	34.0761	0.00224126
hsa-miR-141-4373137	0.0305554	0.0776589	0.0577435	'SEC23A	2109.83	1009.13	1255.69	-0.975982	0.9525	0.000368025	34.5403	0.00226538
hsa-miR-141-4373137	0.0305554	0.0776589	0.0577435	'RAB8B	1572.76	1077.2	1187.31	-0.975566	0.9517	0.00038394	36.0339	0.00234123
hsa-miR-141-4373137	0.0305554	0.0776589	0.0577435	'MARCH5	1000.78	747.109	803.271	-0.975384	0.9514	0.00039106	36.7021	0.0023777
hsa-miR-141-4373137	0.0305554	0.0776589	0.0577435	'KLF11	1490.95	1422.27	1437.45	-0.975298	0.9512	0.000394429	37.0184	0.00239462
hsa-miR-141-4373137	0.0305554	0.0776589	0.0577435	'CASC4	4286.02	3838.42	3937.1	-0.975168	0.951	0.000399581	37.5019	0.00241885
hsa-miR-141-4373137	0.0305554	0.0776589	0.0577435	'JAM3	1517.69	1270.43	1324.92	-0.975148	0.9509	0.000400373	37.5763	0.00242256
hsa-miR-141-4373137	0.0305554	0.0776589	0.0577435	'CYP26B1	294.978	153.786	184.687	-0.974795	0.9502	0.000414548	38.9066	0.00248907
hsa-miR-141-4373137	0.0305554	0.0776589	0.0577435	'RALBP1	1373.66	1030.26	1242.75	-0.974747	0.9501	0.000416489	39.0887	0.00249784
hsa-miR-141-4373137	0.0305554	0.0776589	0.0577435	'MAP1B	2736.3	2044.84	2194.86	-0.974352	0.9494	0.000432775	40.6172	0.00257462
hsa-miR-141-4373137	0.0305554	0.0776589	0.0577435	'PI15	883.851	435.22	713.739	-0.974228	0.9491	0.00043794	41.102	0.00260057
hsa-miR-141-4373137	0.0305554	0.0776589	0.0577435	'C1orf21	1140.7	806.419	878.459	-0.974009	0.9487	0.00044718	41.9692	0.00264406
hsa-miR-141-4373137	0.0305554	0.0776589	0.0577435	'SEC22C	1066.42	970.562	991.029	-0.973535	0.9478	0.00046759	43.8847	0.00273732
hsa-miR-141-4373137	0.0305554	0.0776589	0.0577435	'CPSF4	1316.87	1207.61	1230.91	-0.973477	0.9477	0.000470107	44.1209	0.00274862
hsa-miR-141-4373137	0.0305554	0.0776589	0.0577435	'LOX	681.882	297.765	378.986	-0.973044	0.9468	0.000489275	45.9199	0.00283754
hsa-miR-141-4373137	0.0305554	0.0776589	0.0577435	'ZCCHC14	1475.07	1358.96	1383.37	-0.972751	0.9462	0.000502462	47.1576	0.00289986
hsa-miR-141-4373137	0.0305554	0.0776589	0.0577435	'CLDND1	2636.95	1876.35	2031.33	-0.971175	0.9432	0.000577158	54.168	0.00324126
hsa-miR-141-4373137	0.0305554	0.0776589	0.0577435	'TNFAIP6	482.947	276.219	407.664	-0.970261	0.9414	0.000623266	58.4954	0.00344232
hsa-miR-141-4373137	0.0305554	0.0776589	0.0577435	'ZNF24	1403.53	1157.37	1206.12	-0.969751	0.9404	0.000649928	60.9977	0.00356524
hsa-miR-141-4373137	0.0305554	0.0776589	0.0577435	'SMN1	1347.48	878.814	1179.78	-0.968511	0.938	0.000717474	67.337	0.00385201
hsa-miR-141-4373137	0.0305554	0.0776589	0.0577435	'NR2C2	1532.22	1417.34	1491.3	-0.968052	0.9371	0.000743445	69.7745	0.00396176
hsa-miR-141-4373137	0.0305554	0.0776589	0.0577435	'AK2	1478.82	1174.56	1231.62	-0.967069	0.9352	0.000800992	75.1755	0.00420162
hsa-miR-141-4373137	0.0305554	0.0776589	0.0577435	'CDC27	763.976	477.479	663.865	-0.96612	0.9334	0.000858895	80.6098	0.0044467
hsa-miR-141-4373137	0.0305554	0.0776589	0.0577435	'RNF20	2417.29	2281.28	2306.06	-0.965674	0.9325	0.000886924	83.2405	0.00455937
hsa-miR-141-4373137	0.0305554	0.0776589	0.0577435	'SGCB	991.771	828.399	858.154	-0.965648	0.9325	0.000888607	83.3985	0.00456603
hsa-miR-141-4373137	0.0305554	0.0776589	0.0577435	'GPR137B	463.76	270.68	305.756	-0.965525	0.9322	0.000896441	84.1337	0.00459621
hsa-miR-141-4373137	0.0305554	0.0776589	0.0577435	'LARP4	1500.29	1473.07	1477.98	-0.965184	0.9316	0.000918345	86.1894	0.00468446
hsa-miR-141-4373137	0.0305554	0.0776589	0.0577435	'SRM	1373.39	1082.39	1134.22	-0.964578	0.9304	0.000958094	89.92	0.00485581
hsa-miR-141-4373137	0.0305554	0.0776589	0.0577435	'ALDH1A3	941.253	327.76	436.348	-0.964281	0.9298	0.000977978	91.7862	0.00493766
hsa-miR-141-4373137	0.0305554	0.0776589	0.0577435	'BMPR2	2039.77	1628.23	1899.21	-0.963807	0.9289	0.00101013	94.8042	0.00506622
hsa-miR-141-4373137	0.0305554	0.0776589	0.0577435	'TMOD3	1875.07	1438.43	1514.38	-0.963457	0.9282	0.00103428	97.0707	0.00515949
hsa-miR-141-4373137	0.0305554	0.0776589	0.0577435	'LAYN	866.264	575.799	626.125	-0.963271	0.9279	0.00104721	98.2835	0.00520763
hsa-miR-141-4373137	0.0305554	0.0776589	0.0577435	'VPS37A	940.619	753.97	877.551	-0.962711	0.9268	0.00108683	102.002	0.00536684
hsa-miR-141-4373137	0.0305554	0.0776589	0.0577435	'USP14	2536.63	2244.63	2438.1	-0.962569	0.9265	0.00109699	102.956	0.00540677
hsa-miR-141-4373137	0.0305554	0.0776589	0.0577435	'DPYSL3	1928.41	1177.33	1302.61	-0.961501	0.9245	0.0011753	110.305	0.00570849
hsa-miR-141-4373137	0.0305554	0.0776589	0.0577435	'NLGN4X	682.705	440.573	480.605	-0.961095	0.9237	0.00120595	113.182	0.00582571
hsa-miR-141-4373137	0.0305554	0.0776589	0.0577435	'FLI1	720.872	454.777	632.414	-0.961045	0.9236	0.00120972	113.536	0.00584034
hsa-miR-141-4373137	0.0305554	0.0776589	0.0577435	'CREB1	1481.87	1128.68	1364.77	-0.96077	0.9231	0.00123074	115.509	0.00592048
hsa-miR-141-4373137	0.0305554	0.0776589	0.0577435	'APAF1	661.975	422.41	583.021	-0.960162	0.9219	0.00127804	119.948	0.00609709
hsa-miR-141-4373137	0.0305554	0.0776589	0.0577435	'MRPL42	1695.02	1139.24	1228.99	-0.960022	0.9216	0.00128903	120.979	0.00614077
hsa-miR-141-4373137	0.0305554	0.0776589	0.0577435	'ZC3H14	1799.36	1604.21	1635.67	-0.959934	0.9215	0.00129603	121.636	0.00616753
hsa-miR-141-4373137	0.0305554	0.0776589	0.0577435	'SFRS7	4826.64	2841.68	3161.55	-0.959927	0.9215	0.00129659	121.689	0.0061696
hsa-miR-141-4373137	0.0305554	0.0776589	0.0577435	'C17orf79	2331.95	1896.53	2189.02	-0.959755	0.9211	0.00131024	122.97	0.00622382
hsa-miR-141-4373137	0.0305554	0.0776589	0.0577435	'ZNHIT3	1912.29	1369.23	1455.79	-0.959434	0.9205	0.00133599	125.387	0.00632213
hsa-miR-141-4373137	0.0305554	0.0776589	0.0577435	'NEDD4	809.736	561.716	600.971	-0.959117	0.9199	0.00136162	127.792	0.00641946
hsa-miR-141-4373137	0.0305554	0.0776589	0.0577435	'KLF3	659.73	476.33	504.845	-0.958325	0.9184	0.00142715	133.942	0.00666679
hsa-miR-141-4373137	0.0305554	0.0776589	0.0577435	'DNAJB6	1670.1	911.874	1029.23	-0.958125	0.918	0.00144391	135.515	0.00673134
hsa-miR-141-4373137	0.0305554	0.0776589	0.0577435	'GAB1	1157.74	796.929	852.294	-0.957744	0.9173	0.00147627	138.553	0.0068526
hsa-miR-141-4373137	0.0305554	0.0776589	0.0577435	'TNFRSF11A	734.589	292.817	359.77	-0.957202	0.9162	0.00152308	142.945	0.00701882
hsa-miR-141-4373137	0.0305554	0.0776589	0.0577435	'MSN	4401.75	3189.42	4013.92	-0.95711	0.9161	0.00153108	143.696	0.00704738
hsa-miR-141-4373137	0.0305554	0.0776589	0.0577435	'MAP1LC3B	1916.22	1652.62	1692.44	-0.957064	0.916	0.00153506	144.07	0.00706155
hsa-miR-141-4373137	0.0305554	0.0776589	0.0577435	'PDCD6IP	2417.72	1932.92	2005.88	-0.956896	0.9157	0.00154977	145.45	0.00711632
hsa-miR-141-4373137	0.0305554	0.0776589	0.0577435	'LMBR1	572.405	445.587	464.603	-0.956738	0.9153	0.00156373	146.76	0.00716639
hsa-miR-141-4373137	0.0305554	0.0776589	0.0577435	'PRPF38A	1351.95	973.926	1030.17	-0.956405	0.9147	0.00159334	149.539	0.00727155
hsa-miR-141-4373137	0.0305554	0.0776589	0.0577435	'TPM3	728.476	317.286	376.996	-0.955363	0.9127	0.001688	158.424	0.00761359
hsa-miR-141-4373137	0.0305554	0.0776589	0.0577435	'C14orf129	1657.37	1167.31	1237.58	-0.954829	0.9117	0.00173769	163.088	0.00779169
hsa-miR-141-4373137	0.0305554	0.0776589	0.0577435	'ZFP1	1292.77	827.558	893.146	-0.954122	0.9103	0.00180492	169.397	0.00802831
hsa-miR-141-4373137	0.0305554	0.0776589	0.0577435	'LDHA	8755.47	6414.71	6731.93	-0.952499	0.9073	0.00196467	184.39	0.00858468
hsa-miR-141-4373137	0.0305554	0.0776589	0.0577435	'PTPN11	2015.07	1691.07	1734.32	-0.95189	0.9061	0.00202665	190.207	0.00880508
hsa-miR-141-4373137	0.0305554	0.0776589	0.0577435	'SDHC	2027.1	1608.89	1664.63	-0.951829	0.906	0.00203295	190.798	0.00882917
hsa-miR-141-4373137	0.0305554	0.0776589	0.0577435	'MAP3K7IP2	1729.81	1288.51	1346.98	-0.951596	0.9055	0.00205705	193.06	0.00890581
hsa-miR-141-4373137	0.0305554	0.0776589	0.0577435	'MTMR2	1068.77	735.959	779.496	-0.951087	0.9046	0.00211017	198.046	0.0090855
hsa-miR-141-4373137	0.0305554	0.0776589	0.0577435	'NDFIP2	1683.11	1489.31	1514.56	-0.950924	0.9043	0.00212735	199.658	0.00914939
hsa-miR-141-4373137	0.0305554	0.0776589	0.0577435	'UBXD2	1666.49	1520.6	1539.26	-0.950207	0.9029	0.00220387	206.84	0.00940694
hsa-miR-141-4373137	0.0305554	0.0776589	0.0577435	'CYP1B1	561.259	389.468	510.195	-0.949585	0.9017	0.00227147	213.185	0.00962459
hsa-miR-141-4373137	0.0305554	0.0776589	0.0577435	'GOLGA7	3227.36	2897.74	2939.01	-0.949383	0.9013	0.00229374	215.275	0.00970056
hsa-miR-141-4373137	0.0305554	0.0776589	0.0577435	'MAPK14	703.381	543.149	563.089	-0.94915	0.9009	0.00231954	217.696	0.00978804
hsa-miR-141-4373137	0.0305554	0.0776589	0.0577435	'ZFP37	484.082	335.336	353.694	-0.948836	0.9003	0.0023546	220.986	0.00990748
hsa-miR-141-4373137	0.0305554	0.0776589	0.0577435	'CASC5	882.99	576.457	613.609	-0.948154	0.899	0.00243168	228.22	0.0101675
hsa-miR-141-4373137	0.0305554	0.0776589	0.0577435	'YPEL1	418.543	379.601	384.268	-0.947736	0.8982	0.00247968	232.726	0.0103282
hsa-miR-141-4373137	0.0305554	0.0776589	0.0577435	'FREM2	2086.41	1597.55	1655.06	-0.947054	0.8969	0.00255912	240.181	0.0105979
hsa-miR-141-4373137	0.0305554	0.0776589	0.0577435	'HSPA4L	504.971	318.515	340.112	-0.94649	0.8958	0.00262586	246.445	0.0108156
hsa-miR-141-4373137	0.0305554	0.0776589	0.0577435	'GULP1	1508.93	1315.47	1453.55	-0.945763	0.8945	0.00271345	254.665	0.0110989
hsa-miR-141-4373137	0.0305554	0.0776589	0.0577435	'E2F3	658.276	493.438	511.704	-0.94492	0.8929	0.00281704	264.387	0.0114172
hsa-miR-141-4373137	0.0305554	0.0776589	0.0577435	'BNC1	156.029	6.523	22.969	-0.944666	0.8924	0.00284879	267.367	0.011517
hsa-miR-141-4373137	0.0305554	0.0776589	0.0577435	'GLCE	581.133	437.464	453.217	-0.944554	0.8922	0.00286277	268.679	0.0115675
hsa-miR-141-4373137	0.0305554	0.0776589	0.0577435	'KLHL7	1699.16	1207.32	1259.61	-0.943499	0.8902	0.00299685	281.264	0.0119927
hsa-miR-141-4373137	0.0305554	0.0776589	0.0577435	'NUP50	1012.19	806.684	828.346	-0.943212	0.8896	0.00303388	284.738	0.0121098
hsa-miR-141-4373137	0.0305554	0.0776589	0.0577435	'SEMA3G	641.346	544.264	614.555	-0.942068	0.8875	0.00318432	298.858	0.0126015
hsa-miR-141-4373137	0.0305554	0.0776589	0.0577435	'ZNF271	1252.26	884.388	1151.04	-0.941773	0.8869	0.00322382	302.565	0.0127299
hsa-miR-141-4373137	0.0305554	0.0776589	0.0577435	'PEA15	2761.61	1849.1	2510.89	-0.941633	0.8867	0.00324258	304.325	0.0127862
hsa-miR-141-4373137	0.0305554	0.0776589	0.0577435	'LUZP1	754.316	592.613	608.75	-0.94142	0.8863	0.00327137	307.027	0.0128776
hsa-miR-141-4373137	0.0305554	0.0776589	0.0577435	'ST8SIA2	439.214	235.022	255.272	-0.94122	0.8859	0.0032985	309.574	0.0129621
hsa-miR-141-4373137	0.0305554	0.0776589	0.0577435	'GNAI1	1497.46	1266.51	1289.08	-0.940754	0.885	0.00336225	315.557	0.0131614
hsa-miR-141-4373137	0.0305554	0.0776589	0.0577435	'PPP2R2B	512.932	406.486	416.836	-0.940596	0.8847	0.00338401	317.599	0.0132328
hsa-miR-141-4373137	0.0305554	0.0776589	0.0577435	'ST3GAL6	573.995	436.432	536.987	-0.939528	0.8827	0.00353329	331.61	0.0136967
hsa-miR-141-4373137	0.0305554	0.0776589	0.0577435	'SLC16A1	772.481	400.636	434.49	-0.938591	0.881	0.00366742	344.198	0.0140961
hsa-miR-141-4373137	0.0305554	0.0776589	0.0577435	'CUL3	1150.11	1054.75	1062.95	-0.936954	0.8779	0.00390849	366.823	0.0148319
hsa-miR-141-4373137	0.0305554	0.0776589	0.0577435	'C5orf23	1970.81	1236.38	1297.69	-0.936111	0.8763	0.00403595	378.786	0.0152196
hsa-miR-141-4373137	0.0305554	0.0776589	0.0577435	'SUGT1	1972.06	1645.87	1887.87	-0.935449	0.8751	0.00413787	388.351	0.0155241
hsa-miR-141-4373137	0.0305554	0.0776589	0.0577435	'PPP2R5C	1556.94	1313.31	1332.8	-0.934962	0.8742	0.00421371	395.469	0.0157394
hsa-miR-141-4373137	0.0305554	0.0776589	0.0577435	'UBE4B	690.74	621.178	626.697	-0.934741	0.8737	0.00424829	398.715	0.015839
hsa-miR-141-4373137	0.0305554	0.0776589	0.0577435	'BAG2	822.663	487.461	513.878	-0.934565	0.8734	0.00427603	401.318	0.0159228
hsa-miR-141-4373137	0.0305554	0.0776589	0.0577435	'CDCA2	616.703	299.676	324.095	-0.933972	0.8723	0.00437031	410.167	0.0162032
hsa-miR-141-4373137	0.0305554	0.0776589	0.0577435	'CAMLG	2102.91	1660.5	1694.38	-0.933824	0.872	0.00439397	412.388	0.0162761
hsa-miR-141-4373137	0.0305554	0.0776589	0.0577435	'CSNK1A1	1764.29	1600.28	1612.7	-0.93354	0.8715	0.00443957	416.667	0.0164126
hsa-miR-141-4373137	0.0305554	0.0776589	0.0577435	'CD163	938.533	385.696	425.988	-0.932587	0.8697	0.00459479	431.235	0.0168649
hsa-miR-141-4373137	0.0305554	0.0776589	0.0577435	'DNM3	1635.35	544.396	620.288	-0.931472	0.8676	0.0047802	448.636	0.0174005
hsa-miR-141-4373137	0.0305554	0.0776589	0.0577435	'KCTD10	966.238	771.73	785.208	-0.931381	0.8675	0.00479565	450.086	0.0174412
hsa-miR-141-4373137	0.0305554	0.0776589	0.0577435	'CENPA	709.332	346.783	371.757	-0.931243	0.8672	0.00481888	452.266	0.0175093
hsa-miR-141-4373137	0.0305554	0.0776589	0.0577435	'CAMSAP1L1	1034.39	696.47	719.486	-0.930982	0.8667	0.00486308	456.415	0.0176351
hsa-miR-141-4373137	0.0305554	0.0776589	0.0577435	'FBXL5	2286.3	2010.1	2028.27	-0.930193	0.8653	0.00499819	469.095	0.0180234
hsa-miR-141-4373137	0.0305554	0.0776589	0.0577435	'CFL2	1419.46	817.215	856.555	-0.930039	0.865	0.00502485	471.597	0.0180952
hsa-miR-141-4373137	0.0305554	0.0776589	0.0577435	'C1orf88	417.995	356.332	360.345	-0.929956	0.8648	0.00503907	472.932	0.018129
hsa-miR-141-4373137	0.0305554	0.0776589	0.0577435	'JMJD1B	2182.78	1886.08	2110.45	-0.929936	0.8648	0.00504255	473.259	0.018136
hsa-miR-141-4373137	0.0305554	0.0776589	0.0577435	'ARHGAP19	587.83	392.265	404.781	-0.92959	0.8641	0.00510284	478.916	0.0183086
hsa-miR-141-4373137	0.0305554	0.0776589	0.0577435	'RAP2B	1563.52	1320.72	1335.8	-0.928933	0.8629	0.00521819	489.743	0.0186405
hsa-miR-141-4373137	0.0305554	0.0776589	0.0577435	'KIAA1274	311.395	175.666	278.709	-0.928776	0.8626	0.00524608	492.36	0.0187166
hsa-miR-141-4373137	0.0305554	0.0776589	0.0577435	'GLRX5	2263.88	2002.38	2018.45	-0.928724	0.8625	0.00525522	493.219	0.0187414
hsa-miR-141-4373137	0.0305554	0.0776589	0.0577435	'RIPK1	655.414	476.385	487.383	-0.928716	0.8625	0.00525661	493.349	0.0187443
hsa-miR-141-4373137	0.0305554	0.0776589	0.0577435	'PPP2CA	2225.71	1940.22	1957.27	-0.928138	0.8614	0.00535984	503.037	0.0190285
hsa-miR-141-4373137	0.0305554	0.0776589	0.0577435	'SULF2	1735.41	748.611	805.372	-0.92738	0.86	0.00549691	515.901	0.0194116
hsa-miR-141-4373137	0.0305554	0.0776589	0.0577435	'BDH2	4841.23	3322.02	3408.98	-0.927284	0.8599	0.00551441	517.544	0.019458
hsa-miR-141-4373137	0.0305554	0.0776589	0.0577435	'YTHDF3	2695.93	2036.36	2072.41	-0.926397	0.8582	0.00567757	532.857	0.019908
hsa-miR-141-4373137	0.0305554	0.0776589	0.0577435	'LRRC40	1206.26	897.974	914.673	-0.926229	0.8579	0.00570885	535.793	0.019993
hsa-miR-141-4373137	0.0305554	0.0776589	0.0577435	'C15orf15	4675.15	3264.35	3337.06	-0.925323	0.8562	0.00587882	551.745	0.0204638
hsa-miR-141-4373137	0.0305554	0.0776589	0.0577435	'OCRL	774.213	701.386	704.792	-0.923671	0.8532	0.00619602	581.515	0.0213228
hsa-miR-141-4373137	0.0305554	0.0776589	0.0577435	'NEXN	747.474	474.3	486.901	-0.923449	0.8528	0.00623946	585.592	0.0214385
hsa-miR-141-4373137	0.0305554	0.0776589	0.0577435	'AZI2	708.914	603.534	608.24	-0.922937	0.8518	0.00634003	595.031	0.021718
hsa-miR-141-4373137	0.0305554	0.0776589	0.0577435	'RNF7	3207.97	2564.37	2592.88	-0.92281	0.8516	0.00636509	597.383	0.021788
hsa-miR-141-4373137	0.0305554	0.0776589	0.0577435	'MSRB3	750.191	681.917	684.625	-0.921193	0.8486	0.00668969	627.848	0.0226496
hsa-miR-141-4373137	0.0305554	0.0776589	0.0577435	'LPGAT1	1567.69	1406.22	1531.9	-0.921105	0.8484	0.00670757	629.526	0.0226963
hsa-miR-141-4373137	0.0305554	0.0776589	0.0577435	'WASF3	1973.91	1338.15	1362.62	-0.920781	0.8478	0.00677379	635.741	0.0228782
hsa-miR-141-4373137	0.0305554	0.0776589	0.0577435	'HEG1	1130.61	951.28	1091.08	-0.920615	0.8475	0.00680778	638.931	0.0229707
hsa-miR-141-4373137	0.0305554	0.0776589	0.0577435	'HIAT1	1110	1014.68	1018.26	-0.920458	0.8472	0.00684019	641.972	0.0230652
hsa-miR-141-4373137	0.0305554	0.0776589	0.0577435	'TGFBR1	3897.92	2985.99	3020.04	-0.920377	0.8471	0.00685686	643.537	0.0231097
hsa-miR-141-4373137	0.0305554	0.0776589	0.0577435	'FEM1C	743.82	611.069	615.868	-0.919959	0.8463	0.00694335	651.654	0.0233476
hsa-miR-141-4373137	0.0305554	0.0776589	0.0577435	'TMEFF1	1017.61	361.993	384.595	-0.919369	0.8452	0.0070666	663.221	0.0236704
hsa-miR-141-4373137	0.0305554	0.0776589	0.0577435	'GNA12	2340.74	2104.14	2290.05	-0.918073	0.8429	0.00734152	689.024	0.0244006
hsa-miR-141-4373137	0.0305554	0.0776589	0.0577435	'RAD1	978.575	773.237	934.789	-0.917651	0.8421	0.00743234	697.547	0.0246361
hsa-miR-141-4373137	0.0305554	0.0776589	0.0577435	'APLP2	3844.56	3300.8	3316.8	-0.917585	0.842	0.0074468	698.904	0.0246701
hsa-miR-141-4373137	0.0305554	0.0776589	0.0577435	'GEMIN5	896.064	641.039	842.316	-0.916623	0.8402	0.00765639	718.575	0.0252043
hsa-miR-141-4373137	0.0305554	0.0776589	0.0577435	'PTAR1	1534.1	1393.26	1396.41	-0.915094	0.8374	0.00799625	750.472	0.0260861
hsa-miR-141-4373137	0.0305554	0.0776589	0.0577435	'ACOT7	708.024	383.671	390.925	-0.915073	0.8374	0.00800092	750.91	0.0260996
hsa-miR-141-4373137	0.0305554	0.0776589	0.0577435	'SEMA5A	914.55	825.595	827.535	-0.914874	0.837	0.00804567	755.11	0.0262182
hsa-miR-141-4373137	0.0305554	0.0776589	0.0577435	'HS2ST1	1121.27	810.936	817.476	-0.914612	0.8365	0.00810506	760.684	0.0263815
hsa-miR-141-4373137	0.0305554	0.0776589	0.0577435	'TOP1	1677.64	1611.68	1664.11	-0.914306	0.836	0.00817462	767.213	0.0265481
hsa-miR-141-4373137	0.0305554	0.0776589	0.0577435	'PRKD3	1361.57	912.485	921.014	-0.913867	0.8352	0.00827501	776.635	0.0268092
hsa-miR-141-4373137	0.0305554	0.0776589	0.0577435	'CAMK2D	1263.17	1221.24	1222.02	-0.913668	0.8348	0.00832073	780.925	0.0269359
hsa-miR-141-4373137	0.0305554	0.0776589	0.0577435	'SUCLA2	3149.32	2501.95	2513.79	-0.913615	0.8347	0.00833291	782.068	0.0269679
hsa-miR-141-4373137	0.0305554	0.0776589	0.0577435	'RAB31	1742.5	1155.68	1166.31	-0.913556	0.8346	0.00834649	783.344	0.0270007
hsa-miR-141-4373137	0.0305554	0.0776589	0.0577435	'MDFIC	1898.26	1515.64	1820.75	-0.913203	0.8339	0.00842803	790.996	0.0272101
hsa-miR-141-4373137	0.0305554	0.0776589	0.0577435	'LOC285636	1331.48	1209.52	1211.61	-0.913201	0.8339	0.00842847	791.038	0.0272105
hsa-miR-141-4373137	0.0305554	0.0776589	0.0577435	'RAB10	4474.52	3441.64	4269.39	-0.911525	0.8309	0.00882196	827.967	0.0281967
hsa-miR-141-4373137	0.0305554	0.0776589	0.0577435	'ZFPM2	2315.7	986.665	1002.2	-0.911241	0.8304	0.00888969	834.324	0.0283706
hsa-miR-141-4373137	0.0305554	0.0776589	0.0577435	'ACSL3	1165.84	1016.7	1136.49	-0.910775	0.8295	0.00900131	844.8	0.0286626
hsa-miR-141-4373137	0.0305554	0.0776589	0.0577435	'UGP2	6249.53	4367.75	4385.82	-0.910487	0.829	0.00907064	851.306	0.0288402
hsa-miR-141-4373137	0.0305554	0.0776589	0.0577435	'BDP1	2083.91	1917.64	1919.16	-0.91032	0.8287	0.00911091	855.086	0.0289428
hsa-miR-141-4373137	0.0305554	0.0776589	0.0577435	'WRB	3466.13	2024.61	2032.04	-0.908875	0.8261	0.00946447	888.269	0.0298377
hsa-miR-141-4373137	0.0305554	0.0776589	0.0577435	'MAP4K5	1385.82	1062.85	1064.38	-0.908728	0.8258	0.00950084	891.682	0.0299303
hsa-miR-141-4373137	0.0305554	0.0776589	0.0577435	'PTPN21	1623.68	1293.27	1294.71	-0.908586	0.8255	0.00953612	894.993	0.0300132
hsa-miR-141-4373137	0.0305554	0.0776589	0.0577435	'CPSF6	1290.21	1078.62	1079.38	-0.908321	0.825	0.009602	901.176	0.030173
hsa-miR-141-4373137	0.0305554	0.0776589	0.0577435	'SEMA3A	466.002	300.893	301.178	-0.907629	0.8238	0.00977549	917.459	0.0306126
hsa-miR-141-4373137	0.0305554	0.0776589	0.0577435	'RAP2C	1328.93	991.956	992.427	-0.907509	0.8236	0.00980563	920.288	0.0306803
hsa-miR-141-4373137	0.0305554	0.0776589	0.0577435	'SLC38A2	8856.7	6678.44	6678.15	-0.90695	0.8226	0.00994717	933.572	0.0310353
hsa-miR-141-4373137	0.0305554	0.0776589	0.0577435	'NET1	2675.15	1978.55	1975.61	-0.905458	0.8199	0.0103306	969.559	0.0319828
hsa-miR-141-4373137	0.0305554	0.0776589	0.0577435	'CDK2	1192.68	967.233	966.236	-0.905384	0.8197	0.0103498	971.36	0.0320274
hsa-miR-141-4373137	0.0305554	0.0776589	0.0577435	'HEATR2	2189.56	1668.27	1665.77	-0.905247	0.8195	0.0103854	974.699	0.0321132
hsa-miR-141-4373137	0.0305554	0.0776589	0.0577435	'PHF14	1965.98	1395.2	1391.67	-0.904738	0.8186	0.0105183	987.177	0.0324228
hsa-miR-141-4373137	0.0305554	0.0776589	0.0577435	'MORF4L1	6817.82	3335.82	3312.61	-0.904562	0.8182	0.0105647	991.526	0.0325368
hsa-miR-141-4373137	0.0305554	0.0776589	0.0577435	'AAK1	1145.51	960.927	1111.87	-0.904506	0.8181	0.0105794	992.907	0.0325714
hsa-miR-141-4373137	0.0305554	0.0776589	0.0577435	'PSD3	758.577	602.93	601.726	-0.904169	0.8175	0.0106681	1001.24	0.0327909
hsa-miR-141-4373137	0.0305554	0.0776589	0.0577435	'C1GALT1	638.798	481.759	610.612	-0.903309	0.816	0.0108967	1022.69	0.033345
hsa-miR-141-4373137	0.0305554	0.0776589	0.0577435	'MGC24039	703.79	622.09	621.242	-0.903198	0.8158	0.0109266	1025.5	0.0334147
hsa-miR-141-4373137	0.0305554	0.0776589	0.0577435	'ZNF432	658.265	603.487	602.793	-0.902354	0.8142	0.0111538	1046.81	0.0339676
hsa-miR-141-4373137	0.0305554	0.0776589	0.0577435	'TBC1D9	2169.62	1750.59	1745.23	-0.902312	0.8142	0.0111652	1047.89	0.0339971
hsa-miR-141-4373137	0.0305554	0.0776589	0.0577435	'BICD2	918.433	701.455	698.362	-0.90177	0.8132	0.0113128	1061.74	0.0343449
hsa-miR-141-4373137	0.0305554	0.0776589	0.0577435	'ARHGAP28	1416.58	594.905	582.317	-0.901377	0.8125	0.0114204	1071.84	0.0346145
hsa-miR-141-4373137	0.0305554	0.0776589	0.0577435	'GMFB	2716.26	2070.8	2060.67	-0.901235	0.8122	0.0114592	1075.48	0.0347063
hsa-miR-141-4373137	0.0305554	0.0776589	0.0577435	'C11orf30	462.611	413.821	454.132	-0.900817	0.8115	0.0115746	1086.31	0.0349667
hsa-miR-141-4373137	0.0305554	0.0776589	0.0577435	'THOC2	962.546	942.896	942.516	-0.899891	0.8098	0.0118324	1110.5	0.0355873
hsa-miR-141-4373137	0.0305554	0.0776589	0.0577435	'CDKN3	1339.7	799	788.516	-0.899872	0.8098	0.0118376	1111	0.0355998
hsa-miR-141-4373137	0.0305554	0.0776589	0.0577435	'GGPS1	1556.77	1164.17	1155.84	-0.899194	0.8085	0.0120282	1128.89	0.0360517
hsa-miR-141-4373137	0.0305554	0.0776589	0.0577435	'DEPDC1	581.44	297.354	291.106	-0.898906	0.808	0.0121096	1136.53	0.0362529
hsa-miR-141-4373137	0.0305554	0.0776589	0.0577435	'RBMS3	1289.25	1078.78	1073.91	-0.89849	0.8073	0.0122279	1147.63	0.036522
hsa-miR-141-4373137	0.0305554	0.0776589	0.0577435	'MCM3	2958.57	1758.72	1730.76	-0.89842	0.8072	0.0122479	1149.5	0.0365735
hsa-miR-141-4373137	0.0305554	0.0776589	0.0577435	'PRPF4B	2146.17	1883.3	1875.38	-0.89587	0.8026	0.0129875	1218.91	0.038268
hsa-miR-141-4373137	0.0305554	0.0776589	0.0577435	'BCLAF1	2669.79	2299.62	2288.39	-0.895805	0.8025	0.0130066	1220.71	0.0383137
hsa-miR-141-4373137	0.0305554	0.0776589	0.0577435	'RYK	1565.25	1092.6	1078.14	-0.895711	0.8023	0.0130344	1223.32	0.0383774
hsa-miR-141-4373137	0.0305554	0.0776589	0.0577435	'SLC7A6	685.14	535.164	660.933	-0.895337	0.8016	0.0131449	1233.69	0.0386264
hsa-miR-141-4373137	0.0305554	0.0776589	0.0577435	'KIAA0644	624.082	495.199	603.34	-0.895128	0.8013	0.0132071	1239.52	0.0387751
hsa-miR-141-4373137	0.0305554	0.0776589	0.0577435	'PDLIM1	4165.47	3465.67	3442.78	-0.894915	0.8009	0.0132706	1245.49	0.0389215
hsa-miR-17-5p-4373119	0.042113	0.0243228	0.016786	'SLC35E1	834.269	1225.11	1391.08	-1	1	3.62297e-17	3.40026e-12	9.44518e-14
hsa-miR-17-5p-4373119	0.042113	0.0243228	0.016786	'STARD10	1361.75	1793.37	1975.29	-0.999999	1	1.6486e-15	1.54726e-10	1.8203e-12
hsa-miR-17-5p-4373119	0.042113	0.0243228	0.016786	'TRIM10	306.474	549.988	653.887	-0.999999	1	8.52747e-15	8.00329e-10	7.21017e-12
hsa-miR-17-5p-4373119	0.042113	0.0243228	0.016786	'FGFR1	1088.1	1159.64	1189.19	-0.999984	1	4.69613e-12	4.40746e-07	1.14778e-09
hsa-miR-17-5p-4373119	0.042113	0.0243228	0.016786	'PIK3R2	1113.45	1483.35	1644.21	-0.999982	1	5.96576e-12	5.59904e-07	1.34592e-09
hsa-miR-17-5p-4373119	0.042113	0.0243228	0.016786	'PLS1	1019.52	1305.68	1430.47	-0.999978	1	9.927e-12	9.31679e-07	2.01227e-09
hsa-miR-17-5p-4373119	0.042113	0.0243228	0.016786	'PNPO	534.469	637.47	679.838	-0.999978	1	1.01231e-11	9.50087e-07	2.0476e-09
hsa-miR-17-5p-4373119	0.042113	0.0243228	0.016786	'PCNX	153.444	353.043	435.076	-0.999976	1	1.16427e-11	1.09271e-06	2.27174e-09
hsa-miR-17-5p-4373119	0.042113	0.0243228	0.016786	'ZBTB38	1128.12	1178.39	1199.04	-0.999975	1	1.27921e-11	1.20057e-06	2.4254e-09
hsa-miR-17-5p-4373119	0.042113	0.0243228	0.016786	'MBP	594.083	683.964	723.282	-0.999973	0.9999	1.65668e-11	1.55484e-06	2.95598e-09
hsa-miR-17-5p-4373119	0.042113	0.0243228	0.016786	'SLC17A4	240.609	419.113	497.605	-0.999963	0.9999	3.53201e-11	3.3149e-06	5.51564e-09
hsa-miR-17-5p-4373119	0.042113	0.0243228	0.016786	'SPN	266.075	392.028	447.469	-0.999961	0.9999	4.05081e-11	3.80181e-06	6.19187e-09
hsa-miR-17-5p-4373119	0.042113	0.0243228	0.016786	'KIAA0513	189.324	274.941	312.722	-0.999956	0.9999	5.58457e-11	5.24129e-06	7.90542e-09
hsa-miR-17-5p-4373119	0.042113	0.0243228	0.016786	'RNF11	3789.97	4028.12	4133.9	-0.99994	0.9999	1.18442e-10	1.11161e-05	1.43249e-08
hsa-miR-17-5p-4373119	0.042113	0.0243228	0.016786	'BMP2K	584.436	721.684	776.937	-0.999934	0.9999	1.52336e-10	1.42972e-05	1.7521e-08
hsa-miR-17-5p-4373119	0.042113	0.0243228	0.016786	'ANKRD10	1086.92	1218.95	1277.77	-0.999932	0.9999	1.60685e-10	1.50807e-05	1.82797e-08
hsa-miR-17-5p-4373119	0.042113	0.0243228	0.016786	'FOXK1	967.215	987.609	996.698	-0.999931	0.9999	1.67672e-10	1.57365e-05	1.88687e-08
hsa-miR-17-5p-4373119	0.042113	0.0243228	0.016786	'RPN1	2063.97	2477.71	2662.78	-0.99992	0.9998	2.3898e-10	2.2429e-05	2.50045e-08
hsa-miR-17-5p-4373119	0.042113	0.0243228	0.016786	'NOL9	685.843	780.363	822.649	-0.99992	0.9998	2.42302e-10	2.27407e-05	2.52956e-08
hsa-miR-17-5p-4373119	0.042113	0.0243228	0.016786	'PDE4C	2428.01	2941.65	3146.46	-0.999907	0.9998	3.55549e-10	3.33693e-05	3.42249e-08
hsa-miR-17-5p-4373119	0.042113	0.0243228	0.016786	'OCIAD1	3330.11	3688.13	3830.43	-0.999897	0.9998	4.60646e-10	4.3233e-05	4.18519e-08
hsa-miR-17-5p-4373119	0.042113	0.0243228	0.016786	'DAK	319.24	489.009	565.641	-0.999891	0.9998	5.23266e-10	4.91101e-05	4.6243e-08
hsa-miR-17-5p-4373119	0.042113	0.0243228	0.016786	'BAG5	1412.74	1604.39	1679.85	-0.999865	0.9997	8.98987e-10	8.43726e-05	7.22369e-08
hsa-miR-17-5p-4373119	0.042113	0.0243228	0.016786	'GRPEL2	861.534	976.625	1021.79	-0.999853	0.9997	1.12003e-09	0.000105118	8.62334e-08
hsa-miR-17-5p-4373119	0.042113	0.0243228	0.016786	'AIM1	473.76	709.713	802.102	-0.999844	0.9997	1.28863e-09	0.000120942	9.64446e-08
hsa-miR-17-5p-4373119	0.042113	0.0243228	0.016786	'DNAJC18	603.875	741.891	795.577	-0.999818	0.9996	1.90903e-09	0.000179168	1.33012e-07
hsa-miR-17-5p-4373119	0.042113	0.0243228	0.016786	'TMEM80	381.876	480.349	525.78	-0.999801	0.9996	2.35918e-09	0.000221416	1.57255e-07
hsa-miR-17-5p-4373119	0.042113	0.0243228	0.016786	'TNRC6B	846.185	1034.45	1121.71	-0.999779	0.9996	3.09126e-09	0.000290124	1.9537e-07
hsa-miR-17-5p-4373119	0.042113	0.0243228	0.016786	'B3GALNT2	1166.44	1315.56	1384.85	-0.999766	0.9995	3.56346e-09	0.000334441	2.18161e-07
hsa-miR-17-5p-4373119	0.042113	0.0243228	0.016786	'MPP7	333.481	415.644	447.127	-0.999749	0.9995	4.21087e-09	0.000395203	2.49025e-07
hsa-miR-17-5p-4373119	0.042113	0.0243228	0.016786	'SENP5	1004.17	1089.52	1122.21	-0.999747	0.9995	4.30011e-09	0.000403579	2.53504e-07
hsa-miR-17-5p-4373119	0.042113	0.0243228	0.016786	'F2RL1	243.806	487.748	580.972	-0.999736	0.9995	4.78352e-09	0.000448948	2.76106e-07
hsa-miR-17-5p-4373119	0.042113	0.0243228	0.016786	'UPK1B	346.01	1280.16	1636.58	-0.999728	0.9995	5.16376e-09	0.000484634	2.93185e-07
hsa-miR-17-5p-4373119	0.042113	0.0243228	0.016786	'GDPD1	361.564	468.154	508.108	-0.999632	0.9993	1.10063e-08	0.00103298	5.43673e-07
hsa-miR-17-5p-4373119	0.042113	0.0243228	0.016786	'TMEM17	284.614	374.246	407.772	-0.99962	0.9992	1.1963e-08	0.00112276	5.83557e-07
hsa-miR-17-5p-4373119	0.042113	0.0243228	0.016786	'KY	292.468	425.308	488.714	-0.999605	0.9992	1.3158e-08	0.00123492	6.32967e-07
hsa-miR-17-5p-4373119	0.042113	0.0243228	0.016786	'ZKSCAN1	1653.15	2226.78	2502.26	-0.999562	0.9991	1.70128e-08	0.0015967	7.80401e-07
hsa-miR-17-5p-4373119	0.042113	0.0243228	0.016786	'SH2D3A	87.075	143.194	170.288	-0.999523	0.999	2.10707e-08	0.00197755	9.21934e-07
hsa-miR-17-5p-4373119	0.042113	0.0243228	0.016786	'UBXD4	1792.84	2233.13	2446.21	-0.999505	0.999	2.31394e-08	0.0021717	9.95281e-07
hsa-miR-17-5p-4373119	0.042113	0.0243228	0.016786	'FLJ20489	305.548	485.185	551.152	-0.999504	0.999	2.32254e-08	0.00217977	9.98064e-07
hsa-miR-17-5p-4373119	0.042113	0.0243228	0.016786	'AKAP11	1333.96	1428.63	1474.51	-0.999494	0.999	2.44614e-08	0.00229577	1.04211e-06
hsa-miR-17-5p-4373119	0.042113	0.0243228	0.016786	'RPS6KA4	371.281	448.309	476.418	-0.999461	0.9989	2.85614e-08	0.00268057	1.18295e-06
hsa-miR-17-5p-4373119	0.042113	0.0243228	0.016786	'YPEL2	706.876	1129.65	1283.31	-0.999433	0.9989	3.24027e-08	0.00304109	1.31421e-06
hsa-miR-17-5p-4373119	0.042113	0.0243228	0.016786	'C6orf47	278.341	343.765	375.748	-0.999424	0.9988	3.373e-08	0.00316566	1.35865e-06
hsa-miR-17-5p-4373119	0.042113	0.0243228	0.016786	'UNC5CL	229.915	405.31	492.013	-0.999328	0.9987	4.9684e-08	0.004663	1.8409e-06
hsa-miR-17-5p-4373119	0.042113	0.0243228	0.016786	'C11orf54	1168.93	1357.8	1425.29	-0.999306	0.9986	5.37537e-08	0.00504495	1.95238e-06
hsa-miR-17-5p-4373119	0.042113	0.0243228	0.016786	'MAPK1	2137.52	2185.92	2210.21	-0.999179	0.9984	8.17414e-08	0.00767167	2.71949e-06
hsa-miR-17-5p-4373119	0.042113	0.0243228	0.016786	'ENTPD6	694.783	846.288	922.424	-0.99917	0.9983	8.40285e-08	0.00788633	2.78374e-06
hsa-miR-17-5p-4373119	0.042113	0.0243228	0.016786	'PER2	625.144	998.101	1126.47	-0.99899	0.998	1.37439e-07	0.012899	4.17039e-06
hsa-miR-17-5p-4373119	0.042113	0.0243228	0.016786	'PRR12	590.646	710.136	771.477	-0.99894	0.9979	1.54977e-07	0.014545	4.58544e-06
hsa-miR-17-5p-4373119	0.042113	0.0243228	0.016786	'SFRS2IP	1237.02	1406.42	1464.32	-0.998925	0.9979	1.60472e-07	0.0150608	4.71535e-06
hsa-miR-17-5p-4373119	0.042113	0.0243228	0.016786	'RAB11FIP4	235.118	354.517	394.969	-0.998841	0.9977	1.93882e-07	0.0181964	5.49574e-06
hsa-miR-17-5p-4373119	0.042113	0.0243228	0.016786	'PEX16	1247.27	1439.31	1539.04	-0.998803	0.9976	2.1005e-07	0.0197139	5.86199e-06
hsa-miR-17-5p-4373119	0.042113	0.0243228	0.016786	'NEBL	661.654	728.463	750.805	-0.998711	0.9974	2.52543e-07	0.023702	6.80114e-06
hsa-miR-17-5p-4373119	0.042113	0.0243228	0.016786	'EEF2K	1112.74	1209.49	1260.22	-0.998679	0.9974	2.68525e-07	0.0252019	7.14136e-06
hsa-miR-17-5p-4373119	0.042113	0.0243228	0.016786	'FAM117A	1724.56	1914.61	2014.54	-0.998645	0.9973	2.86313e-07	0.0268713	7.52487e-06
hsa-miR-17-5p-4373119	0.042113	0.0243228	0.016786	'NENF	1049.44	1167.55	1206.52	-0.99857	0.9971	3.27308e-07	0.0307188	8.37025e-06
hsa-miR-17-5p-4373119	0.042113	0.0243228	0.016786	'RAB7L1	365.922	595.14	717.144	-0.998479	0.997	3.82076e-07	0.035859	9.45648e-06
hsa-miR-17-5p-4373119	0.042113	0.0243228	0.016786	'TIRAP	624.573	743.937	782.384	-0.998307	0.9966	4.99502e-07	0.0468797	1.16732e-05
hsa-miR-17-5p-4373119	0.042113	0.0243228	0.016786	'KCNMA1	893.505	1480.06	1668.53	-0.998279	0.9966	5.20202e-07	0.0488225	1.20699e-05
hsa-miR-17-5p-4373119	0.042113	0.0243228	0.016786	'TMOD1	342.865	497.011	580.402	-0.998242	0.9965	5.485e-07	0.0514783	1.26049e-05
hsa-miR-17-5p-4373119	0.042113	0.0243228	0.016786	'ITGA2	352.08	462.777	498.224	-0.998239	0.9965	5.50523e-07	0.0516682	1.26328e-05
hsa-miR-17-5p-4373119	0.042113	0.0243228	0.016786	'PARP14	411.168	504.438	555.045	-0.998197	0.9964	5.84246e-07	0.0548332	1.32288e-05
hsa-miR-17-5p-4373119	0.042113	0.0243228	0.016786	'NEUROD1	1213.89	2439.67	2829.82	-0.998169	0.9963	6.07084e-07	0.0569767	1.36504e-05
hsa-miR-17-5p-4373119	0.042113	0.0243228	0.016786	'CA8	240.641	348.662	407.78	-0.998062	0.9961	6.9969e-07	0.065668	1.52894e-05
hsa-miR-17-5p-4373119	0.042113	0.0243228	0.016786	'MGC16385	453.311	529.741	553.682	-0.997978	0.996	7.78436e-07	0.0730586	1.66572e-05
hsa-miR-17-5p-4373119	0.042113	0.0243228	0.016786	'GATAD1	1030.83	1255.69	1326.04	-0.997963	0.9959	7.92891e-07	0.0744152	1.69202e-05
hsa-miR-17-5p-4373119	0.042113	0.0243228	0.016786	'MAPK9	665.203	836.32	930.89	-0.997902	0.9958	8.52677e-07	0.0800263	1.7907e-05
hsa-miR-17-5p-4373119	0.042113	0.0243228	0.016786	'BPHL	562.713	617.558	647.932	-0.997868	0.9957	8.88544e-07	0.0833926	1.85193e-05
hsa-miR-17-5p-4373119	0.042113	0.0243228	0.016786	'BTG2	1030.64	2700.79	3631.79	-0.997756	0.9955	1.00881e-06	0.0946802	2.04228e-05
hsa-miR-17-5p-4373119	0.042113	0.0243228	0.016786	'SYT13	759.996	1163.41	1287.03	-0.997703	0.9954	1.0703e-06	0.10045	2.14043e-05
hsa-miR-17-5p-4373119	0.042113	0.0243228	0.016786	'MAN1C1	607.651	720.1	783.152	-0.997654	0.9953	1.12817e-06	0.105882	2.23098e-05
hsa-miR-17-5p-4373119	0.042113	0.0243228	0.016786	'MXD1	417.534	626.543	690.332	-0.99765	0.9953	1.13235e-06	0.106275	2.23548e-05
hsa-miR-17-5p-4373119	0.042113	0.0243228	0.016786	'MANEAL	765.602	966.364	1027.58	-0.997638	0.9953	1.14668e-06	0.107619	2.25854e-05
hsa-miR-17-5p-4373119	0.042113	0.0243228	0.016786	'ZNF655	1504.36	1690.3	1746.99	-0.997637	0.9953	1.14806e-06	0.107749	2.25984e-05
hsa-miR-17-5p-4373119	0.042113	0.0243228	0.016786	'MRAS	188.728	278.71	329.804	-0.997424	0.9949	1.42377e-06	0.133625	2.68108e-05
hsa-miR-17-5p-4373119	0.042113	0.0243228	0.016786	'DKFZP434B0335	567.077	763.199	874.984	-0.997353	0.9947	1.52397e-06	0.143029	2.82778e-05
hsa-miR-17-5p-4373119	0.042113	0.0243228	0.016786	'PPM1K	302.01	481.655	584.12	-0.99734	0.9947	1.54307e-06	0.144822	2.85476e-05
hsa-miR-17-5p-4373119	0.042113	0.0243228	0.016786	'FYCO1	650.475	733.555	758.307	-0.99733	0.9947	1.55729e-06	0.146157	2.87145e-05
hsa-miR-17-5p-4373119	0.042113	0.0243228	0.016786	'SYNJ2BP	783.565	907.287	978.083	-0.997278	0.9946	1.63395e-06	0.153351	2.98349e-05
hsa-miR-17-5p-4373119	0.042113	0.0243228	0.016786	'ADCY9	456.022	490.585	500.841	-0.997275	0.9946	1.63843e-06	0.153772	2.98992e-05
hsa-miR-17-5p-4373119	0.042113	0.0243228	0.016786	'ECE1	852.106	1154.48	1243.45	-0.997159	0.9943	1.81896e-06	0.170715	3.24677e-05
hsa-miR-17-5p-4373119	0.042113	0.0243228	0.016786	'ZNF498	584.66	660.271	682.472	-0.99713	0.9943	1.86604e-06	0.175134	3.31379e-05
hsa-miR-17-5p-4373119	0.042113	0.0243228	0.016786	'SGK3	430.368	679.358	752.121	-0.997063	0.9941	1.97571e-06	0.185427	3.46074e-05
hsa-miR-17-5p-4373119	0.042113	0.0243228	0.016786	'ANKH	388.869	462.231	504.673	-0.997063	0.9941	1.97621e-06	0.185473	3.46096e-05
hsa-miR-17-5p-4373119	0.042113	0.0243228	0.016786	'LOC203547	2278.41	2384.16	2414.85	-0.996966	0.9939	2.14352e-06	0.201175	3.70284e-05
hsa-miR-17-5p-4373119	0.042113	0.0243228	0.016786	'GNG4	267.097	342.01	363.669	-0.996911	0.9938	2.24081e-06	0.210307	3.83702e-05
hsa-miR-17-5p-4373119	0.042113	0.0243228	0.016786	'TCF7	1041.26	1604.43	1937.33	-0.996614	0.9932	2.81958e-06	0.264626	4.61021e-05
hsa-miR-17-5p-4373119	0.042113	0.0243228	0.016786	'DENND4C	1386.92	1690.66	1870.45	-0.996584	0.9932	2.88125e-06	0.270414	4.69062e-05
hsa-miR-17-5p-4373119	0.042113	0.0243228	0.016786	'ABHD2	379.027	524.214	564.778	-0.996407	0.9928	3.26732e-06	0.306648	5.21155e-05
hsa-miR-17-5p-4373119	0.042113	0.0243228	0.016786	'FAM53B	676.39	778.883	807.453	-0.996373	0.9928	3.34667e-06	0.314095	5.31283e-05
hsa-miR-17-5p-4373119	0.042113	0.0243228	0.016786	'CYLD	457.575	594.539	676.574	-0.996321	0.9927	3.46638e-06	0.32533	5.46039e-05
hsa-miR-17-5p-4373119	0.042113	0.0243228	0.016786	'MLLT6	574.337	761.617	874.002	-0.996278	0.9926	3.56892e-06	0.334954	5.59188e-05
hsa-miR-17-5p-4373119	0.042113	0.0243228	0.016786	'IDS	747.589	1073.89	1270.25	-0.996214	0.9924	3.72334e-06	0.349447	5.7961e-05
hsa-miR-17-5p-4373119	0.042113	0.0243228	0.016786	'P2RY8	123.18	196.237	216.156	-0.996032	0.9921	4.18569e-06	0.392839	6.36899e-05
hsa-miR-17-5p-4373119	0.042113	0.0243228	0.016786	'MOBKL1A	1642.68	2056.38	2307.66	-0.995996	0.992	4.28295e-06	0.401968	6.48126e-05
hsa-miR-17-5p-4373119	0.042113	0.0243228	0.016786	'THAP6	287.881	365.891	413.366	-0.99595	0.9919	4.40757e-06	0.413663	6.62285e-05
hsa-miR-17-5p-4373119	0.042113	0.0243228	0.016786	'IFRD2	820.327	1066.79	1133.5	-0.995918	0.9919	4.49295e-06	0.421677	6.71353e-05
hsa-miR-17-5p-4373119	0.042113	0.0243228	0.016786	'ZNF714	387.043	530.083	568.795	-0.995916	0.9918	4.49804e-06	0.422155	6.71472e-05
hsa-miR-17-5p-4373119	0.042113	0.0243228	0.016786	'SLC25A34	473.918	842.107	1067.06	-0.995855	0.9917	4.66913e-06	0.438212	6.91514e-05
hsa-miR-17-5p-4373119	0.042113	0.0243228	0.016786	'CNDP2	2309.42	2483.19	2529.8	-0.995775	0.9916	4.89723e-06	0.45962	7.18381e-05
hsa-miR-17-5p-4373119	0.042113	0.0243228	0.016786	'ATP8B1	833.13	1264.98	1530.76	-0.995676	0.9914	5.1886e-06	0.486965	7.51606e-05
hsa-miR-17-5p-4373119	0.042113	0.0243228	0.016786	'USP6	1828.14	1888.32	1903.92	-0.995222	0.9905	6.65511e-06	0.624602	9.17183e-05
hsa-miR-17-5p-4373119	0.042113	0.0243228	0.016786	'FAM73A	548.293	636.043	691.307	-0.995083	0.9902	7.14941e-06	0.670993	9.71328e-05
hsa-miR-17-5p-4373119	0.042113	0.0243228	0.016786	'SSFA2	1714.53	2256.38	2393.53	-0.994822	0.9897	8.13079e-06	0.763099	0.000107859
hsa-miR-17-5p-4373119	0.042113	0.0243228	0.016786	'FAM36A	1355.45	1524.51	1567.1	-0.994742	0.9895	8.45127e-06	0.793177	0.000111027
hsa-miR-17-5p-4373119	0.042113	0.0243228	0.016786	'PPM1H	790.561	977.245	1024.26	-0.994737	0.9895	8.47162e-06	0.795087	0.000111248
hsa-miR-17-5p-4373119	0.042113	0.0243228	0.016786	'C18orf25	854.706	980.24	1011.61	-0.994604	0.9892	9.01357e-06	0.84595	0.000116941
hsa-miR-17-5p-4373119	0.042113	0.0243228	0.016786	'MGC21874	523.683	681.106	720.376	-0.994574	0.9892	9.13894e-06	0.857716	0.000118175
hsa-miR-17-5p-4373119	0.042113	0.0243228	0.016786	'FXYD3	720.54	1072.82	1160.43	-0.994521	0.9891	9.36254e-06	0.878702	0.000120668
hsa-miR-17-5p-4373119	0.042113	0.0243228	0.016786	'LOC643641	691.861	883.816	1007.29	-0.994501	0.989	9.44736e-06	0.886663	0.000121511
hsa-miR-17-5p-4373119	0.042113	0.0243228	0.016786	'RIMBP2	719.78	956.16	1014.87	-0.994499	0.989	9.45609e-06	0.887483	0.00012159
hsa-miR-17-5p-4373119	0.042113	0.0243228	0.016786	'MYT1L	246.374	396.445	433.669	-0.994476	0.989	9.55405e-06	0.896676	0.00012248
hsa-miR-17-5p-4373119	0.042113	0.0243228	0.016786	'ATG10	256.718	280.26	286.093	-0.994457	0.9889	9.63595e-06	0.904363	0.000123361
hsa-miR-17-5p-4373119	0.042113	0.0243228	0.016786	'RIOK3	1162.42	1434.68	1501.89	-0.994392	0.9888	9.92383e-06	0.931381	0.000126375
hsa-miR-17-5p-4373119	0.042113	0.0243228	0.016786	'C9orf5	2461.19	2762.2	2957.49	-0.994256	0.9885	1.05349e-05	0.988735	0.000132503
hsa-miR-17-5p-4373119	0.042113	0.0243228	0.016786	'PAX8	1131.36	1697.79	2069.93	-0.993884	0.9878	1.23182e-05	1.1561	0.00015071
hsa-miR-17-5p-4373119	0.042113	0.0243228	0.016786	'SAMD8	431.818	497.412	540.6	-0.993818	0.9877	1.26498e-05	1.18723	0.000153706
hsa-miR-17-5p-4373119	0.042113	0.0243228	0.016786	'KIAA1128	808.534	812.235	813.117	-0.993777	0.9876	1.28626e-05	1.20719	0.000155887
hsa-miR-17-5p-4373119	0.042113	0.0243228	0.016786	'PLCXD3	257.104	604.186	686.808	-0.993757	0.9876	1.29652e-05	1.21682	0.000156746
hsa-miR-17-5p-4373119	0.042113	0.0243228	0.016786	'GOLPH3L	1044.69	1287.49	1448.6	-0.99358	0.9872	1.38966e-05	1.30424	0.000165618
hsa-miR-17-5p-4373119	0.042113	0.0243228	0.016786	'PPP2R1B	1035.88	1121.26	1178.35	-0.993339	0.9867	1.52334e-05	1.4297	0.000177823
hsa-miR-17-5p-4373119	0.042113	0.0243228	0.016786	'C4orf19	961.109	1187.85	1240.2	-0.993206	0.9865	1.60062e-05	1.50223	0.000185117
hsa-miR-17-5p-4373119	0.042113	0.0243228	0.016786	'KIAA0774	83.641	370.621	436.735	-0.993169	0.9864	1.6225e-05	1.52276	0.000187025
hsa-miR-17-5p-4373119	0.042113	0.0243228	0.016786	'ARHGEF7	932.445	1013.98	1068.99	-0.993048	0.9861	1.69498e-05	1.59079	0.000193762
hsa-miR-17-5p-4373119	0.042113	0.0243228	0.016786	'CDC42SE2	1711.33	2003.17	2069.61	-0.992951	0.986	1.75436e-05	1.64652	0.000199458
hsa-miR-17-5p-4373119	0.042113	0.0243228	0.016786	'RAB11FIP5	583.764	657.552	674.296	-0.992893	0.9858	1.79046e-05	1.6804	0.000202751
hsa-miR-17-5p-4373119	0.042113	0.0243228	0.016786	'C10orf72	467.721	552.56	571.794	-0.992876	0.9858	1.80104e-05	1.69033	0.000203678
hsa-miR-17-5p-4373119	0.042113	0.0243228	0.016786	'CALCOCO2	1079.15	1213.12	1243.47	-0.992862	0.9858	1.81021e-05	1.69894	0.000204519
hsa-miR-17-5p-4373119	0.042113	0.0243228	0.016786	'TP53INP2	576.744	782.832	829.508	-0.992858	0.9858	1.81256e-05	1.70114	0.000204735
hsa-miR-17-5p-4373119	0.042113	0.0243228	0.016786	'SLC16A7	471.234	727.674	902.398	-0.992734	0.9855	1.89217e-05	1.77586	0.000211941
hsa-miR-17-5p-4373119	0.042113	0.0243228	0.016786	'ACOX1	494.346	812.115	883.534	-0.992717	0.9855	1.90306e-05	1.78608	0.000212882
hsa-miR-17-5p-4373119	0.042113	0.0243228	0.016786	'TMEM50B	1327.26	1501.52	1540.6	-0.992677	0.9854	1.92906e-05	1.81048	0.000215072
hsa-miR-17-5p-4373119	0.042113	0.0243228	0.016786	'SIDT1	193.338	284.119	346.122	-0.992653	0.9854	1.9447e-05	1.82516	0.000216482
hsa-miR-17-5p-4373119	0.042113	0.0243228	0.016786	'CD82	249.782	472.842	625.778	-0.992525	0.9851	2.03064e-05	1.90582	0.000224452
hsa-miR-17-5p-4373119	0.042113	0.0243228	0.016786	'PCSK2	395.335	1485.14	1725.42	-0.992362	0.9848	2.14226e-05	2.01058	0.000234088
hsa-miR-17-5p-4373119	0.042113	0.0243228	0.016786	'SLC17A7	282.077	360.148	413.961	-0.992345	0.9847	2.15457e-05	2.02213	0.000235131
hsa-miR-17-5p-4373119	0.042113	0.0243228	0.016786	'FLJ35848	183.466	273.067	292.623	-0.992174	0.9844	2.27633e-05	2.1364	0.000245733
hsa-miR-17-5p-4373119	0.042113	0.0243228	0.016786	'NUMBL	2419.41	3471.72	3698.2	-0.991912	0.9839	2.47064e-05	2.31877	0.000262038
hsa-miR-17-5p-4373119	0.042113	0.0243228	0.016786	'TOR1B	947.624	1036.51	1098.6	-0.991883	0.9838	2.49277e-05	2.33954	0.0002637
hsa-miR-17-5p-4373119	0.042113	0.0243228	0.016786	'ULK1	289.815	346.693	358.846	-0.991776	0.9836	2.57551e-05	2.41719	0.000270955
hsa-miR-17-5p-4373119	0.042113	0.0243228	0.016786	'GALNT6	169.219	272.884	294.987	-0.991736	0.9835	2.6067e-05	2.44647	0.000273654
hsa-miR-17-5p-4373119	0.042113	0.0243228	0.016786	'PAP2D	283.592	406.587	493.542	-0.991454	0.983	2.83366e-05	2.65947	0.000292861
hsa-miR-17-5p-4373119	0.042113	0.0243228	0.016786	'C1orf56	380.582	486.687	561.92	-0.991348	0.9828	2.92181e-05	2.74221	0.000300483
hsa-miR-17-5p-4373119	0.042113	0.0243228	0.016786	'ZBTB24	515.334	649.314	677.279	-0.991334	0.9827	2.93402e-05	2.75366	0.000301441
hsa-miR-17-5p-4373119	0.042113	0.0243228	0.016786	'EAF1	418.831	531.486	554.916	-0.991266	0.9826	2.99153e-05	2.80764	0.000306076
hsa-miR-17-5p-4373119	0.042113	0.0243228	0.016786	'SPTLC2	772.025	856.861	917.229	-0.991218	0.9825	3.03312e-05	2.84668	0.000309421
hsa-miR-17-5p-4373119	0.042113	0.0243228	0.016786	'WDR32	639.697	777.437	876.378	-0.990868	0.9818	3.34271e-05	3.13724	0.000333359
hsa-miR-17-5p-4373119	0.042113	0.0243228	0.016786	'POLR3A	444.419	630.348	765.34	-0.990461	0.981	3.72517e-05	3.49619	0.000363089
hsa-miR-17-5p-4373119	0.042113	0.0243228	0.016786	'SH3BP2	265.444	382.53	405.732	-0.990342	0.9808	3.84245e-05	3.60625	0.000372047
hsa-miR-17-5p-4373119	0.042113	0.0243228	0.016786	'SATL1	894.198	1055.01	1086.41	-0.990059	0.9802	4.12877e-05	3.87497	0.000393838
hsa-miR-17-5p-4373119	0.042113	0.0243228	0.016786	'HERPUD2	1001.22	1238.26	1284.25	-0.989935	0.98	4.25787e-05	3.99614	0.000403732
hsa-miR-17-5p-4373119	0.042113	0.0243228	0.016786	'AFF1	1482.63	1965.57	2057.6	-0.989587	0.9793	4.63354e-05	4.34872	0.000432235
hsa-miR-17-5p-4373119	0.042113	0.0243228	0.016786	'CAPN7	1046.22	1089.43	1121.55	-0.989541	0.9792	4.68473e-05	4.39676	0.0004361
hsa-miR-17-5p-4373119	0.042113	0.0243228	0.016786	'HUNK	766.854	877.145	960.645	-0.988776	0.9777	5.58281e-05	5.23964	0.000503376
hsa-miR-17-5p-4373119	0.042113	0.0243228	0.016786	'MTMR12	1044.13	1159.86	1247.57	-0.988738	0.9776	5.63095e-05	5.28481	0.00050718
hsa-miR-17-5p-4373119	0.042113	0.0243228	0.016786	'MGC70857	592.5	730.523	755.643	-0.988695	0.9775	5.68446e-05	5.33504	0.000511019
hsa-miR-17-5p-4373119	0.042113	0.0243228	0.016786	'ZNF587	672.637	905.881	948.126	-0.9886	0.9773	5.80294e-05	5.44623	0.000519728
hsa-miR-17-5p-4373119	0.042113	0.0243228	0.016786	'SPATA13	1223.29	1727.45	1818.45	-0.988532	0.9772	5.89013e-05	5.52806	0.000525381
hsa-miR-17-5p-4373119	0.042113	0.0243228	0.016786	'LPIN1	612.614	700.771	716.593	-0.988423	0.977	6.03005e-05	5.65938	0.000535369
hsa-miR-17-5p-4373119	0.042113	0.0243228	0.016786	'GRM7	230.476	266.121	272.505	-0.988382	0.9769	6.083e-05	5.70908	0.000538796
hsa-miR-17-5p-4373119	0.042113	0.0243228	0.016786	'POU2AF1	111.531	232.237	325.443	-0.98793	0.976	6.68813e-05	6.27702	0.000582121
hsa-miR-17-5p-4373119	0.042113	0.0243228	0.016786	'LAIR1	592.26	657.689	708.219	-0.987924	0.976	6.69702e-05	6.28535	0.000582624
hsa-miR-17-5p-4373119	0.042113	0.0243228	0.016786	'FAM62B	512.006	694.926	726.915	-0.987918	0.976	6.70504e-05	6.29288	0.000583106
hsa-miR-17-5p-4373119	0.042113	0.0243228	0.016786	'ZNF669	319.159	408.035	476.946	-0.987749	0.9756	6.93998e-05	6.51338	0.000599152
hsa-miR-17-5p-4373119	0.042113	0.0243228	0.016786	'UBXD7	752.745	865.362	952.732	-0.987724	0.9756	6.9764e-05	6.54756	0.000601687
hsa-miR-17-5p-4373119	0.042113	0.0243228	0.016786	'RAB37	190.145	323.963	346.983	-0.987598	0.9753	7.15566e-05	6.7158	0.000614212
hsa-miR-17-5p-4373119	0.042113	0.0243228	0.016786	'ZNF44	650.802	787.764	894.713	-0.987435	0.975	7.39049e-05	6.9362	0.000630621
hsa-miR-17-5p-4373119	0.042113	0.0243228	0.016786	'PGBD5	768.551	825.323	869.719	-0.98737	0.9749	7.48619e-05	7.02602	0.000636992
hsa-miR-17-5p-4373119	0.042113	0.0243228	0.016786	'DDHD2	1453.51	1516.64	1527.28	-0.987188	0.9745	7.75731e-05	7.28047	0.000655662
hsa-miR-17-5p-4373119	0.042113	0.0243228	0.016786	'ILDR1	325.021	423.766	440.191	-0.986944	0.9741	8.12983e-05	7.63009	0.000679801
hsa-miR-17-5p-4373119	0.042113	0.0243228	0.016786	'SCML2	927.856	1109.19	1138.35	-0.986288	0.9728	9.18211e-05	8.61768	0.000751848
hsa-miR-17-5p-4373119	0.042113	0.0243228	0.016786	'ZBTB4	1255.23	1661.06	1726.05	-0.986204	0.9726	9.3216e-05	8.7486	0.000760881
hsa-miR-17-5p-4373119	0.042113	0.0243228	0.016786	'KIAA1530	486.994	647.505	776.288	-0.986191	0.9726	9.34311e-05	8.76879	0.000762305
hsa-miR-17-5p-4373119	0.042113	0.0243228	0.016786	'MGAT4A	817.556	1167.38	1222.32	-0.98583	0.9719	9.96122e-05	9.34891	0.000800831
hsa-miR-17-5p-4373119	0.042113	0.0243228	0.016786	'KIAA0226	403.476	463.167	511.632	-0.985626	0.9715	0.000103222	9.68769	0.000823784
hsa-miR-17-5p-4373119	0.042113	0.0243228	0.016786	'ZNF213	422.024	567.065	589.602	-0.985625	0.9715	0.000103241	9.68952	0.000823798
hsa-miR-17-5p-4373119	0.042113	0.0243228	0.016786	'GGT6	150.341	641.748	717.095	-0.985368	0.971	0.00010787	10.1239	0.000853543
hsa-miR-17-5p-4373119	0.042113	0.0243228	0.016786	'ZNF557	2334.55	3656.81	3855.01	-0.984934	0.9701	0.000115996	10.8866	0.000904653
hsa-miR-17-5p-4373119	0.042113	0.0243228	0.016786	'EDEM1	458.224	519.633	570.38	-0.984765	0.9698	0.000119255	11.1924	0.000925071
hsa-miR-17-5p-4373119	0.042113	0.0243228	0.016786	'BTN3A1	780.729	1103.35	1151.27	-0.984759	0.9698	0.00011936	11.2023	0.000925735
hsa-miR-17-5p-4373119	0.042113	0.0243228	0.016786	'KRTAP4-7	1784.58	1966.69	2117.42	-0.98469	0.9696	0.000120702	11.3282	0.000933748
hsa-miR-17-5p-4373119	0.042113	0.0243228	0.016786	'GOSR1	1085.42	1281.65	1310.18	-0.984351	0.9689	0.000127445	11.9611	0.000975937
hsa-miR-17-5p-4373119	0.042113	0.0243228	0.016786	'MDM4	1227.88	1701.96	1769.52	-0.983971	0.9682	0.000135248	12.6934	0.00102218
hsa-miR-17-5p-4373119	0.042113	0.0243228	0.016786	'ASB1	888.226	1047.15	1069.5	-0.983721	0.9677	0.000140548	13.1908	0.0010535
hsa-miR-17-5p-4373119	0.042113	0.0243228	0.016786	'STK33	227.771	292.636	348.156	-0.982969	0.9662	0.000157212	14.7548	0.00115083
hsa-miR-17-5p-4373119	0.042113	0.0243228	0.016786	'NFATC2IP	756.488	912.204	1045.96	-0.982781	0.9659	0.00016154	15.161	0.00117655
hsa-miR-17-5p-4373119	0.042113	0.0243228	0.016786	'TXNDC4	1731.52	1963.95	1994.64	-0.982542	0.9654	0.000167158	15.6883	0.00120903
hsa-miR-17-5p-4373119	0.042113	0.0243228	0.016786	'PDCD4	1911.41	2947.89	3082.16	-0.98219	0.9647	0.000175614	16.4819	0.00125672
hsa-miR-17-5p-4373119	0.042113	0.0243228	0.016786	'CPM	249.05	330.027	340.511	-0.98218	0.9647	0.000175868	16.5057	0.00125758
hsa-miR-17-5p-4373119	0.042113	0.0243228	0.016786	'PPP1R15B	1509.8	1772.83	2002.35	-0.981938	0.9642	0.000181857	17.0679	0.00129136
hsa-miR-17-5p-4373119	0.042113	0.0243228	0.016786	'RHOBTB3	3312.03	4008.01	4096.26	-0.981799	0.9639	0.000185342	17.3949	0.00131094
hsa-miR-17-5p-4373119	0.042113	0.0243228	0.016786	'USP30	712.958	743.091	746.895	-0.981718	0.9638	0.000187385	17.5867	0.0013232
hsa-miR-17-5p-4373119	0.042113	0.0243228	0.016786	'OSBPL2	606.147	780.688	802.496	-0.98153	0.9634	0.000192183	18.037	0.00134957
hsa-miR-17-5p-4373119	0.042113	0.0243228	0.016786	'OPTN	664.072	718.675	725.496	-0.981527	0.9634	0.000192276	18.0457	0.00134982
hsa-miR-17-5p-4373119	0.042113	0.0243228	0.016786	'GOLGA2	1102.87	1547.97	1603.33	-0.981449	0.9632	0.000194278	18.2336	0.00136061
hsa-miR-17-5p-4373119	0.042113	0.0243228	0.016786	'UACA	904.035	1027.49	1136.37	-0.981356	0.9631	0.000196698	18.4607	0.00137459
hsa-miR-17-5p-4373119	0.042113	0.0243228	0.016786	'MYO5C	2002.48	2864.8	2968.55	-0.98085	0.9621	0.000210189	19.7269	0.00144774
hsa-miR-17-5p-4373119	0.042113	0.0243228	0.016786	'KPNA6	1184.44	1405.46	1602.25	-0.980826	0.962	0.000210852	19.7891	0.00145156
hsa-miR-17-5p-4373119	0.042113	0.0243228	0.016786	'PCYT1B	885.386	1047.03	1191.12	-0.980761	0.9619	0.000212623	19.9553	0.00146139
hsa-miR-17-5p-4373119	0.042113	0.0243228	0.016786	'ASB9	707.996	1123.36	1172.96	-0.980716	0.9618	0.000213861	20.0715	0.00146764
hsa-miR-17-5p-4373119	0.042113	0.0243228	0.016786	'GDA	191.918	511.936	798.344	-0.980536	0.9615	0.000218833	20.5381	0.00149531
hsa-miR-17-5p-4373119	0.042113	0.0243228	0.016786	'SLC7A2	2188.82	3560.79	3720.88	-0.980306	0.961	0.000225292	21.1443	0.0015302
hsa-miR-17-5p-4373119	0.042113	0.0243228	0.016786	'KIAA1598	1408.3	1920.52	1979.72	-0.980137	0.9607	0.000230097	21.5953	0.0015553
hsa-miR-17-5p-4373119	0.042113	0.0243228	0.016786	'DUSP18	374.514	580.591	766.532	-0.980074	0.9605	0.000231923	21.7666	0.00156471
hsa-miR-17-5p-4373119	0.042113	0.0243228	0.016786	'PHC3	1754.76	1905.55	2043.48	-0.979284	0.959	0.000255328	23.9633	0.00168958
hsa-miR-17-5p-4373119	0.042113	0.0243228	0.016786	'DHTKD1	471.154	638.782	657.097	-0.979162	0.9588	0.000259079	24.3154	0.00170922
hsa-miR-17-5p-4373119	0.042113	0.0243228	0.016786	'C10orf118	1170.29	1530.28	1860.37	-0.979142	0.9587	0.000259679	24.3716	0.00171185
hsa-miR-17-5p-4373119	0.042113	0.0243228	0.016786	'CERK	1893.82	2091.44	2274.3	-0.978608	0.9577	0.000276419	25.9428	0.00180183
hsa-miR-17-5p-4373119	0.042113	0.0243228	0.016786	'ACSL1	909.948	1189.65	1218.31	-0.978075	0.9566	0.000293768	27.571	0.00189115
hsa-miR-17-5p-4373119	0.042113	0.0243228	0.016786	'ACADM	4031.02	4214.15	4385.15	-0.978065	0.9566	0.000294124	27.6044	0.00189279
hsa-miR-17-5p-4373119	0.042113	0.0243228	0.016786	'ZNF483	555.127	1031.83	1079.69	-0.977742	0.956	0.000304947	28.6202	0.00195054
hsa-miR-17-5p-4373119	0.042113	0.0243228	0.016786	'DDX59	822.305	937.14	1045.02	-0.977699	0.9559	0.000306394	28.756	0.00195779
hsa-miR-17-5p-4373119	0.042113	0.0243228	0.016786	'LMO3	623.874	952.18	1260.63	-0.977694	0.9559	0.000306561	28.7717	0.00195832
hsa-miR-17-5p-4373119	0.042113	0.0243228	0.016786	'SLC2A11	196.163	292.025	382.186	-0.977629	0.9558	0.000308776	28.9796	0.00196979
hsa-miR-17-5p-4373119	0.042113	0.0243228	0.016786	'REL	382.582	553.537	714.568	-0.977537	0.9556	0.000311911	29.2738	0.00198493
hsa-miR-17-5p-4373119	0.042113	0.0243228	0.016786	'ST8SIA3	247.998	414.863	431.36	-0.97749	0.9555	0.000313547	29.4273	0.00199304
hsa-miR-17-5p-4373119	0.042113	0.0243228	0.016786	'DBT	1263.34	1760.55	1808.37	-0.977044	0.9546	0.000329116	30.8886	0.00206848
hsa-miR-17-5p-4373119	0.042113	0.0243228	0.016786	'DNAJC15	1618.32	1694.32	1766.59	-0.976959	0.9544	0.000332129	31.1713	0.00208462
hsa-miR-17-5p-4373119	0.042113	0.0243228	0.016786	'UBQLN4	308.167	433.591	553.056	-0.976856	0.9542	0.000335815	31.5173	0.00210269
hsa-miR-17-5p-4373119	0.042113	0.0243228	0.016786	'KIAA1377	303.013	621.202	650.889	-0.976561	0.9537	0.000346503	32.5203	0.00215681
hsa-miR-17-5p-4373119	0.042113	0.0243228	0.016786	'KIAA0247	1350.94	1750.16	2133.04	-0.976429	0.9534	0.000351322	32.9726	0.00217943
hsa-miR-17-5p-4373119	0.042113	0.0243228	0.016786	'MAP6	628.138	705.043	779.674	-0.97569	0.952	0.000379157	35.5851	0.00231855
hsa-miR-17-5p-4373119	0.042113	0.0243228	0.016786	'GKAP1	534.984	648.165	758.889	-0.975177	0.951	0.000399215	37.4675	0.00241741
hsa-miR-17-5p-4373119	0.042113	0.0243228	0.016786	'PTPN18	563.918	739.121	911.551	-0.974793	0.9502	0.000414654	38.9165	0.00248922
hsa-miR-17-5p-4373119	0.042113	0.0243228	0.016786	'RAB3IP	489.866	777.224	801.033	-0.97475	0.9501	0.000416364	39.077	0.00249725
hsa-miR-17-5p-4373119	0.042113	0.0243228	0.016786	'PRRG4	277.94	375.066	470.95	-0.974594	0.9498	0.000422779	39.6791	0.00252846
hsa-miR-17-5p-4373119	0.042113	0.0243228	0.016786	'ZNF160	1805.29	2429.7	3047.58	-0.974441	0.9495	0.000429053	40.2679	0.00255734
hsa-miR-17-5p-4373119	0.042113	0.0243228	0.016786	'PAG1	796.837	984.434	1170.19	-0.974399	0.9495	0.000430825	40.4343	0.00256595
hsa-miR-17-5p-4373119	0.042113	0.0243228	0.016786	'XK	292.63	359.487	425.72	-0.974367	0.9494	0.000432134	40.5571	0.00257162
hsa-miR-17-5p-4373119	0.042113	0.0243228	0.016786	'KMO	123.865	199.812	275.09	-0.974333	0.9493	0.000433566	40.6914	0.00257867
hsa-miR-17-5p-4373119	0.042113	0.0243228	0.016786	'ZNF577	155.892	260.946	365.489	-0.974074	0.9488	0.000444429	41.711	0.00263227
hsa-miR-17-5p-4373119	0.042113	0.0243228	0.016786	'REEP5	2811.02	3422.27	3469.3	-0.973685	0.9481	0.000461055	43.2714	0.00270632
hsa-miR-17-5p-4373119	0.042113	0.0243228	0.016786	'IER3	1258.53	1570.66	1593.35	-0.972905	0.9465	0.000495485	46.5028	0.00286736
hsa-miR-17-5p-4373119	0.042113	0.0243228	0.016786	'ZDHHC23	460.43	608.415	618.99	-0.972676	0.9461	0.000505914	47.4815	0.00291512
hsa-miR-17-5p-4373119	0.042113	0.0243228	0.016786	'ALPK1	155.126	295.472	305.264	-0.972359	0.9455	0.000520493	48.8498	0.00298119
hsa-miR-17-5p-4373119	0.042113	0.0243228	0.016786	'CIC	730.003	1048.36	1070.32	-0.97221	0.9452	0.000527443	49.5021	0.00301548
hsa-miR-17-5p-4373119	0.042113	0.0243228	0.016786	'COL4A2	5693.32	5758.9	5763.4	-0.972127	0.945	0.000531314	49.8654	0.00303299
hsa-miR-17-5p-4373119	0.042113	0.0243228	0.016786	'RPP14	909.992	1059.8	1070.03	-0.972079	0.9449	0.000533583	50.0784	0.00304298
hsa-miR-17-5p-4373119	0.042113	0.0243228	0.016786	'VHL	680.288	959.382	1246.65	-0.971824	0.9444	0.000545646	51.2105	0.00309672
hsa-miR-17-5p-4373119	0.042113	0.0243228	0.016786	'E2F2	444.01	566.389	692.556	-0.971714	0.9442	0.000550914	51.7049	0.00312039
hsa-miR-17-5p-4373119	0.042113	0.0243228	0.016786	'CYP20A1	268.583	329.93	393.366	-0.97151	0.9438	0.0005608	52.6328	0.00316741
hsa-miR-17-5p-4373119	0.042113	0.0243228	0.016786	'FAM40A	1271.89	1347.78	1426.46	-0.971326	0.9435	0.000569761	53.4738	0.00320721
hsa-miR-17-5p-4373119	0.042113	0.0243228	0.016786	'PDLIM5	1032.14	1338.37	1656.63	-0.971161	0.9432	0.000577834	54.2315	0.00324332
hsa-miR-17-5p-4373119	0.042113	0.0243228	0.016786	'TNFAIP3	820.601	1296.26	1324.54	-0.970374	0.9416	0.00061749	57.9533	0.00341887
hsa-miR-17-5p-4373119	0.042113	0.0243228	0.016786	'GABBR1	632.324	741.771	748.222	-0.970272	0.9414	0.000622708	58.443	0.00344046
hsa-miR-17-5p-4373119	0.042113	0.0243228	0.016786	'LAMP2	1422.14	1613.55	1815.31	-0.970183	0.9413	0.000627309	58.8748	0.00346017
hsa-miR-17-5p-4373119	0.042113	0.0243228	0.016786	'ZHX3	255.557	362.581	475.787	-0.969939	0.9408	0.000640045	60.0702	0.00352008
hsa-miR-17-5p-4373119	0.042113	0.0243228	0.016786	'FBXO9	1061.02	1438.38	1459.32	-0.969588	0.9401	0.000658562	61.8081	0.00360124
hsa-miR-17-5p-4373119	0.042113	0.0243228	0.016786	'SLC22A5	866.371	993.662	1129.29	-0.969426	0.9398	0.000667279	62.6261	0.0036383
hsa-miR-17-5p-4373119	0.042113	0.0243228	0.016786	'FBXL3	1527.56	1705.01	1894.81	-0.969155	0.9393	0.000681917	64	0.00370285
hsa-miR-17-5p-4373119	0.042113	0.0243228	0.016786	'RNF125	173.161	300.406	436.518	-0.969147	0.9392	0.000682319	64.0377	0.00370438
hsa-miR-17-5p-4373119	0.042113	0.0243228	0.016786	'RCCD1	1044.19	1469.45	1491.41	-0.968809	0.9386	0.0007009	65.7815	0.00378163
hsa-miR-17-5p-4373119	0.042113	0.0243228	0.016786	'GLB1L	251.289	323.795	327.425	-0.968487	0.938	0.000718807	67.4622	0.00385807
hsa-miR-17-5p-4373119	0.042113	0.0243228	0.016786	'PPTC7	1080.92	1223.66	1378.2	-0.968288	0.9376	0.000730052	68.5175	0.00390636
hsa-miR-17-5p-4373119	0.042113	0.0243228	0.016786	'RALGPS1	475.635	700.798	711.576	-0.968035	0.9371	0.000744454	69.8693	0.00396579
hsa-miR-17-5p-4373119	0.042113	0.0243228	0.016786	'ZNF264	680.898	899.946	1138.21	-0.967948	0.9369	0.000749412	70.3345	0.00398451
hsa-miR-17-5p-4373119	0.042113	0.0243228	0.016786	'STK4	763.422	904.296	1057.84	-0.967799	0.9366	0.000758013	71.1418	0.00402067
hsa-miR-17-5p-4373119	0.042113	0.0243228	0.016786	'NPAL2	505.531	597.138	697.065	-0.967742	0.9365	0.000761312	71.4514	0.00403361
hsa-miR-17-5p-4373119	0.042113	0.0243228	0.016786	'ARRDC1	251.126	389.745	396.107	-0.967625	0.9363	0.000768131	72.0914	0.00406355
hsa-miR-17-5p-4373119	0.042113	0.0243228	0.016786	'FNBP1	573.302	604.645	638.984	-0.967426	0.9359	0.000779835	73.1898	0.00411248
hsa-miR-17-5p-4373119	0.042113	0.0243228	0.016786	'APBB3	517.608	588.637	591.514	-0.966488	0.9341	0.000836162	78.4764	0.0043482
hsa-miR-17-5p-4373119	0.042113	0.0243228	0.016786	'BTG1	5304.5	7448.69	7533.07	-0.966242	0.9336	0.000851325	79.8994	0.00441531
hsa-miR-17-5p-4373119	0.042113	0.0243228	0.016786	'SPRY4	637.522	808.441	999.293	-0.966026	0.9332	0.000864778	81.162	0.004471
hsa-miR-17-5p-4373119	0.042113	0.0243228	0.016786	'C6orf89	616.934	685.25	761.986	-0.965585	0.9324	0.000892619	83.7749	0.00458137
hsa-miR-17-5p-4373119	0.042113	0.0243228	0.016786	'PIGO	563.822	621.518	686.411	-0.965486	0.9322	0.000898945	84.3687	0.00460704
hsa-miR-17-5p-4373119	0.042113	0.0243228	0.016786	'PLEKHA1	1302.61	1464.42	1647.75	-0.964935	0.9311	0.000934601	87.7151	0.00475421
hsa-miR-17-5p-4373119	0.042113	0.0243228	0.016786	'ARHGAP18	1028.98	1201.07	1206.38	-0.964385	0.93	0.00097097	91.1285	0.00490915
hsa-miR-17-5p-4373119	0.042113	0.0243228	0.016786	'RNF128	1745.02	3317.64	3361.22	-0.963685	0.9287	0.00101845	95.585	0.00509814
[truncated: 7,451 more rows]
