# Supplementary material for: MicroRNA signature of the human developing pancreas
Source: BMC Genomics. 2010 Sep 22;11:509. doi: 10.1186/1471-2164-11-509 (PMC2997005; doi:10.1186/1471-2164-11-509)
Supplement: Additional file 5 — Table S5: Correlation between microRNAs and gene targets predicted by both algorithms, miRBase and TargetScan. In additional files 3, 4 and 5, the data for microRNAs are average RQs. Data for genes are hybridization intensity values from normalized arrays [28]. [file 1471-2164-11-509-S5.XLS]

## Sheet: Sheet1
miRNA_expression_profile				Target_gene_expression_profile
miRNA ID	10-11 wga	13-14-15 wga	21-22 wga	Gene Sym	9-10-11 wga	15 wga	20-23 wga
hsa-miR-103-4373158	0.117111	0.049053	0.0405796	'ASB1	888.226	1047.15	1069.5
hsa-miR-103-4373158	0.117111	0.049053	0.0405796	'SMPD1	658.965	1086.06	1153.05
hsa-miR-103-4373158	0.117111	0.049053	0.0405796	'CLCN3	1373.05	1701.15	1753.53
hsa-miR-103-4373158	0.117111	0.049053	0.0405796	'ESRRA	365.851	499.229	507.279
hsa-miR-103-4373158	0.117111	0.049053	0.0405796	'TAGLN3	567.848	814.793	826.954
hsa-miR-103-4373158	0.117111	0.049053	0.0405796	'WDFY2	359.582	405.834	415.904
hsa-miR-103-4373158	0.117111	0.049053	0.0405796	'ACOX1	494.346	812.115	883.534
hsa-miR-103-4373158	0.117111	0.049053	0.0405796	'ZNF10	398.495	501.786	525.401
hsa-miR-103-4373158	0.117111	0.049053	0.0405796	'KIAA0774	83.641	370.621	436.735
hsa-miR-103-4373158	0.117111	0.049053	0.0405796	'C4orf19	961.109	1187.85	1240.2
hsa-miR-103-4373158	0.117111	0.049053	0.0405796	'MAP2K3	649.87	1306.31	1302.69
hsa-miR-103-4373158	0.117111	0.049053	0.0405796	'MADD	624.278	716.776	715.748
hsa-miR-103-4373158	0.117111	0.049053	0.0405796	'C11orf9	932.802	1058.92	1055.82
hsa-miR-103-4373158	0.117111	0.049053	0.0405796	'COQ10A	837.552	985.125	978.902
hsa-miR-103-4373158	0.117111	0.049053	0.0405796	'BNIP3	2013.29	3099.82	3048.1
hsa-miR-103-4373158	0.117111	0.049053	0.0405796	'PTPN4	599.819	698.069	692.734
hsa-miR-103-4373158	0.117111	0.049053	0.0405796	'CHGA	7928.9	13969.5	13629
hsa-miR-103-4373158	0.117111	0.049053	0.0405796	'SLC1A4	528.023	769.842	755.031
hsa-miR-103-4373158	0.117111	0.049053	0.0405796	'WDR22	940.696	1044.95	1082.93
hsa-miR-103-4373158	0.117111	0.049053	0.0405796	'NELF	656.824	791.196	781.262
hsa-miR-103-4373158	0.117111	0.049053	0.0405796	'F2RL1	243.806	487.748	580.972
hsa-miR-103-4373158	0.117111	0.049053	0.0405796	'STARD10	1361.75	1793.37	1975.29
hsa-miR-103-4373158	0.117111	0.049053	0.0405796	'APOBEC2	213.541	379.412	361.458
hsa-miR-103-4373158	0.117111	0.049053	0.0405796	'DNAJC12	1263.73	1661.74	1837.41
hsa-miR-103-4373158	0.117111	0.049053	0.0405796	'MARCH8	1333.09	2065	1978.97
hsa-miR-103-4373158	0.117111	0.049053	0.0405796	'DVL1	531.414	756.916	729.495
hsa-miR-103-4373158	0.117111	0.049053	0.0405796	'DACT2	599.845	795.397	885.689
hsa-miR-103-4373158	0.117111	0.049053	0.0405796	'ARV1	1080.38	1296.78	1267.74
hsa-miR-103-4373158	0.117111	0.049053	0.0405796	'ABHD12	562.439	623.489	613.221
hsa-miR-103-4373158	0.117111	0.049053	0.0405796	'CTDSP1	1586.11	2051.63	1970.89
hsa-miR-103-4373158	0.117111	0.049053	0.0405796	'PDK4	651.264	917.346	865.687
hsa-miR-103-4373158	0.117111	0.049053	0.0405796	'GPR172A	365.979	402.916	425.687
hsa-miR-103-4373158	0.117111	0.049053	0.0405796	'MGAT5	574.701	919.448	850.506
hsa-miR-103-4373158	0.117111	0.049053	0.0405796	'CKMT1A	371.195	468.174	532.298
hsa-miR-103-4373158	0.117111	0.049053	0.0405796	'ARIH2	644.021	725.022	706.404
hsa-miR-103-4373158	0.117111	0.049053	0.0405796	'DBNDD2	716.916	809.072	875.85
hsa-miR-103-4373158	0.117111	0.049053	0.0405796	'NEIL1	154.196	425.735	361.125
hsa-miR-103-4373158	0.117111	0.049053	0.0405796	'REEP4	528.948	571.646	560.961
hsa-miR-103-4373158	0.117111	0.049053	0.0405796	'TRIM14	284.745	506.167	448.812
hsa-miR-103-4373158	0.117111	0.049053	0.0405796	'MAP2K5	415.631	562.511	523.431
hsa-miR-103-4373158	0.117111	0.049053	0.0405796	'MBNL2	1038.13	1242.63	1183.56
hsa-miR-103-4373158	0.117111	0.049053	0.0405796	'CAMKV	286.541	324.986	359.406
hsa-miR-103-4373158	0.117111	0.049053	0.0405796	'CAPN12	244.187	290.808	333.89
hsa-miR-103-4373158	0.117111	0.049053	0.0405796	'TMED3	893.449	1124.91	1054.3
hsa-miR-103-4373158	0.117111	0.049053	0.0405796	'CD48	326.525	519.986	719.763
hsa-miR-103-4373158	0.117111	0.049053	0.0405796	'C1orf142	626.336	670.604	719.471
hsa-miR-125a-4373149	0.574246	0.36615	0.303858	'MOAP1	1519.43	1810.59	1896.75
hsa-miR-125a-4373149	0.574246	0.36615	0.303858	'IFRD2	820.327	1066.79	1133.5
hsa-miR-125a-4373149	0.574246	0.36615	0.303858	'VEGFB	312.653	458.856	498.393
hsa-miR-125a-4373149	0.574246	0.36615	0.303858	'ARHGEF9	847.314	951.813	986.558
hsa-miR-125a-4373149	0.574246	0.36615	0.303858	'DNAJB13	198.488	299.571	326.243
hsa-miR-125a-4373149	0.574246	0.36615	0.303858	'NUP210	321.727	492.399	536.669
hsa-miR-125a-4373149	0.574246	0.36615	0.303858	'SECISBP2	1135.1	1199.7	1224.27
hsa-miR-125a-4373149	0.574246	0.36615	0.303858	'IL16	368.564	485.072	506.986
hsa-miR-125a-4373149	0.574246	0.36615	0.303858	'NR5A2	1197.24	1353.56	1423.81
hsa-miR-125a-4373149	0.574246	0.36615	0.303858	'PXN	1096.2	1184.03	1197.49
hsa-miR-125a-4373149	0.574246	0.36615	0.303858	'CCR7	198.152	568.114	761.017
hsa-miR-125a-4373149	0.574246	0.36615	0.303858	'ITGA7	269.327	412.752	489.051
hsa-miR-125a-4373149	0.574246	0.36615	0.303858	'KIAA1543	176.491	299.459	365.705
hsa-miR-125a-4373149	0.574246	0.36615	0.303858	'CHRM5	268.12	285.76	296.069
hsa-miR-125a-4373149	0.574246	0.36615	0.303858	'COL4A2	5693.32	5758.9	5763.4
hsa-miR-125a-4373149	0.574246	0.36615	0.303858	'ATP8B1	833.13	1264.98	1530.76
hsa-miR-125a-4373149	0.574246	0.36615	0.303858	'ADCK1	398.519	510.225	580.4
hsa-miR-125a-4373149	0.574246	0.36615	0.303858	'ESRRA	365.851	499.229	507.279
hsa-miR-125a-4373149	0.574246	0.36615	0.303858	'TJAP1	1367.91	1383.63	1393.56
hsa-miR-125a-4373149	0.574246	0.36615	0.303858	'RALGPS1	475.635	700.798	711.576
hsa-miR-125a-4373149	0.574246	0.36615	0.303858	'IL22RA1	284.03	1251.88	1296.45
hsa-miR-125a-4373149	0.574246	0.36615	0.303858	'HIP1R	743.409	1431.08	1447.87
hsa-miR-125a-4373149	0.574246	0.36615	0.303858	'WNT6	1348.29	1961.11	1975.06
hsa-miR-125a-4373149	0.574246	0.36615	0.303858	'CCL4	237.165	386.455	492.59
hsa-miR-125a-4373149	0.574246	0.36615	0.303858	'HDC	233.694	306.818	359.522
hsa-miR-125a-4373149	0.574246	0.36615	0.303858	'HERC6	443.904	593.111	588.008
hsa-miR-125a-4373149	0.574246	0.36615	0.303858	'WNK2	455.688	765.132	750.36
hsa-miR-125a-4373149	0.574246	0.36615	0.303858	'CDIPT	2407.97	3067.95	3647.4
hsa-miR-125a-4373149	0.574246	0.36615	0.303858	'SIRT2	764.296	1008.01	996.009
hsa-miR-125a-4373149	0.574246	0.36615	0.303858	'TBC1D10C	80.342	197.771	301.658
hsa-miR-125a-4373149	0.574246	0.36615	0.303858	'TMEM116	699.377	752.702	799.972
hsa-miR-125a-4373149	0.574246	0.36615	0.303858	'SYTL1	400.761	830.887	808.041
hsa-miR-125a-4373149	0.574246	0.36615	0.303858	'CD84	277.51	333.012	383.086
hsa-miR-125a-4373149	0.574246	0.36615	0.303858	'THTPA	669.319	963.723	945.314
hsa-miR-125a-4373149	0.574246	0.36615	0.303858	'PTPRN2	941.698	1254.45	1544.83
hsa-miR-125a-4373149	0.574246	0.36615	0.303858	'ASRGL1	384.282	473.656	559.071
hsa-miR-125a-4373149	0.574246	0.36615	0.303858	'PTPN18	563.918	739.121	911.551
hsa-miR-125a-4373149	0.574246	0.36615	0.303858	'BRD4	802.394	1158.09	1123.23
hsa-miR-125a-4373149	0.574246	0.36615	0.303858	'SFRP5	1050.37	1521.84	1463.33
hsa-miR-125a-4373149	0.574246	0.36615	0.303858	'S100A14	325.704	581.105	541.485
hsa-miR-125a-4373149	0.574246	0.36615	0.303858	'SYN2	383.376	514.513	489.857
hsa-miR-125a-4373149	0.574246	0.36615	0.303858	'BCL2L14	157.231	206.16	279.188
hsa-miR-125a-4373149	0.574246	0.36615	0.303858	'SIRT6	655.166	714.477	803.436
hsa-miR-125a-4373149	0.574246	0.36615	0.303858	'SIRT7	312.802	450.495	420.784
hsa-miR-125a-4373149	0.574246	0.36615	0.303858	'HTATIP2	315.204	360.985	435.37
hsa-miR-130b-4373144	0.111569	0.0729655	0.0504993	'MAP2K1	1495.38	1673.89	1768.7
hsa-miR-130b-4373144	0.111569	0.0729655	0.0504993	'PLCB1	928.939	1123.82	1216.26
hsa-miR-130b-4373144	0.111569	0.0729655	0.0504993	'PCYT1B	885.386	1047.03	1191.12
hsa-miR-130b-4373144	0.111569	0.0729655	0.0504993	'ROGDI	748.053	852.62	946.72
hsa-miR-130b-4373144	0.111569	0.0729655	0.0504993	'PRRG4	277.94	375.066	470.95
hsa-miR-130b-4373144	0.111569	0.0729655	0.0504993	'RAI2	758.808	870.701	988.935
hsa-miR-130b-4373144	0.111569	0.0729655	0.0504993	'ASB8	774.021	913.499	1087.94
hsa-miR-130b-4373144	0.111569	0.0729655	0.0504993	'PRR13	1191.82	1304.81	1449.86
hsa-miR-130b-4373144	0.111569	0.0729655	0.0504993	'MGAT4A	817.556	1167.38	1222.32
hsa-miR-130b-4373144	0.111569	0.0729655	0.0504993	'RPS6KA5	537.97	589.319	663.457
hsa-miR-130b-4373144	0.111569	0.0729655	0.0504993	'SIRT6	655.166	714.477	803.436
hsa-miR-130b-4373144	0.111569	0.0729655	0.0504993	'CHD9	2621.81	2680.78	2688.19
hsa-miR-130b-4373144	0.111569	0.0729655	0.0504993	'TERF2	877.603	1099.73	1125.77
hsa-miR-130b-4373144	0.111569	0.0729655	0.0504993	'ST8SIA3	247.998	414.863	431.36
hsa-miR-130b-4373144	0.111569	0.0729655	0.0504993	'BTD	525.365	701.637	718.149
hsa-miR-130b-4373144	0.111569	0.0729655	0.0504993	'TNS1	1092.24	1655.88	1708.04
hsa-miR-130b-4373144	0.111569	0.0729655	0.0504993	'DDX6	195.065	239.744	315.955
hsa-miR-130b-4373144	0.111569	0.0729655	0.0504993	'CHRNB1	300.38	404.873	412.357
hsa-miR-130b-4373144	0.111569	0.0729655	0.0504993	'IL17RA	386.462	507.423	749.998
hsa-miR-130b-4373144	0.111569	0.0729655	0.0504993	'PIPOX	247.916	396.009	392.87
hsa-miR-130b-4373144	0.111569	0.0729655	0.0504993	'SEC23B	1661.06	2038.28	2026.63
hsa-miR-130b-4373144	0.111569	0.0729655	0.0504993	'MAP3K13	1982.95	2322.68	2309.55
hsa-miR-130b-4373144	0.111569	0.0729655	0.0504993	'TES	1572.39	1591.16	1642.26
hsa-miR-135a-4373140	0.0303802	0.0184194	0.00725603	'PCYT1B	885.386	1047.03	1191.12
hsa-miR-135a-4373140	0.0303802	0.0184194	0.00725603	'KMO	123.865	199.812	275.09
hsa-miR-135a-4373140	0.0303802	0.0184194	0.00725603	'CDIPT	2407.97	3067.95	3647.4
hsa-miR-135a-4373140	0.0303802	0.0184194	0.00725603	'GRPR	417.046	480.307	524.45
hsa-miR-135a-4373140	0.0303802	0.0184194	0.00725603	'ZDHHC13	440.808	512.761	607.281
hsa-miR-135a-4373140	0.0303802	0.0184194	0.00725603	'ZNF468	410.163	492.92	605.59
hsa-miR-135a-4373140	0.0303802	0.0184194	0.00725603	'DDX58	596.416	688.608	733.186
hsa-miR-135a-4373140	0.0303802	0.0184194	0.00725603	'TBX6	273.675	422.615	493.704
hsa-miR-135a-4373140	0.0303802	0.0184194	0.00725603	'SETDB2	358.006	475.366	529.671
hsa-miR-135a-4373140	0.0303802	0.0184194	0.00725603	'SMARCA2	1527.98	1619.97	1802.84
hsa-miR-135a-4373140	0.0303802	0.0184194	0.00725603	'SUCLG2	1857.04	1914.27	2030.24
hsa-miR-135a-4373140	0.0303802	0.0184194	0.00725603	'KCNMA1	893.505	1480.06	1668.53
hsa-miR-135a-4373140	0.0303802	0.0184194	0.00725603	'POLR3H	596.054	736.934	773.753
hsa-miR-135a-4373140	0.0303802	0.0184194	0.00725603	'CD58	702.705	751.039	903.854
hsa-miR-135a-4373140	0.0303802	0.0184194	0.00725603	'PALMD	563.949	688.942	1089.9
hsa-miR-135a-4373140	0.0303802	0.0184194	0.00725603	'BTBD9	515.441	567.805	744.541
hsa-miR-135a-4373140	0.0303802	0.0184194	0.00725603	'C4orf19	961.109	1187.85	1240.2
hsa-miR-135a-4373140	0.0303802	0.0184194	0.00725603	'C8orf47	909.725	947.318	1079.34
hsa-miR-135a-4373140	0.0303802	0.0184194	0.00725603	'CD40	729.407	781.711	970.739
hsa-miR-135a-4373140	0.0303802	0.0184194	0.00725603	'ZNF430	1103.23	1139.24	1276.24
hsa-miR-135a-4373140	0.0303802	0.0184194	0.00725603	'ENPP3	412.72	431.562	542.094
hsa-miR-135a-4373140	0.0303802	0.0184194	0.00725603	'IFRD1	940.662	1178.34	1193.27
hsa-miR-135a-4373140	0.0303802	0.0184194	0.00725603	'GABBR1	632.324	741.771	748.222
hsa-miR-135b-4373139	0.0842383	0.0586197	0.00886674	'SMARCA2	1527.98	1619.97	1802.84
hsa-miR-135b-4373139	0.0842383	0.0586197	0.00886674	'SUCLG2	1857.04	1914.27	2030.24
hsa-miR-135b-4373139	0.0842383	0.0586197	0.00886674	'ZNF468	410.163	492.92	605.59
hsa-miR-135b-4373139	0.0842383	0.0586197	0.00886674	'ZDHHC13	440.808	512.761	607.281
hsa-miR-135b-4373139	0.0842383	0.0586197	0.00886674	'CD58	702.705	751.039	903.854
hsa-miR-135b-4373139	0.0842383	0.0586197	0.00886674	'BTBD9	515.441	567.805	744.541
hsa-miR-135b-4373139	0.0842383	0.0586197	0.00886674	'C8orf47	909.725	947.318	1079.34
hsa-miR-135b-4373139	0.0842383	0.0586197	0.00886674	'ZNF430	1103.23	1139.24	1276.24
hsa-miR-135b-4373139	0.0842383	0.0586197	0.00886674	'ENPP3	412.72	431.562	542.094
hsa-miR-135b-4373139	0.0842383	0.0586197	0.00886674	'PCYT1B	885.386	1047.03	1191.12
hsa-miR-135b-4373139	0.0842383	0.0586197	0.00886674	'CDIPT	2407.97	3067.95	3647.4
hsa-miR-135b-4373139	0.0842383	0.0586197	0.00886674	'SSTR2	322.69	330.509	484.809
hsa-miR-135b-4373139	0.0842383	0.0586197	0.00886674	'CXCL10	340.794	342.692	509.679
hsa-miR-135b-4373139	0.0842383	0.0586197	0.00886674	'SH2D3C	666.508	666.378	683.499
hsa-miR-135b-4373139	0.0842383	0.0586197	0.00886674	'GRK5	597.614	595.839	685.221
hsa-miR-135b-4373139	0.0842383	0.0586197	0.00886674	'PTPN1	578.928	571.92	812.117
hsa-miR-135b-4373139	0.0842383	0.0586197	0.00886674	'DDX58	596.416	688.608	733.186
hsa-miR-135b-4373139	0.0842383	0.0586197	0.00886674	'TBX6	273.675	422.615	493.704
hsa-miR-135b-4373139	0.0842383	0.0586197	0.00886674	'SETDB2	358.006	475.366	529.671
hsa-miR-141-4373137	0.0305554	0.0776589	0.0577435	'FAP	932.055	802.887	855.584
hsa-miR-141-4373137	0.0305554	0.0776589	0.0577435	'SDHC	2657.13	2071.45	2327.8
hsa-miR-141-4373137	0.0305554	0.0776589	0.0577435	'MRPL28	1003	667.005	820.702
hsa-miR-141-4373137	0.0305554	0.0776589	0.0577435	'PARP2	1538.87	1265.17	1390.61
hsa-miR-141-4373137	0.0305554	0.0776589	0.0577435	'KHDRBS3	693.933	482.762	563.553
hsa-miR-141-4373137	0.0305554	0.0776589	0.0577435	'PAK1IP1	611.034	250.523	381.119
hsa-miR-141-4373137	0.0305554	0.0776589	0.0577435	'C14orf106	792.987	495.89	598.549
hsa-miR-141-4373137	0.0305554	0.0776589	0.0577435	'TSHZ3	814.828	552.665	639.87
hsa-miR-141-4373137	0.0305554	0.0776589	0.0577435	'RDX	2285.12	1471.22	1729.65
hsa-miR-141-4373137	0.0305554	0.0776589	0.0577435	'GSN	1311.9	805.902	964.59
hsa-miR-141-4373137	0.0305554	0.0776589	0.0577435	'WDR1	1995.12	1446.66	1616.36
hsa-miR-141-4373137	0.0305554	0.0776589	0.0577435	'FAM118B	527.651	398.858	438.376
hsa-miR-141-4373137	0.0305554	0.0776589	0.0577435	'ENTPD1	597.447	291.429	384.74
hsa-miR-141-4373137	0.0305554	0.0776589	0.0577435	'CD200	1593.44	899.087	1099.9
hsa-miR-141-4373137	0.0305554	0.0776589	0.0577435	'FBXW7	633.895	512.27	580.358
hsa-miR-141-4373137	0.0305554	0.0776589	0.0577435	'SEPT8	2946.17	2632.68	2811.66
hsa-miR-141-4373137	0.0305554	0.0776589	0.0577435	'CRIPT	861.039	708.525	748.331
hsa-miR-141-4373137	0.0305554	0.0776589	0.0577435	'CLIC5	354.277	113.398	176.18
hsa-miR-141-4373137	0.0305554	0.0776589	0.0577435	'MRAS	813.322	579.384	715.197
hsa-miR-141-4373137	0.0305554	0.0776589	0.0577435	'GRSF1	1327.56	1230.92	1255.48
hsa-miR-141-4373137	0.0305554	0.0776589	0.0577435	'CLIC5	287.139	201.106	253.387
hsa-miR-141-4373137	0.0305554	0.0776589	0.0577435	'SEC23A	2109.83	1009.13	1255.69
hsa-miR-141-4373137	0.0305554	0.0776589	0.0577435	'CPSF4	1316.87	1207.61	1230.91
hsa-miR-141-4373137	0.0305554	0.0776589	0.0577435	'LOX	681.882	297.765	378.986
hsa-miR-141-4373137	0.0305554	0.0776589	0.0577435	'TNFAIP6	482.947	276.219	407.664
hsa-miR-141-4373137	0.0305554	0.0776589	0.0577435	'ZNF24	1403.53	1157.37	1206.12
hsa-miR-141-4373137	0.0305554	0.0776589	0.0577435	'ZC3H14	1799.36	1604.21	1635.67
hsa-miR-141-4373137	0.0305554	0.0776589	0.0577435	'C17orf79	2331.95	1896.53	2189.02
hsa-miR-141-4373137	0.0305554	0.0776589	0.0577435	'ZNHIT3	1912.29	1369.23	1455.79
hsa-miR-141-4373137	0.0305554	0.0776589	0.0577435	'SDHC	2027.1	1608.89	1664.63
hsa-miR-141-4373137	0.0305554	0.0776589	0.0577435	'HSPA4L	504.971	318.515	340.112
hsa-miR-141-4373137	0.0305554	0.0776589	0.0577435	'E2F3	658.276	493.438	511.704
hsa-miR-141-4373137	0.0305554	0.0776589	0.0577435	'ZNF271	1252.26	884.388	1151.04
hsa-miR-141-4373137	0.0305554	0.0776589	0.0577435	'PPP2R2B	512.932	406.486	416.836
hsa-miR-141-4373137	0.0305554	0.0776589	0.0577435	'SUGT1	1972.06	1645.87	1887.87
hsa-miR-141-4373137	0.0305554	0.0776589	0.0577435	'BAG2	822.663	487.461	513.878
hsa-miR-141-4373137	0.0305554	0.0776589	0.0577435	'CDCA2	616.703	299.676	324.095
hsa-miR-141-4373137	0.0305554	0.0776589	0.0577435	'CSNK1A1	1764.29	1600.28	1612.7
hsa-miR-141-4373137	0.0305554	0.0776589	0.0577435	'CENPA	709.332	346.783	371.757
hsa-miR-141-4373137	0.0305554	0.0776589	0.0577435	'SULF2	1735.41	748.611	805.372
hsa-miR-141-4373137	0.0305554	0.0776589	0.0577435	'RNF7	3207.97	2564.37	2592.88
hsa-miR-141-4373137	0.0305554	0.0776589	0.0577435	'ACOT7	708.024	383.671	390.925
hsa-miR-141-4373137	0.0305554	0.0776589	0.0577435	'SUCLA2	3149.32	2501.95	2513.79
hsa-miR-141-4373137	0.0305554	0.0776589	0.0577435	'ZFPM2	2315.7	986.665	1002.2
hsa-miR-141-4373137	0.0305554	0.0776589	0.0577435	'UGP2	6249.53	4367.75	4385.82
hsa-miR-141-4373137	0.0305554	0.0776589	0.0577435	'WRB	3466.13	2024.61	2032.04
hsa-miR-141-4373137	0.0305554	0.0776589	0.0577435	'RAP2C	1328.93	991.956	992.427
hsa-miR-141-4373137	0.0305554	0.0776589	0.0577435	'HEATR2	2189.56	1668.27	1665.77
hsa-miR-141-4373137	0.0305554	0.0776589	0.0577435	'C1GALT1	638.798	481.759	610.612
hsa-miR-141-4373137	0.0305554	0.0776589	0.0577435	'THOC2	962.546	942.896	942.516
hsa-miR-141-4373137	0.0305554	0.0776589	0.0577435	'CDKN3	1339.7	799	788.516
hsa-miR-141-4373137	0.0305554	0.0776589	0.0577435	'MCM3	2958.57	1758.72	1730.76
hsa-miR-141-4373137	0.0305554	0.0776589	0.0577435	'PDLIM1	4165.47	3465.67	3442.78
hsa-miR-17-5p-4373119	0.042113	0.0243228	0.016786	'SLC35E1	834.269	1225.11	1391.08
hsa-miR-17-5p-4373119	0.042113	0.0243228	0.016786	'PIK3R2	1113.45	1483.35	1644.21
hsa-miR-17-5p-4373119	0.042113	0.0243228	0.016786	'PDE4C	2428.01	2941.65	3146.46
hsa-miR-17-5p-4373119	0.042113	0.0243228	0.016786	'F2RL1	243.806	487.748	580.972
hsa-miR-17-5p-4373119	0.042113	0.0243228	0.016786	'UPK1B	346.01	1280.16	1636.58
hsa-miR-17-5p-4373119	0.042113	0.0243228	0.016786	'GDPD1	361.564	468.154	508.108
hsa-miR-17-5p-4373119	0.042113	0.0243228	0.016786	'TMEM17	284.614	374.246	407.772
hsa-miR-17-5p-4373119	0.042113	0.0243228	0.016786	'SH2D3A	87.075	143.194	170.288
hsa-miR-17-5p-4373119	0.042113	0.0243228	0.016786	'UBXD4	1792.84	2233.13	2446.21
hsa-miR-17-5p-4373119	0.042113	0.0243228	0.016786	'C11orf54	1168.93	1357.8	1425.29
hsa-miR-17-5p-4373119	0.042113	0.0243228	0.016786	'MAPK9	665.203	836.32	930.89
hsa-miR-17-5p-4373119	0.042113	0.0243228	0.016786	'BPHL	562.713	617.558	647.932
hsa-miR-17-5p-4373119	0.042113	0.0243228	0.016786	'PPM1K	302.01	481.655	584.12
hsa-miR-17-5p-4373119	0.042113	0.0243228	0.016786	'SYNJ2BP	783.565	907.287	978.083
hsa-miR-17-5p-4373119	0.042113	0.0243228	0.016786	'DENND4C	1386.92	1690.66	1870.45
hsa-miR-17-5p-4373119	0.042113	0.0243228	0.016786	'ATG10	256.718	280.26	286.093
hsa-miR-17-5p-4373119	0.042113	0.0243228	0.016786	'RIOK3	1162.42	1434.68	1501.89
hsa-miR-17-5p-4373119	0.042113	0.0243228	0.016786	'TMEM50B	1327.26	1501.52	1540.6
hsa-miR-17-5p-4373119	0.042113	0.0243228	0.016786	'CD82	249.782	472.842	625.778
hsa-miR-17-5p-4373119	0.042113	0.0243228	0.016786	'GALNT6	169.219	272.884	294.987
hsa-miR-17-5p-4373119	0.042113	0.0243228	0.016786	'SATL1	894.198	1055.01	1086.41
hsa-miR-17-5p-4373119	0.042113	0.0243228	0.016786	'ZNF669	319.159	408.035	476.946
hsa-miR-17-5p-4373119	0.042113	0.0243228	0.016786	'ILDR1	325.021	423.766	440.191
hsa-miR-17-5p-4373119	0.042113	0.0243228	0.016786	'GGT6	150.341	641.748	717.095
hsa-miR-17-5p-4373119	0.042113	0.0243228	0.016786	'STK33	227.771	292.636	348.156
hsa-miR-17-5p-4373119	0.042113	0.0243228	0.016786	'PDCD4	1911.41	2947.89	3082.16
hsa-miR-17-5p-4373119	0.042113	0.0243228	0.016786	'OPTN	664.072	718.675	725.496
hsa-miR-17-5p-4373119	0.042113	0.0243228	0.016786	'GOLGA2	1102.87	1547.97	1603.33
hsa-miR-17-5p-4373119	0.042113	0.0243228	0.016786	'ASB9	707.996	1123.36	1172.96
hsa-miR-17-5p-4373119	0.042113	0.0243228	0.016786	'DHTKD1	471.154	638.782	657.097
hsa-miR-17-5p-4373119	0.042113	0.0243228	0.016786	'SLC2A11	196.163	292.025	382.186
hsa-miR-17-5p-4373119	0.042113	0.0243228	0.016786	'REL	382.582	553.537	714.568
hsa-miR-17-5p-4373119	0.042113	0.0243228	0.016786	'GKAP1	534.984	648.165	758.889
hsa-miR-17-5p-4373119	0.042113	0.0243228	0.016786	'PRRG4	277.94	375.066	470.95
hsa-miR-17-5p-4373119	0.042113	0.0243228	0.016786	'ALPK1	155.126	295.472	305.264
hsa-miR-17-5p-4373119	0.042113	0.0243228	0.016786	'RPP14	909.992	1059.8	1070.03
hsa-miR-17-5p-4373119	0.042113	0.0243228	0.016786	'FAM40A	1271.89	1347.78	1426.46
hsa-miR-17-5p-4373119	0.042113	0.0243228	0.016786	'RNF125	173.161	300.406	436.518
hsa-miR-17-5p-4373119	0.042113	0.0243228	0.016786	'RCCD1	1044.19	1469.45	1491.41
hsa-miR-17-5p-4373119	0.042113	0.0243228	0.016786	'GLB1L	251.289	323.795	327.425
hsa-miR-17-5p-4373119	0.042113	0.0243228	0.016786	'PIGO	563.822	621.518	686.411
hsa-miR-17-5p-4373119	0.042113	0.0243228	0.016786	'ZNFX1	588.916	839.574	844.873
hsa-miR-17-5p-4373119	0.042113	0.0243228	0.016786	'SNX22	309.736	391.519	489.666
hsa-miR-17-5p-4373119	0.042113	0.0243228	0.016786	'CFLAR	523.679	675.827	858.446
hsa-miR-17-5p-4373119	0.042113	0.0243228	0.016786	'MRPL24	2076.45	2139.32	2220.28
hsa-miR-17-5p-4373119	0.042113	0.0243228	0.016786	'PGPEP1	353.669	555.044	552.99
hsa-miR-17-5p-4373119	0.042113	0.0243228	0.016786	'PECR	454.011	618.525	616.444
hsa-miR-17-5p-4373119	0.042113	0.0243228	0.016786	'PIPOX	247.916	396.009	392.87
hsa-miR-17-5p-4373119	0.042113	0.0243228	0.016786	'ANKRD44	277.373	325.781	393.118
hsa-miR-17-5p-4373119	0.042113	0.0243228	0.016786	'MAP3K9	245.368	319.115	424.208
hsa-miR-17-5p-4373119	0.042113	0.0243228	0.016786	'PDDC1	547.091	598.613	595.823
hsa-miR-17-5p-4373119	0.042113	0.0243228	0.016786	'KREMEN1	447.474	524.586	519.448
hsa-miR-17-5p-4373119	0.042113	0.0243228	0.016786	'ATF5	267.925	452.796	440.059
hsa-miR-17-5p-4373119	0.042113	0.0243228	0.016786	'NUPL1	428.05	480.642	567.405
hsa-miR-17-5p-4373119	0.042113	0.0243228	0.016786	'PRR11	2204.78	3058.15	2982.41
hsa-miR-17-5p-4373119	0.042113	0.0243228	0.016786	'BPNT1	352.394	451.604	630.032
hsa-miR-17-5p-4373119	0.042113	0.0243228	0.016786	'DNASE2	952.639	1418.09	1365.55
hsa-miR-17-5p-4373119	0.042113	0.0243228	0.016786	'GALM	719.907	806.322	795.601
hsa-miR-17-5p-4373119	0.042113	0.0243228	0.016786	'PHACTR4	1001.68	1228.93	1199.86
hsa-miR-17-5p-4373119	0.042113	0.0243228	0.016786	'INADL	434.981	683.478	651.654
hsa-miR-17-5p-4373119	0.042113	0.0243228	0.016786	'IPP	409.837	503.925	489.828
hsa-miR-17-5p-4373119	0.042113	0.0243228	0.016786	'FUT6	490.913	580.766	789.403
hsa-miR-17-5p-4373119	0.042113	0.0243228	0.016786	'C9orf64	1338.36	1730.82	1662.58
hsa-miR-17-5p-4373119	0.042113	0.0243228	0.016786	'CHMP4C	773.144	1341.21	1241.01
hsa-miR-17-5p-4373119	0.042113	0.0243228	0.016786	'TOMM7	11890	13450	13174.4
hsa-miR-181b-4373116	0.134287	0.106059	0.0500759	'STK32C	146.615	192.466	288.953
hsa-miR-181b-4373116	0.134287	0.106059	0.0500759	'PLAC8	474.736	724.635	1134.42
hsa-miR-181b-4373116	0.134287	0.106059	0.0500759	'LAS1L	851.914	878.477	920.615
hsa-miR-181b-4373116	0.134287	0.106059	0.0500759	'SLC3A1	388.032	1152.81	2260.28
hsa-miR-181b-4373116	0.134287	0.106059	0.0500759	'REPS2	327.13	437.233	592.878
hsa-miR-181b-4373116	0.134287	0.106059	0.0500759	'MYO1C	1130.35	1221.46	1493.54
hsa-miR-181b-4373116	0.134287	0.106059	0.0500759	'HLA-C	3938.76	4962.94	8121.49
hsa-miR-181b-4373116	0.134287	0.106059	0.0500759	'MDH1B	358.105	386.224	475.529
hsa-miR-181b-4373116	0.134287	0.106059	0.0500759	'TMEM22	532.495	581.564	645.194
hsa-miR-181b-4373116	0.134287	0.106059	0.0500759	'KIF3A	554.789	602.704	775.473
hsa-miR-181b-4373116	0.134287	0.106059	0.0500759	'THBS4	2703.76	2855.67	3039.7
hsa-miR-181b-4373116	0.134287	0.106059	0.0500759	'LEFTY2	121.691	198.48	290.554
hsa-miR-181b-4373116	0.134287	0.106059	0.0500759	'APBB1IP	265.368	319.074	523.75
hsa-miR-181b-4373116	0.134287	0.106059	0.0500759	'TTF1	672.14	684.188	732.821
hsa-miR-181b-4373116	0.134287	0.106059	0.0500759	'KCNMB2	574.842	596.783	692.356
hsa-miR-181b-4373116	0.134287	0.106059	0.0500759	'PSG9	507.975	584.454	667.07
hsa-miR-181b-4373116	0.134287	0.106059	0.0500759	'ST6GALNAC5	496.834	521.87	641.469
hsa-miR-181b-4373116	0.134287	0.106059	0.0500759	'HEMGN	307.519	352.416	569.88
hsa-miR-181b-4373116	0.134287	0.106059	0.0500759	'CD48	326.525	519.986	719.763
hsa-miR-181b-4373116	0.134287	0.106059	0.0500759	'KMO	123.865	199.812	275.09
hsa-miR-181b-4373116	0.134287	0.106059	0.0500759	'WIF1	84.187	102.95	206.471
hsa-miR-181b-4373116	0.134287	0.106059	0.0500759	'INPP4B	327.932	350.534	372.533
hsa-miR-181b-4373116	0.134287	0.106059	0.0500759	'MUC13	118.07	129.378	203.104
hsa-miR-181b-4373116	0.134287	0.106059	0.0500759	'C15orf48	162.906	294.052	411.682
hsa-miR-181b-4373116	0.134287	0.106059	0.0500759	'NOTCH4	505.002	695.71	863.062
hsa-miR-181b-4373116	0.134287	0.106059	0.0500759	'THOC7	1715.97	1768.38	2154.53
hsa-miR-181b-4373116	0.134287	0.106059	0.0500759	'HLA-B	3172.35	3471.49	5918.67
hsa-miR-181b-4373116	0.134287	0.106059	0.0500759	'NRF1	798.962	804.073	849.845
hsa-miR-181b-4373116	0.134287	0.106059	0.0500759	'LHX3	194.601	211.843	376.956
hsa-miR-181b-4373116	0.134287	0.106059	0.0500759	'ZNF479	185.421	190.678	246.241
hsa-miR-181b-4373116	0.134287	0.106059	0.0500759	'CCDC92	890.534	897.744	1152.53
hsa-miR-181b-4373116	0.134287	0.106059	0.0500759	'CYLD	457.575	594.539	676.574
hsa-miR-181b-4373116	0.134287	0.106059	0.0500759	'KL	195.478	407.679	531.642
hsa-miR-181b-4373116	0.134287	0.106059	0.0500759	'WHSC2	542.571	638.742	687.821
hsa-miR-181b-4373116	0.134287	0.106059	0.0500759	'ENTPD6	694.783	846.288	922.424
hsa-miR-181b-4373116	0.134287	0.106059	0.0500759	'PARN	896.673	998.691	1049.03
hsa-miR-181b-4373116	0.134287	0.106059	0.0500759	'FAM3B	2125.01	3548.83	4248.92
hsa-miR-181b-4373116	0.134287	0.106059	0.0500759	'LRRC48	271.861	317.9	338.87
hsa-miR-181b-4373116	0.134287	0.106059	0.0500759	'ERO1L	762.918	797.574	813.35
hsa-miR-181b-4373116	0.134287	0.106059	0.0500759	'SNAP25	950.554	931.418	1140.39
hsa-miR-181b-4373116	0.134287	0.106059	0.0500759	'IDH3A	534.252	622.855	659.111
hsa-miR-181b-4373116	0.134287	0.106059	0.0500759	'BMP2K	584.436	721.684	776.937
hsa-miR-181b-4373116	0.134287	0.106059	0.0500759	'ZNF274	841.101	959.249	1003.94
hsa-miR-181b-4373116	0.134287	0.106059	0.0500759	'SLC25A37	501.832	951.039	1120.53
hsa-miR-181b-4373116	0.134287	0.106059	0.0500759	'TAF15	407.737	390.31	533.835
hsa-miR-181b-4373116	0.134287	0.106059	0.0500759	'WDR22	940.696	1044.95	1082.93
hsa-miR-181d-4373180	0.0700838	0.0418592	0.0254914	'STC1	269.3	368.973	427.568
hsa-miR-181d-4373180	0.0700838	0.0418592	0.0254914	'CYLD	457.575	594.539	676.574
hsa-miR-181d-4373180	0.0700838	0.0418592	0.0254914	'SCML4	152.621	251.868	313.737
hsa-miR-181d-4373180	0.0700838	0.0418592	0.0254914	'PRLR	351.138	542.214	643.992
hsa-miR-181d-4373180	0.0700838	0.0418592	0.0254914	'WHSC2	542.571	638.742	687.821
hsa-miR-181d-4373180	0.0700838	0.0418592	0.0254914	'ENTPD6	694.783	846.288	922.424
hsa-miR-181d-4373180	0.0700838	0.0418592	0.0254914	'PARN	896.673	998.691	1049.03
hsa-miR-181d-4373180	0.0700838	0.0418592	0.0254914	'ERO1L	762.918	797.574	813.35
hsa-miR-181d-4373180	0.0700838	0.0418592	0.0254914	'IDH3A	534.252	622.855	659.111
hsa-miR-181d-4373180	0.0700838	0.0418592	0.0254914	'BMP2K	584.436	721.684	776.937
hsa-miR-181d-4373180	0.0700838	0.0418592	0.0254914	'MPP7	333.481	415.644	447.127
hsa-miR-181d-4373180	0.0700838	0.0418592	0.0254914	'ZNF274	841.101	959.249	1003.94
hsa-miR-181d-4373180	0.0700838	0.0418592	0.0254914	'SLC25A37	501.832	951.039	1120.53
hsa-miR-181d-4373180	0.0700838	0.0418592	0.0254914	'WDR22	940.696	1044.95	1082.93
hsa-miR-181d-4373180	0.0700838	0.0418592	0.0254914	'NOTCH4	505.002	695.71	863.062
hsa-miR-181d-4373180	0.0700838	0.0418592	0.0254914	'C15orf48	162.906	294.052	411.682
hsa-miR-181d-4373180	0.0700838	0.0418592	0.0254914	'DMXL2	1776.82	2059.69	2153.56
hsa-miR-181d-4373180	0.0700838	0.0418592	0.0254914	'INPP4B	327.932	350.534	372.533
hsa-miR-181d-4373180	0.0700838	0.0418592	0.0254914	'COG6	1398.9	1662.06	1741.5
hsa-miR-181d-4373180	0.0700838	0.0418592	0.0254914	'KMO	123.865	199.812	275.09
hsa-miR-181d-4373180	0.0700838	0.0418592	0.0254914	'CD48	326.525	519.986	719.763
hsa-miR-181d-4373180	0.0700838	0.0418592	0.0254914	'PSG9	507.975	584.454	667.07
hsa-miR-181d-4373180	0.0700838	0.0418592	0.0254914	'SLC35C2	450.799	596.484	632.292
hsa-miR-181d-4373180	0.0700838	0.0418592	0.0254914	'ZNF700	432.816	507.014	523.457
hsa-miR-181d-4373180	0.0700838	0.0418592	0.0254914	'LEFTY2	121.691	198.48	290.554
hsa-miR-181d-4373180	0.0700838	0.0418592	0.0254914	'THBS4	2703.76	2855.67	3039.7
hsa-miR-181d-4373180	0.0700838	0.0418592	0.0254914	'IGF2	2503.53	3158.14	3985.32
hsa-miR-181d-4373180	0.0700838	0.0418592	0.0254914	'TMEM22	532.495	581.564	645.194
hsa-miR-181d-4373180	0.0700838	0.0418592	0.0254914	'MOSC2	759.093	1209.19	1288.58
hsa-miR-181d-4373180	0.0700838	0.0418592	0.0254914	'TSPAN8	505.229	1976.62	2229.63
hsa-miR-181d-4373180	0.0700838	0.0418592	0.0254914	'ZNF468	410.163	492.92	605.59
hsa-miR-181d-4373180	0.0700838	0.0418592	0.0254914	'FUCA1	1725.81	2397.8	2501.84
hsa-miR-181d-4373180	0.0700838	0.0418592	0.0254914	'REPS2	327.13	437.233	592.878
hsa-miR-181d-4373180	0.0700838	0.0418592	0.0254914	'SLC3A1	388.032	1152.81	2260.28
hsa-miR-181d-4373180	0.0700838	0.0418592	0.0254914	'LMAN1	2235.79	2378.53	2398.5
hsa-miR-181d-4373180	0.0700838	0.0418592	0.0254914	'CABC1	727.833	1264.92	1328
hsa-miR-181d-4373180	0.0700838	0.0418592	0.0254914	'LAS1L	851.914	878.477	920.615
hsa-miR-181d-4373180	0.0700838	0.0418592	0.0254914	'SLC25A4	746.791	824.066	832.229
hsa-miR-181d-4373180	0.0700838	0.0418592	0.0254914	'ARHGEF3	847.666	957.447	1135.96
hsa-miR-181d-4373180	0.0700838	0.0418592	0.0254914	'ST8SIA3	247.998	414.863	431.36
hsa-miR-181d-4373180	0.0700838	0.0418592	0.0254914	'PLAC8	474.736	724.635	1134.42
hsa-miR-181d-4373180	0.0700838	0.0418592	0.0254914	'RAB3IP	489.866	777.224	801.033
hsa-miR-181d-4373180	0.0700838	0.0418592	0.0254914	'BANK1	179.036	255.343	390.115
hsa-miR-181d-4373180	0.0700838	0.0418592	0.0254914	'CRLF3	930.787	974.375	1055.83
hsa-miR-181d-4373180	0.0700838	0.0418592	0.0254914	'STK32C	146.615	192.466	288.953
hsa-miR-181d-4373180	0.0700838	0.0418592	0.0254914	'PLCL2	435.506	758.822	759.943
hsa-miR-181d-4373180	0.0700838	0.0418592	0.0254914	'MIA2	262.861	401.466	398.24
hsa-miR-181d-4373180	0.0700838	0.0418592	0.0254914	'TGFBI	1711.87	2652.1	2629.79
hsa-miR-181d-4373180	0.0700838	0.0418592	0.0254914	'DIRAS3	564.356	1414.97	1379.54
hsa-miR-181d-4373180	0.0700838	0.0418592	0.0254914	'ZNRF2	183.842	238.227	382.974
hsa-miR-181d-4373180	0.0700838	0.0418592	0.0254914	'ASXL2	1119.48	1254.03	1247.68
hsa-miR-181d-4373180	0.0700838	0.0418592	0.0254914	'CNOT4	521.752	613.958	607.972
hsa-miR-181d-4373180	0.0700838	0.0418592	0.0254914	'MYO1C	1130.35	1221.46	1493.54
hsa-miR-181d-4373180	0.0700838	0.0418592	0.0254914	'HLA-C	3938.76	4962.94	8121.49
hsa-miR-181d-4373180	0.0700838	0.0418592	0.0254914	'MDH1B	358.105	386.224	475.529
hsa-miR-182-4373271	0.0822755	0.039396	0.0140455	'MAGI1	1033.97	1143.94	1207.93
hsa-miR-182-4373271	0.0822755	0.039396	0.0140455	'PHKB	1303.29	1463.43	1552.33
hsa-miR-182-4373271	0.0822755	0.039396	0.0140455	'FBXL10	1850.9	1968.2	2028.93
hsa-miR-182-4373271	0.0822755	0.039396	0.0140455	'DACT2	599.845	795.397	885.689
hsa-miR-182-4373271	0.0822755	0.039396	0.0140455	'NR5A2	1197.24	1353.56	1423.81
hsa-miR-182-4373271	0.0822755	0.039396	0.0140455	'KIAA0513	189.324	274.941	312.722
hsa-miR-182-4373271	0.0822755	0.039396	0.0140455	'CALB2	314.679	389.102	418.489
hsa-miR-182-4373271	0.0822755	0.039396	0.0140455	'DMPK	395.938	459.307	484.263
hsa-miR-182-4373271	0.0822755	0.039396	0.0140455	'UPK1B	346.01	1280.16	1636.58
hsa-miR-182-4373271	0.0822755	0.039396	0.0140455	'PCYT1B	885.386	1047.03	1191.12
hsa-miR-182-4373271	0.0822755	0.039396	0.0140455	'OLFM1	341.181	350.113	358.748
hsa-miR-182-4373271	0.0822755	0.039396	0.0140455	'KCTD1	950.627	1177.88	1245.1
hsa-miR-182-4373271	0.0822755	0.039396	0.0140455	'TP53I13	295.48	354.078	368.593
hsa-miR-182-4373271	0.0822755	0.039396	0.0140455	'CNKSR1	324.568	370.518	426.029
hsa-miR-182-4373271	0.0822755	0.039396	0.0140455	'MGST1	1099.78	2186.44	2370.51
hsa-miR-182-4373271	0.0822755	0.039396	0.0140455	'PRKCB1	321.27	401.19	517.732
hsa-miR-182-4373271	0.0822755	0.039396	0.0140455	'BTBD11	225.402	288.332	388.264
hsa-miR-182-4373271	0.0822755	0.039396	0.0140455	'ANG	186.537	351.405	366.96
hsa-miR-182-4373271	0.0822755	0.039396	0.0140455	'CD79B	189.301	255.597	371.45
hsa-miR-182-4373271	0.0822755	0.039396	0.0140455	'ZNF706	1963.85	2119.7	2418.86
hsa-miR-182-4373271	0.0822755	0.039396	0.0140455	'MET	563.62	869.901	887.495
hsa-miR-182-4373271	0.0822755	0.039396	0.0140455	'AATK	407.212	657.491	661.218
hsa-miR-182-4373271	0.0822755	0.039396	0.0140455	'SLCO2B1	882.386	937.607	1069.35
hsa-miR-182-4373271	0.0822755	0.039396	0.0140455	'PIP5K1B	826.169	966.053	960.599
hsa-miR-182-4373271	0.0822755	0.039396	0.0140455	'ASXL2	1119.48	1254.03	1247.68
hsa-miR-182-4373271	0.0822755	0.039396	0.0140455	'CAPN1	474.888	502.202	582.4
hsa-miR-182-4373271	0.0822755	0.039396	0.0140455	'PKIB	310.096	958.272	897.871
hsa-miR-187-4373111	0.00301954	0.00193035	0.000320742	'DGKZ	530.409	744.597	1057.55
hsa-miR-187-4373111	0.00301954	0.00193035	0.000320742	'TYW1	1200.12	1234.48	1290.2
hsa-miR-187-4373111	0.00301954	0.00193035	0.000320742	'S100A4	991.033	1202.46	1486.08
hsa-miR-187-4373111	0.00301954	0.00193035	0.000320742	'CYP8B1	239.717	266.671	311.873
hsa-miR-187-4373111	0.00301954	0.00193035	0.000320742	'NOTCH4	505.002	695.71	863.062
hsa-miR-187-4373111	0.00301954	0.00193035	0.000320742	'BTBD9	515.441	567.805	744.541
hsa-miR-187-4373111	0.00301954	0.00193035	0.000320742	'DUS1L	790.756	898.152	970.603
hsa-miR-187-4373111	0.00301954	0.00193035	0.000320742	'ART1	269.413	285.261	385.131
hsa-miR-187-4373111	0.00301954	0.00193035	0.000320742	'CASP8	471.826	485.447	606.349
hsa-miR-187-4373111	0.00301954	0.00193035	0.000320742	'UCHL1	2548.04	2879.72	3025.31
hsa-miR-187-4373111	0.00301954	0.00193035	0.000320742	'EML2	323.4	499.301	558.406
hsa-miR-187-4373111	0.00301954	0.00193035	0.000320742	'NDRG3	922.093	1256.65	1350.63
hsa-miR-18a-4373118	0.0135312	0.00757792	0.00250099	'RIPK3	221.385	298.44	359.74
hsa-miR-18a-4373118	0.0135312	0.00757792	0.00250099	'PLLP	326.418	458.776	584.852
hsa-miR-18a-4373118	0.0135312	0.00757792	0.00250099	'TOR1B	947.624	1036.51	1098.6
hsa-miR-18a-4373118	0.0135312	0.00757792	0.00250099	'AQP1	980.217	2020.88	3147.1
hsa-miR-18a-4373118	0.0135312	0.00757792	0.00250099	'SFTPB	284.095	372.161	429.865
hsa-miR-18a-4373118	0.0135312	0.00757792	0.00250099	'SREBF1	586.13	710.916	861.261
hsa-miR-18a-4373118	0.0135312	0.00757792	0.00250099	'TSPAN9	463.458	543.268	590.191
hsa-miR-18a-4373118	0.0135312	0.00757792	0.00250099	'PEX16	1247.27	1439.31	1539.04
hsa-miR-18a-4373118	0.0135312	0.00757792	0.00250099	'RPS6KA5	537.97	589.319	663.457
hsa-miR-18a-4373118	0.0135312	0.00757792	0.00250099	'HAGH	564.382	604.532	623.98
hsa-miR-18a-4373118	0.0135312	0.00757792	0.00250099	'RASSF3	1044.36	1108.08	1204.1
hsa-miR-18a-4373118	0.0135312	0.00757792	0.00250099	'DACT2	599.845	795.397	885.689
hsa-miR-18a-4373118	0.0135312	0.00757792	0.00250099	'DAK	319.24	489.009	565.641
hsa-miR-18a-4373118	0.0135312	0.00757792	0.00250099	'SLC26A11	886.65	1132.12	1239.68
hsa-miR-18a-4373118	0.0135312	0.00757792	0.00250099	'C12orf34	366.736	542.841	608.463
hsa-miR-18a-4373118	0.0135312	0.00757792	0.00250099	'USP35	336.788	395.007	503.552
hsa-miR-18a-4373118	0.0135312	0.00757792	0.00250099	'ITGA2	352.08	462.777	498.224
hsa-miR-18a-4373118	0.0135312	0.00757792	0.00250099	'PIK3C2A	1174.4	1259.72	1461.05
hsa-miR-18a-4373118	0.0135312	0.00757792	0.00250099	'LCK	88.527	159.925	347.053
hsa-miR-18a-4373118	0.0135312	0.00757792	0.00250099	'CCPG1	539.058	833.678	893.972
hsa-miR-18a-4373118	0.0135312	0.00757792	0.00250099	'HIVEP2	379.206	512.953	533.947
hsa-miR-18a-4373118	0.0135312	0.00757792	0.00250099	'MAGI3	891.873	917.555	1005.81
hsa-miR-18a-4373118	0.0135312	0.00757792	0.00250099	'FBP1	357.557	648.512	678.6
hsa-miR-18a-4373118	0.0135312	0.00757792	0.00250099	'TRADD	182.775	405.04	426.91
hsa-miR-18a-4373118	0.0135312	0.00757792	0.00250099	'ANXA13	117.365	182.341	473.388
hsa-miR-18a-4373118	0.0135312	0.00757792	0.00250099	'ABCC3	330.721	717.374	753.159
hsa-miR-18a-4373118	0.0135312	0.00757792	0.00250099	'PLA2G1B	3332.22	21011	22412.9
hsa-miR-21-4373090	0.111692	0.10573	0.0496553	'C16orf5	533.323	548.036	665.103
hsa-miR-21-4373090	0.111692	0.10573	0.0496553	'EGLN1	1313.35	1309.31	1430.51
hsa-miR-21-4373090	0.111692	0.10573	0.0496553	'PPP1CB	3400.98	3388.22	3536.03
hsa-miR-21-4373090	0.111692	0.10573	0.0496553	'EIF2C2	1304.25	1285.83	1424.14
hsa-miR-21-4373090	0.111692	0.10573	0.0496553	'SLC12A6	233.537	246.468	275.387
hsa-miR-21-4373090	0.111692	0.10573	0.0496553	'RNF103	1675.38	1805.07	2086.71
hsa-miR-21-4373090	0.111692	0.10573	0.0496553	'RAPGEF5	742.954	834.847	1018.03
hsa-miR-21-4373090	0.111692	0.10573	0.0496553	'SESN1	1448.2	1658.81	2056.28
hsa-miR-21-4373090	0.111692	0.10573	0.0496553	'HPGD	924.303	862.203	1116.72
hsa-miR-21-4373090	0.111692	0.10573	0.0496553	'LTV1	1096.36	1075.82	1158.16
hsa-miR-21-4373090	0.111692	0.10573	0.0496553	'CASR	204.852	307.658	427.935
hsa-miR-21-4373090	0.111692	0.10573	0.0496553	'TMEM39A	1201.63	1275.77	1360.72
hsa-miR-21-4373090	0.111692	0.10573	0.0496553	'LYST	518.378	663.674	828.757
hsa-miR-21-4373090	0.111692	0.10573	0.0496553	'NPAL2	505.531	597.138	697.065
hsa-miR-21-4373090	0.111692	0.10573	0.0496553	'PLLP	326.418	458.776	584.852
hsa-miR-214-4373085	0.868096	0.44785	0.198903	'TFF3	856.196	1724.83	2200.5
hsa-miR-214-4373085	0.868096	0.44785	0.198903	'TMPRSS6	383.626	555.327	645.265
hsa-miR-214-4373085	0.868096	0.44785	0.198903	'LYSMD2	1627.27	2113.03	2361.5
hsa-miR-214-4373085	0.868096	0.44785	0.198903	'HAGH	564.382	604.532	623.98
hsa-miR-214-4373085	0.868096	0.44785	0.198903	'DBNDD2	716.916	809.072	875.85
hsa-miR-214-4373085	0.868096	0.44785	0.198903	'NPLOC4	800.895	950.404	1020.68
hsa-miR-214-4373085	0.868096	0.44785	0.198903	'PGF	1669.47	2240.43	2664.92
hsa-miR-214-4373085	0.868096	0.44785	0.198903	'LAIR1	592.26	657.689	708.219
hsa-miR-214-4373085	0.868096	0.44785	0.198903	'KLC4	910.261	1057.77	1113.49
hsa-miR-214-4373085	0.868096	0.44785	0.198903	'NMB	296.842	383.715	416.148
hsa-miR-214-4373085	0.868096	0.44785	0.198903	'MSI2	416.933	502.014	578.261
hsa-miR-214-4373085	0.868096	0.44785	0.198903	'CD37	99.99	188.867	270.307
hsa-miR-214-4373085	0.868096	0.44785	0.198903	'KIFC2	210.289	408.036	476.607
hsa-miR-214-4373085	0.868096	0.44785	0.198903	'FAM63A	869.071	1067.61	1256.08
hsa-miR-214-4373085	0.868096	0.44785	0.198903	'C1QTNF5	1434.16	1535.81	1569.29
hsa-miR-214-4373085	0.868096	0.44785	0.198903	'CD48	326.525	519.986	719.763
hsa-miR-214-4373085	0.868096	0.44785	0.198903	'SPR	576.869	780.898	839
hsa-miR-214-4373085	0.868096	0.44785	0.198903	'IFRD2	820.327	1066.79	1133.5
hsa-miR-214-4373085	0.868096	0.44785	0.198903	'C1orf142	626.336	670.604	719.471
hsa-miR-214-4373085	0.868096	0.44785	0.198903	'DNAJB13	198.488	299.571	326.243
hsa-miR-214-4373085	0.868096	0.44785	0.198903	'CD79A	209.839	326.986	476.011
hsa-miR-214-4373085	0.868096	0.44785	0.198903	'CYB561	682.022	1260.53	1370.75
hsa-miR-214-4373085	0.868096	0.44785	0.198903	'C9orf98	540.738	620.596	635.683
hsa-miR-214-4373085	0.868096	0.44785	0.198903	'IL16	368.564	485.072	506.986
hsa-miR-214-4373085	0.868096	0.44785	0.198903	'SUPT6H	559.292	600.222	656.397
hsa-miR-214-4373085	0.868096	0.44785	0.198903	'DGKZ	530.409	744.597	1057.55
hsa-miR-214-4373085	0.868096	0.44785	0.198903	'HCLS1	611.612	758.577	977.571
hsa-miR-214-4373085	0.868096	0.44785	0.198903	'DHCR7	579.612	591.696	609.933
hsa-miR-214-4373085	0.868096	0.44785	0.198903	'IQSEC2	420.612	550.869	748.459
hsa-miR-214-4373085	0.868096	0.44785	0.198903	'KIFC3	210.779	322.67	334.409
hsa-miR-214-4373085	0.868096	0.44785	0.198903	'PEX14	527.193	601.357	609.101
hsa-miR-214-4373085	0.868096	0.44785	0.198903	'FBP1	357.557	648.512	678.6
hsa-miR-214-4373085	0.868096	0.44785	0.198903	'AQP8	756.922	2681.6	2876.33
hsa-miR-214-4373085	0.868096	0.44785	0.198903	'TRADD	182.775	405.04	426.91
hsa-miR-214-4373085	0.868096	0.44785	0.198903	'DHRS4	1227.54	1302.35	1434.39
hsa-miR-214-4373085	0.868096	0.44785	0.198903	'KIAA0664	635.611	1206.11	1234.98
hsa-miR-214-4373085	0.868096	0.44785	0.198903	'RALGPS1	475.635	700.798	711.576
hsa-miR-214-4373085	0.868096	0.44785	0.198903	'WIZ	805.133	827.743	875.187
hsa-miR-214-4373085	0.868096	0.44785	0.198903	'GPR6	368.066	391.043	439.31
hsa-miR-214-4373085	0.868096	0.44785	0.198903	'VAMP8	2394.76	2521.19	2815.79
hsa-miR-214-4373085	0.868096	0.44785	0.198903	'TCN2	464.712	631.475	630.87
hsa-miR-214-4373085	0.868096	0.44785	0.198903	'SLC9A1	203.744	358.094	354.316
hsa-miR-214-4373085	0.868096	0.44785	0.198903	'LONRF3	373.69	606.885	599.019
hsa-miR-214-4373085	0.868096	0.44785	0.198903	'SLC22A17	298.463	557.035	545.224
hsa-miR-214-4373085	0.868096	0.44785	0.198903	'AGPAT2	651.765	1105.32	1076.79
hsa-miR-214-4373085	0.868096	0.44785	0.198903	'MT1H	8842.28	18882	18128.8
hsa-miR-214-4373085	0.868096	0.44785	0.198903	'ARF5	2745.78	3615.58	3539.86
hsa-miR-214-4373085	0.868096	0.44785	0.198903	'APOD	347.762	413.459	647.418
hsa-miR-218-4373081	0.432236	0.241413	0.0787545	'PHC3	1754.76	1905.55	2043.48
hsa-miR-218-4373081	0.432236	0.241413	0.0787545	'ABCC6	391.457	573.836	743.732
hsa-miR-218-4373081	0.432236	0.241413	0.0787545	'WDFY1	981.827	1080.4	1153.93
hsa-miR-218-4373081	0.432236	0.241413	0.0787545	'C17orf70	412.539	479.264	528.453
hsa-miR-218-4373081	0.432236	0.241413	0.0787545	'CA2	243.29	406.871	595.861
hsa-miR-218-4373081	0.432236	0.241413	0.0787545	'TPD52	965.155	1517.91	1849.42
hsa-miR-218-4373081	0.432236	0.241413	0.0787545	'TCF7	1041.26	1604.43	1937.33
hsa-miR-218-4373081	0.432236	0.241413	0.0787545	'IGF2	2503.53	3158.14	3985.32
hsa-miR-218-4373081	0.432236	0.241413	0.0787545	'CAB39L	407.277	469.344	550.596
hsa-miR-218-4373081	0.432236	0.241413	0.0787545	'PKN2	1687.15	1778.81	1824.69
hsa-miR-218-4373081	0.432236	0.241413	0.0787545	'UCHL1	2548.04	2879.72	3025.31
hsa-miR-218-4373081	0.432236	0.241413	0.0787545	'GNG7	538.612	652.403	837.91
hsa-miR-218-4373081	0.432236	0.241413	0.0787545	'APOB	199.826	261.159	369.916
hsa-miR-218-4373081	0.432236	0.241413	0.0787545	'C11orf54	1168.93	1357.8	1425.29
hsa-miR-218-4373081	0.432236	0.241413	0.0787545	'SFRS2IP	1237.02	1406.42	1464.32
hsa-miR-218-4373081	0.432236	0.241413	0.0787545	'RAPGEF5	742.954	834.847	1018.03
hsa-miR-218-4373081	0.432236	0.241413	0.0787545	'LRCH3	512.68	717.028	780.096
hsa-miR-218-4373081	0.432236	0.241413	0.0787545	'PAPPA2	319.55	372.374	484.896
hsa-miR-218-4373081	0.432236	0.241413	0.0787545	'SUMF2	605.027	873.131	954.7
hsa-miR-218-4373081	0.432236	0.241413	0.0787545	'ZNF434	1131.4	1168.64	1271.79
hsa-miR-218-4373081	0.432236	0.241413	0.0787545	'IL16	368.564	485.072	506.986
hsa-miR-218-4373081	0.432236	0.241413	0.0787545	'SERPINI1	921.324	1674.14	1722.49
hsa-miR-218-4373081	0.432236	0.241413	0.0787545	'FAM101B	1223.27	1308.76	1787.85
hsa-miR-218-4373081	0.432236	0.241413	0.0787545	'ZNF583	384.161	393.755	448.291
hsa-miR-218-4373081	0.432236	0.241413	0.0787545	'VPS53	497.027	520.411	655.463
hsa-miR-218-4373081	0.432236	0.241413	0.0787545	'ZFP91	1516.82	1565.56	1851.08
hsa-miR-218-4373081	0.432236	0.241413	0.0787545	'RALGPS1	475.635	700.798	711.576
hsa-miR-25-4373071	0.0589023	0.0542959	0.026783	'STAG2	3095.22	3132.5	3356.5
hsa-miR-25-4373071	0.0589023	0.0542959	0.026783	'PTPRC	281.425	374.944	886.084
hsa-miR-25-4373071	0.0589023	0.0542959	0.026783	'C1orf210	640.756	686.426	1074.55
hsa-miR-25-4373071	0.0589023	0.0542959	0.026783	'ZCCHC4	376.735	400.116	491.344
hsa-miR-25-4373071	0.0589023	0.0542959	0.026783	'ZNF430	1103.23	1139.24	1276.24
hsa-miR-25-4373071	0.0589023	0.0542959	0.026783	'FZD6	1413.9	1415.65	1480.11
hsa-miR-25-4373071	0.0589023	0.0542959	0.026783	'RNF103	1675.38	1805.07	2086.71
hsa-miR-25-4373071	0.0589023	0.0542959	0.026783	'NFIA	1241.01	1231.81	1383.93
hsa-miR-25-4373071	0.0589023	0.0542959	0.026783	'PPIC	1862.33	1787.66	2533.71
hsa-miR-25-4373071	0.0589023	0.0542959	0.026783	'TSPAN31	1407.64	1316.29	1865.44
hsa-miR-25-4373071	0.0589023	0.0542959	0.026783	'TAGAP	108.994	190.498	295.6
hsa-miR-25-4373071	0.0589023	0.0542959	0.026783	'EXOSC6	612.96	505.724	975.056
hsa-miR-25-4373071	0.0589023	0.0542959	0.026783	'LAMP2	1422.14	1613.55	1815.31
hsa-miR-25-4373071	0.0589023	0.0542959	0.026783	'DOCK9	606.116	548.104	770.965
hsa-miR-25-4373071	0.0589023	0.0542959	0.026783	'PITPNC1	362.849	460.431	555.111
hsa-miR-25-4373071	0.0589023	0.0542959	0.026783	'CAMK1D	720.218	839.049	936.064
hsa-miR-25-4373071	0.0589023	0.0542959	0.026783	'MAN2A1	1493.96	1759.13	1966.85
hsa-miR-296-4373066	0.0355565	0.0153375	0.00881288	'PRKCSH	1641.78	1862.16	1931.16
hsa-miR-296-4373066	0.0355565	0.0153375	0.00881288	'ZFYVE19	364.662	444.54	468.56
hsa-miR-296-4373066	0.0355565	0.0153375	0.00881288	'YIPF2	444.977	648.345	707.067
hsa-miR-296-4373066	0.0355565	0.0153375	0.00881288	'ADRBK1	1467.93	1935.28	2069.25
hsa-miR-296-4373066	0.0355565	0.0153375	0.00881288	'RPS6KA4	371.281	448.309	476.418
hsa-miR-296-4373066	0.0355565	0.0153375	0.00881288	'IFRD2	820.327	1066.79	1133.5
hsa-miR-296-4373066	0.0355565	0.0153375	0.00881288	'GSDMDC1	255.162	324.804	342.22
hsa-miR-296-4373066	0.0355565	0.0153375	0.00881288	'FGFR1	1088.1	1159.64	1189.19
hsa-miR-296-4373066	0.0355565	0.0153375	0.00881288	'CD8A	281.913	489.003	537.635
hsa-miR-296-4373066	0.0355565	0.0153375	0.00881288	'RAB11FIP5	583.764	657.552	674.296
hsa-miR-296-4373066	0.0355565	0.0153375	0.00881288	'NUMBL	2419.41	3471.72	3698.2
hsa-miR-296-4373066	0.0355565	0.0153375	0.00881288	'RPN1	2063.97	2477.71	2662.78
hsa-miR-296-4373066	0.0355565	0.0153375	0.00881288	'DACT2	599.845	795.397	885.689
hsa-miR-296-4373066	0.0355565	0.0153375	0.00881288	'SH3BP2	265.444	382.53	405.732
hsa-miR-296-4373066	0.0355565	0.0153375	0.00881288	'EPS8L2	181.233	286.702	336.294
hsa-miR-296-4373066	0.0355565	0.0153375	0.00881288	'SEMA4B	668.917	975.181	1029.41
hsa-miR-296-4373066	0.0355565	0.0153375	0.00881288	'PEX16	1247.27	1439.31	1539.04
hsa-miR-296-4373066	0.0355565	0.0153375	0.00881288	'FAM117A	1724.56	1914.61	2014.54
hsa-miR-296-4373066	0.0355565	0.0153375	0.00881288	'ARHGEF1	243.73	431.159	457.207
hsa-miR-296-4373066	0.0355565	0.0153375	0.00881288	'PRSS8	808.82	1100.61	1135.06
hsa-miR-296-4373066	0.0355565	0.0153375	0.00881288	'ZDHHC8	574.601	645.109	688.048
hsa-miR-296-4373066	0.0355565	0.0153375	0.00881288	'RFX1	1263.21	1437.62	1451.84
hsa-miR-296-4373066	0.0355565	0.0153375	0.00881288	'PLEC1	166.941	230.613	235.558
hsa-miR-296-4373066	0.0355565	0.0153375	0.00881288	'CRYL1	609.676	895.909	917.371
hsa-miR-296-4373066	0.0355565	0.0153375	0.00881288	'PPP1R16A	416.079	512.478	580.075
hsa-miR-296-4373066	0.0355565	0.0153375	0.00881288	'CCDC57	316.135	467.176	475.884
hsa-miR-296-4373066	0.0355565	0.0153375	0.00881288	'KIAA0664	635.611	1206.11	1234.98
hsa-miR-296-4373066	0.0355565	0.0153375	0.00881288	'RAMP3	401.255	640.018	814.898
hsa-miR-296-4373066	0.0355565	0.0153375	0.00881288	'PGF	1669.47	2240.43	2664.92
hsa-miR-296-4373066	0.0355565	0.0153375	0.00881288	'KAZALD1	243.357	317.638	319.953
hsa-miR-296-4373066	0.0355565	0.0153375	0.00881288	'PKP3	318.767	504.873	510.539
hsa-miR-296-4373066	0.0355565	0.0153375	0.00881288	'ST14	555.364	676.542	773.344
hsa-miR-296-4373066	0.0355565	0.0153375	0.00881288	'TNFRSF14	241.165	300.47	348.184
hsa-miR-296-4373066	0.0355565	0.0153375	0.00881288	'EPN1	263.262	372.837	462.412
hsa-miR-296-4373066	0.0355565	0.0153375	0.00881288	'BTBD14B	308.222	417.541	416.205
hsa-miR-296-4373066	0.0355565	0.0153375	0.00881288	'PTPRN2	941.698	1254.45	1544.83
hsa-miR-296-4373066	0.0355565	0.0153375	0.00881288	'PTCRA	366.86	485.12	480.558
hsa-miR-296-4373066	0.0355565	0.0153375	0.00881288	'NELF	656.824	791.196	781.262
hsa-miR-296-4373066	0.0355565	0.0153375	0.00881288	'PLA2G4B	631.769	971.274	942.352
hsa-miR-296-4373066	0.0355565	0.0153375	0.00881288	'MAPK13	631.687	1081.15	1042.29
hsa-miR-296-4373066	0.0355565	0.0153375	0.00881288	'MIDN	699.773	839.663	827.508
hsa-miR-296-4373066	0.0355565	0.0153375	0.00881288	'SREBF1	586.13	710.916	861.261
hsa-miR-296-4373066	0.0355565	0.0153375	0.00881288	'EPHA10	219.975	269.41	329.43
hsa-miR-296-4373066	0.0355565	0.0153375	0.00881288	'HRBL	182.887	226.688	281.152
hsa-miR-296-4373066	0.0355565	0.0153375	0.00881288	'FAM3A	415.546	625.37	598.128
hsa-miR-296-4373066	0.0355565	0.0153375	0.00881288	'S100A4	991.033	1202.46	1486.08
hsa-miR-296-4373066	0.0355565	0.0153375	0.00881288	'LRRFIP2	206.088	232.581	228.036
hsa-miR-296-4373066	0.0355565	0.0153375	0.00881288	'CTDSP1	1586.11	2051.63	1970.89
hsa-miR-296-4373066	0.0355565	0.0153375	0.00881288	'DHCR7	579.612	591.696	609.933
hsa-miR-296-4373066	0.0355565	0.0153375	0.00881288	'RAMP1	934.517	1836.94	1665.78
hsa-miR-296-4373066	0.0355565	0.0153375	0.00881288	'TNFAIP2	587.222	740.212	710.615
hsa-miR-296-4373066	0.0355565	0.0153375	0.00881288	'PACS2	662.121	801.86	773.62
hsa-miR-296-4373066	0.0355565	0.0153375	0.00881288	'UNC13B	2252.33	2887.7	2743.52
hsa-miR-299-5p-4373188	0.021993	0.0178109	0.00621306	'ZNF434	1131.4	1168.64	1271.79
hsa-miR-299-5p-4373188	0.021993	0.0178109	0.00621306	'SPIB	216.814	259.725	436.09
hsa-miR-299-5p-4373188	0.021993	0.0178109	0.00621306	'C1orf210	640.756	686.426	1074.55
hsa-miR-299-5p-4373188	0.021993	0.0178109	0.00621306	'GAPVD1	915.174	924.33	1033.48
hsa-miR-299-5p-4373188	0.021993	0.0178109	0.00621306	'CA2	243.29	406.871	595.861
hsa-miR-299-5p-4373188	0.021993	0.0178109	0.00621306	'PLEKHA1	1302.61	1464.42	1647.75
hsa-miR-299-5p-4373188	0.021993	0.0178109	0.00621306	'SLC2A9	345.866	347.115	439.423
hsa-miR-299-5p-4373188	0.021993	0.0178109	0.00621306	'NFKB1	986.438	1092.61	1192.33
hsa-miR-299-5p-4373188	0.021993	0.0178109	0.00621306	'PCYT1B	885.386	1047.03	1191.12
hsa-miR-299-5p-4373188	0.021993	0.0178109	0.00621306	'PPIC	1862.33	1787.66	2533.71
hsa-miR-299-5p-4373188	0.021993	0.0178109	0.00621306	'SIPA1L2	802.486	921.705	1002.45
hsa-miR-299-5p-4373188	0.021993	0.0178109	0.00621306	'GRIN2C	296.532	365.554	408.224
hsa-miR-299-5p-4373188	0.021993	0.0178109	0.00621306	'FAM3B	2125.01	3548.83	4248.92
hsa-miR-299-5p-4373188	0.021993	0.0178109	0.00621306	'IPO13	666.157	824.134	901.635
hsa-miR-299-5p-4373188	0.021993	0.0178109	0.00621306	'CRIP1	361.692	341.293	436.479
hsa-miR-301-4373064	0.16769	0.0961646	0.0388544	'PCYT1B	885.386	1047.03	1191.12
hsa-miR-301-4373064	0.16769	0.0961646	0.0388544	'ROGDI	748.053	852.62	946.72
hsa-miR-301-4373064	0.16769	0.0961646	0.0388544	'PRRG4	277.94	375.066	470.95
hsa-miR-301-4373064	0.16769	0.0961646	0.0388544	'RAI2	758.808	870.701	988.935
hsa-miR-301-4373064	0.16769	0.0961646	0.0388544	'ARHGEF5	572.825	704.196	778.977
hsa-miR-301-4373064	0.16769	0.0961646	0.0388544	'MAP2K1	1495.38	1673.89	1768.7
hsa-miR-301-4373064	0.16769	0.0961646	0.0388544	'RPS6KA5	537.97	589.319	663.457
hsa-miR-301-4373064	0.16769	0.0961646	0.0388544	'SIRT6	655.166	714.477	803.436
hsa-miR-301-4373064	0.16769	0.0961646	0.0388544	'UPK1B	346.01	1280.16	1636.58
hsa-miR-301-4373064	0.16769	0.0961646	0.0388544	'AMPD3	503.686	608.533	808.311
hsa-miR-301-4373064	0.16769	0.0961646	0.0388544	'SPATA2	438.193	491.788	598.435
hsa-miR-301-4373064	0.16769	0.0961646	0.0388544	'IL17RA	386.462	507.423	749.998
hsa-miR-301-4373064	0.16769	0.0961646	0.0388544	'SESN2	545.696	624.755	799.535
hsa-miR-301-4373064	0.16769	0.0961646	0.0388544	'TGOLN2	1458.52	1813.64	1879.85
hsa-miR-301-4373064	0.16769	0.0961646	0.0388544	'MGAT4A	817.556	1167.38	1222.32
hsa-miR-301-4373064	0.16769	0.0961646	0.0388544	'TSHZ1	1784.22	1811.12	1890.31
hsa-miR-301-4373064	0.16769	0.0961646	0.0388544	'GOLGA2	1102.87	1547.97	1603.33
hsa-miR-301-4373064	0.16769	0.0961646	0.0388544	'ST8SIA3	247.998	414.863	431.36
hsa-miR-301-4373064	0.16769	0.0961646	0.0388544	'DBT	1263.34	1760.55	1808.37
hsa-miR-301-4373064	0.16769	0.0961646	0.0388544	'BTD	525.365	701.637	718.149
hsa-miR-301-4373064	0.16769	0.0961646	0.0388544	'TNS1	1092.24	1655.88	1708.04
hsa-miR-301-4373064	0.16769	0.0961646	0.0388544	'ZNF430	1103.23	1139.24	1276.24
hsa-miR-301-4373064	0.16769	0.0961646	0.0388544	'MAP3K5	383.564	851.367	889.616
hsa-miR-301-4373064	0.16769	0.0961646	0.0388544	'ITK	157.073	205.381	406.215
hsa-miR-301-4373064	0.16769	0.0961646	0.0388544	'MUM1L1	418.801	460.751	648.584
hsa-miR-301-4373064	0.16769	0.0961646	0.0388544	'ZNFX1	588.916	839.574	844.873
hsa-miR-301-4373064	0.16769	0.0961646	0.0388544	'DGCR2	2074.36	2591.14	2596.52
hsa-miR-301-4373064	0.16769	0.0961646	0.0388544	'PAPD4	669.151	763.494	764.14
hsa-miR-323-4373054	0.120243	0.074408	0.0283948	'ZNF710	614.034	724.531	836.427
hsa-miR-323-4373054	0.120243	0.074408	0.0283948	'CAPN12	244.187	290.808	333.89
hsa-miR-323-4373054	0.120243	0.074408	0.0283948	'ABCA2	367.205	491.136	588.681
hsa-miR-323-4373054	0.120243	0.074408	0.0283948	'SUPT6H	559.292	600.222	656.397
hsa-miR-323-4373054	0.120243	0.074408	0.0283948	'ATP8B2	465.872	487.672	521.259
hsa-miR-323-4373054	0.120243	0.074408	0.0283948	'REG3A	286.683	434.802	531.671
hsa-miR-323-4373054	0.120243	0.074408	0.0283948	'LDB1	404.355	440.236	501.609
hsa-miR-323-4373054	0.120243	0.074408	0.0283948	'MUC6	91.919	185.69	358.315
hsa-miR-323-4373054	0.120243	0.074408	0.0283948	'EEF2K	1112.74	1209.49	1260.22
hsa-miR-323-4373054	0.120243	0.074408	0.0283948	'SLC5A5	243.795	321.124	360.802
hsa-miR-323-4373054	0.120243	0.074408	0.0283948	'FOXK1	967.215	987.609	996.698
hsa-miR-323-4373054	0.120243	0.074408	0.0283948	'BRD2	1850.54	2274.12	2451.71
hsa-miR-323-4373054	0.120243	0.074408	0.0283948	'BCL2L11	719.632	751.895	832.895
hsa-miR-323-4373054	0.120243	0.074408	0.0283948	'EGR4	175.207	278.328	301.837
hsa-miR-323-4373054	0.120243	0.074408	0.0283948	'KRT1	270.165	292.928	395.916
hsa-miR-323-4373054	0.120243	0.074408	0.0283948	'EPN3	136.603	295.702	329.541
hsa-miR-323-4373054	0.120243	0.074408	0.0283948	'TGOLN2	1458.52	1813.64	1879.85
hsa-miR-323-4373054	0.120243	0.074408	0.0283948	'CDC42BPB	1041.36	1123.12	1136.33
hsa-miR-323-4373054	0.120243	0.074408	0.0283948	'PLEKHG5	295.143	299.01	327.208
hsa-miR-323-4373054	0.120243	0.074408	0.0283948	'ARHGEF1	243.73	431.159	457.207
hsa-miR-323-4373054	0.120243	0.074408	0.0283948	'ALDH3B1	186.629	210.414	386.55
hsa-miR-323-4373054	0.120243	0.074408	0.0283948	'SHANK3	824.909	846.023	1123.61
hsa-miR-335-4373045	0.465296	0.418404	0.199864	'SLC45A3	435.235	447.969	499.204
hsa-miR-335-4373045	0.465296	0.418404	0.199864	'STAG2	3095.22	3132.5	3356.5
hsa-miR-335-4373045	0.465296	0.418404	0.199864	'MUC13	118.07	129.378	203.104
hsa-miR-335-4373045	0.465296	0.418404	0.199864	'SPRR4	778.636	828.324	1001.14
hsa-miR-335-4373045	0.465296	0.418404	0.199864	'THOC7	1715.97	1768.38	2154.53
hsa-miR-335-4373045	0.465296	0.418404	0.199864	'CREG1	4443.44	4571.54	4894.93
hsa-miR-335-4373045	0.465296	0.418404	0.199864	'NIPA2	2345.8	2352.72	2488.83
hsa-miR-335-4373045	0.465296	0.418404	0.199864	'RNF125	173.161	300.406	436.518
hsa-miR-335-4373045	0.465296	0.418404	0.199864	'SFRS4	1213.48	1305.75	1395.14
hsa-miR-335-4373045	0.465296	0.418404	0.199864	'NUDT16L1	372.509	342.925	464.399
hsa-miR-335-4373045	0.465296	0.418404	0.199864	'ITGB2	302.978	264.746	413.754
hsa-miR-335-4373045	0.465296	0.418404	0.199864	'PCDHB14	603.403	590.251	637.424
hsa-miR-335-4373045	0.465296	0.418404	0.199864	'TMEM74	235.507	193.327	340.417
hsa-miR-335-4373045	0.465296	0.418404	0.199864	'WDR32	639.697	777.437	876.378
hsa-miR-342-4373040	0.223199	0.144116	0.0995909	'SEZ6L2	1045.8	1454.59	1665.23
hsa-miR-342-4373040	0.223199	0.144116	0.0995909	'RHOH	76.263	149.759	201.207
hsa-miR-342-4373040	0.223199	0.144116	0.0995909	'TOM1L2	547.516	682.852	742.638
hsa-miR-342-4373040	0.223199	0.144116	0.0995909	'MAG	278.593	409.723	505.871
hsa-miR-342-4373040	0.223199	0.144116	0.0995909	'CALB2	314.679	389.102	418.489
hsa-miR-342-4373040	0.223199	0.144116	0.0995909	'C12orf34	366.736	542.841	608.463
hsa-miR-342-4373040	0.223199	0.144116	0.0995909	'KIAA1539	448.831	553.032	591.014
hsa-miR-342-4373040	0.223199	0.144116	0.0995909	'PTPRN2	941.698	1254.45	1544.83
hsa-miR-342-4373040	0.223199	0.144116	0.0995909	'ATN1	454.296	524.726	545.536
hsa-miR-342-4373040	0.223199	0.144116	0.0995909	'CD34	1457.84	1738.42	1816.79
hsa-miR-342-4373040	0.223199	0.144116	0.0995909	'FZR1	432.502	503.908	597.514
hsa-miR-342-4373040	0.223199	0.144116	0.0995909	'ZNF468	410.163	492.92	605.59
hsa-miR-342-4373040	0.223199	0.144116	0.0995909	'PCYT2	325.048	393.387	487.899
hsa-miR-342-4373040	0.223199	0.144116	0.0995909	'BTBD11	225.402	288.332	388.264
hsa-miR-342-4373040	0.223199	0.144116	0.0995909	'PRKAR2A	2220.26	2591.84	2624.25
hsa-miR-342-4373040	0.223199	0.144116	0.0995909	'TM7SF2	536.513	680.981	691.268
hsa-miR-342-4373040	0.223199	0.144116	0.0995909	'NR4A1	242.789	639.432	665.017
hsa-miR-342-4373040	0.223199	0.144116	0.0995909	'ATP13A2	323.23	684.974	685.964
hsa-miR-342-4373040	0.223199	0.144116	0.0995909	'CLCNKB	66.095	188.389	187.128
hsa-miR-342-4373040	0.223199	0.144116	0.0995909	'SLC39A3	365.858	633.777	629.237
hsa-miR-342-4373040	0.223199	0.144116	0.0995909	'COL11A2	420.651	505.538	697.029
hsa-miR-342-4373040	0.223199	0.144116	0.0995909	'PTPN23	604.153	736.398	729.466
hsa-miR-342-4373040	0.223199	0.144116	0.0995909	'NELF	656.824	791.196	781.262
hsa-miR-342-4373040	0.223199	0.144116	0.0995909	'GNAI2	1586.12	1734.75	1718.66
hsa-miR-345-4373039	0.0289789	0.0193992	0.0090159	'PLLP	326.418	458.776	584.852
hsa-miR-345-4373039	0.0289789	0.0193992	0.0090159	'DUSP18	374.514	580.591	766.532
hsa-miR-345-4373039	0.0289789	0.0193992	0.0090159	'ATP6V1B2	2664.67	2746.1	2853.63
hsa-miR-345-4373039	0.0289789	0.0193992	0.0090159	'TBC1D10C	80.342	197.771	301.658
hsa-miR-345-4373039	0.0289789	0.0193992	0.0090159	'FAM65A	1552.02	1668.72	1768.59
hsa-miR-345-4373039	0.0289789	0.0193992	0.0090159	'TBC1D10B	1290.55	1620.3	1854.03
hsa-miR-345-4373039	0.0289789	0.0193992	0.0090159	'GABBR2	154.572	416.538	590.747
hsa-miR-345-4373039	0.0289789	0.0193992	0.0090159	'APH1A	1659.59	2083.55	2343.71
hsa-miR-345-4373039	0.0289789	0.0193992	0.0090159	'USP20	239.995	301.193	338.404
hsa-miR-345-4373039	0.0289789	0.0193992	0.0090159	'TJP2	1046.76	1231.76	1332.49
hsa-miR-345-4373039	0.0289789	0.0193992	0.0090159	'ZNF434	1131.4	1168.64	1271.79
hsa-miR-345-4373039	0.0289789	0.0193992	0.0090159	'TRIM10	306.474	549.988	653.887
hsa-miR-345-4373039	0.0289789	0.0193992	0.0090159	'SLC35E1	834.269	1225.11	1391.08
hsa-miR-345-4373039	0.0289789	0.0193992	0.0090159	'MAN2B2	573.961	703.35	756.008
hsa-miR-345-4373039	0.0289789	0.0193992	0.0090159	'PDE4C	2428.01	2941.65	3146.46
hsa-miR-345-4373039	0.0289789	0.0193992	0.0090159	'RGS1	85.494	219.706	661.356
hsa-miR-345-4373039	0.0289789	0.0193992	0.0090159	'PTPRN	253.261	437.42	507.357
hsa-miR-345-4373039	0.0289789	0.0193992	0.0090159	'KIAA1539	448.831	553.032	591.014
hsa-miR-345-4373039	0.0289789	0.0193992	0.0090159	'ENSA	1463.62	1496.66	1617.9
hsa-miR-345-4373039	0.0289789	0.0193992	0.0090159	'EML2	323.4	499.301	558.406
hsa-miR-345-4373039	0.0289789	0.0193992	0.0090159	'KLK7	191.996	234.124	396.233
hsa-miR-345-4373039	0.0289789	0.0193992	0.0090159	'ARHGEF9	847.314	951.813	986.558
hsa-miR-345-4373039	0.0289789	0.0193992	0.0090159	'ZFP3	554.571	586.178	716.8
hsa-miR-345-4373039	0.0289789	0.0193992	0.0090159	'GATAD1	1030.83	1255.69	1326.04
hsa-miR-345-4373039	0.0289789	0.0193992	0.0090159	'TTLL12	855.419	885.458	1036.22
hsa-miR-345-4373039	0.0289789	0.0193992	0.0090159	'PCDH12	656.123	673.872	763.18
hsa-miR-345-4373039	0.0289789	0.0193992	0.0090159	'BHLHB2	371.26	487.482	1079.81
hsa-miR-345-4373039	0.0289789	0.0193992	0.0090159	'GALNT10	846.514	889.813	900.591
hsa-miR-345-4373039	0.0289789	0.0193992	0.0090159	'RAD50	393.59	422.263	429.038
hsa-miR-345-4373039	0.0289789	0.0193992	0.0090159	'IRF1	464.189	487.483	634.487
hsa-miR-345-4373039	0.0289789	0.0193992	0.0090159	'SLC7A1	1301.7	1329.96	1587.65
hsa-miR-345-4373039	0.0289789	0.0193992	0.0090159	'CLPB	371.286	486.562	503.917
hsa-miR-345-4373039	0.0289789	0.0193992	0.0090159	'IDI2	638.089	638.223	640.046
hsa-miR-345-4373039	0.0289789	0.0193992	0.0090159	'PRSS8	808.82	1100.61	1135.06
hsa-miR-369-5p-4373195	0.00463801	0.00353868	0.00156403	'ZNF706	1963.85	2119.7	2418.86
hsa-miR-369-5p-4373195	0.00463801	0.00353868	0.00156403	'C17orf56	241.341	244.545	344.337
hsa-miR-380-5p-4373021	0.00172761	0.00182221	0.000275862	'B2M	19521.8	19480.2	22160.3
hsa-miR-380-5p-4373021	0.00172761	0.00182221	0.000275862	'THBS2	2525.22	2414.55	3099.11
hsa-miR-380-5p-4373021	0.00172761	0.00182221	0.000275862	'PTP4A1	1807.15	1832.9	1999.18
hsa-miR-380-5p-4373021	0.00172761	0.00182221	0.000275862	'BACH2	503.626	481.059	559.563
hsa-miR-380-5p-4373021	0.00172761	0.00182221	0.000275862	'MDH1B	358.105	386.224	475.529
hsa-miR-380-5p-4373021	0.00172761	0.00182221	0.000275862	'C20orf108	2256.58	2563.18	3055.03
hsa-miR-382-4373019	0.18763	0.135794	0.0498411	'DHRS4	1227.54	1302.35	1434.39
hsa-miR-382-4373019	0.18763	0.135794	0.0498411	'ANGPTL1	552.198	629.352	739.644
hsa-miR-382-4373019	0.18763	0.135794	0.0498411	'GATA2	344.366	395.555	496.662
hsa-miR-382-4373019	0.18763	0.135794	0.0498411	'RGN	350.49	505.674	702.7
hsa-miR-382-4373019	0.18763	0.135794	0.0498411	'TAZ	494.641	540.613	649.002
hsa-miR-382-4373019	0.18763	0.135794	0.0498411	'FBXL3	1527.56	1705.01	1894.81
hsa-miR-382-4373019	0.18763	0.135794	0.0498411	'SLC22A5	866.371	993.662	1129.29
hsa-miR-382-4373019	0.18763	0.135794	0.0498411	'PCYT1B	885.386	1047.03	1191.12
hsa-miR-382-4373019	0.18763	0.135794	0.0498411	'ITM2A	4425.99	4789.09	6126.45
hsa-miR-382-4373019	0.18763	0.135794	0.0498411	'NDRG2	1307.46	1560.9	1782.67
hsa-miR-382-4373019	0.18763	0.135794	0.0498411	'PLCG2	504.703	638.296	749.836
hsa-miR-382-4373019	0.18763	0.135794	0.0498411	'HR	433.245	450.791	570.986
hsa-miR-382-4373019	0.18763	0.135794	0.0498411	'STAT4	552.609	728.966	832.239
hsa-miR-382-4373019	0.18763	0.135794	0.0498411	'EEF2K	1112.74	1209.49	1260.22
hsa-miR-382-4373019	0.18763	0.135794	0.0498411	'WHSC2	542.571	638.742	687.821
hsa-miR-382-4373019	0.18763	0.135794	0.0498411	'GRK5	597.614	595.839	685.221
hsa-miR-382-4373019	0.18763	0.135794	0.0498411	'EGLN1	1313.35	1309.31	1430.51
hsa-miR-382-4373019	0.18763	0.135794	0.0498411	'KCNMA1	893.505	1480.06	1668.53
hsa-miR-382-4373019	0.18763	0.135794	0.0498411	'NFIA	1241.01	1231.81	1383.93
hsa-miR-382-4373019	0.18763	0.135794	0.0498411	'RHCE	119.929	107.429	288.847
hsa-miR-382-4373019	0.18763	0.135794	0.0498411	'LPXN	759.281	1064.73	1153.55
hsa-miR-409-5p-4373197	0.0028339	0.00248117	0.00100069	'CXCL9	279.691	302.526	424.775
hsa-miR-409-5p-4373197	0.0028339	0.00248117	0.00100069	'ART1	269.413	285.261	385.131
hsa-miR-409-5p-4373197	0.0028339	0.00248117	0.00100069	'KLHL18	692.274	720.303	777.33
hsa-miR-409-5p-4373197	0.0028339	0.00248117	0.00100069	'SLC12A1	121.034	147.318	199.881
hsa-miR-409-5p-4373197	0.0028339	0.00248117	0.00100069	'REPS2	327.13	437.233	592.878
hsa-miR-409-5p-4373197	0.0028339	0.00248117	0.00100069	'CD79A	209.839	326.986	476.011
hsa-miR-409-5p-4373197	0.0028339	0.00248117	0.00100069	'FGD2	1010.98	948.092	1429
hsa-miR-409-5p-4373197	0.0028339	0.00248117	0.00100069	'CLK2	1568.5	1667.59	1779.28
hsa-miR-409-5p-4373197	0.0028339	0.00248117	0.00100069	'XK	292.63	359.487	425.72
hsa-miR-409-5p-4373197	0.0028339	0.00248117	0.00100069	'SIPA1L2	802.486	921.705	1002.45
hsa-miR-432-4373280	0.162725	0.119586	0.0366551	'SCNN1A	213.687	292.735	429.762
hsa-miR-432-4373280	0.162725	0.119586	0.0366551	'LDB1	404.355	440.236	501.609
hsa-miR-432-4373280	0.162725	0.119586	0.0366551	'S100A9	415.836	545.99	767.017
hsa-miR-432-4373280	0.162725	0.119586	0.0366551	'BCAN	539.196	577.241	661.602
hsa-miR-432-4373280	0.162725	0.119586	0.0366551	'MAZ	1029.14	1091.68	1245.08
hsa-miR-432-4373280	0.162725	0.119586	0.0366551	'PGLYRP4	341.264	405.938	565.566
hsa-miR-432-4373280	0.162725	0.119586	0.0366551	'ZNF23	193.375	223.155	306.429
hsa-miR-432-4373280	0.162725	0.119586	0.0366551	'CSNK1D	998.597	1137.85	1293.19
hsa-miR-432-4373280	0.162725	0.119586	0.0366551	'ROD1	1312.18	1325.32	1380
hsa-miR-432-4373280	0.162725	0.119586	0.0366551	'C9orf16	840.322	842.593	852.114
hsa-miR-432-4373280	0.162725	0.119586	0.0366551	'CPA3	395.538	716.039	1057.87
hsa-miR-432-4373280	0.162725	0.119586	0.0366551	'RIPK3	221.385	298.44	359.74
hsa-miR-432-4373280	0.162725	0.119586	0.0366551	'CEP72	154.594	156.902	187.275
hsa-miR-432-4373280	0.162725	0.119586	0.0366551	'DENND1C	308.774	438.341	524.706
hsa-miR-432-4373280	0.162725	0.119586	0.0366551	'ADCK1	398.519	510.225	580.4
hsa-miR-432-4373280	0.162725	0.119586	0.0366551	'PPM1K	302.01	481.655	584.12
hsa-miR-432-4373280	0.162725	0.119586	0.0366551	'GRK5	597.614	595.839	685.221
hsa-miR-432-4373280	0.162725	0.119586	0.0366551	'EPB41	715.326	836.557	899.457
hsa-miR-432-4373280	0.162725	0.119586	0.0366551	'BACE2	933.949	1232.94	1374.79
hsa-miR-432-4373280	0.162725	0.119586	0.0366551	'DENND4B	987.027	976.65	1183.53
hsa-miR-432-4373280	0.162725	0.119586	0.0366551	'SPIN3	404.38	487.38	519.936
hsa-miR-484-4381032	0.805393	0.269048	0.142775	'FXYD3	720.54	1072.82	1160.43
hsa-miR-484-4381032	0.805393	0.269048	0.142775	'CACNA1D	673.263	856.297	894.817
hsa-miR-484-4381032	0.805393	0.269048	0.142775	'DNAJB13	198.488	299.571	326.243
hsa-miR-484-4381032	0.805393	0.269048	0.142775	'CCKBR	389.601	592.467	631.3
hsa-miR-484-4381032	0.805393	0.269048	0.142775	'RASGRP2	75.584	198.772	251.692
hsa-miR-484-4381032	0.805393	0.269048	0.142775	'SREBF2	271.496	413.544	476.529
hsa-miR-484-4381032	0.805393	0.269048	0.142775	'ORMDL3	965.99	1431.66	1462.29
hsa-miR-484-4381032	0.805393	0.269048	0.142775	'DTX1	310.315	816.85	849.718
hsa-miR-484-4381032	0.805393	0.269048	0.142775	'MEN1	1008.76	1196.75	1208.27
hsa-miR-484-4381032	0.805393	0.269048	0.142775	'CLK3	657.208	795.539	803.46
hsa-miR-484-4381032	0.805393	0.269048	0.142775	'IL22RA1	284.03	1251.88	1296.45
hsa-miR-484-4381032	0.805393	0.269048	0.142775	'PEX16	1247.27	1439.31	1539.04
hsa-miR-484-4381032	0.805393	0.269048	0.142775	'TFF3	856.196	1724.83	2200.5
hsa-miR-484-4381032	0.805393	0.269048	0.142775	'RAB17	407.478	528.235	528.486
hsa-miR-484-4381032	0.805393	0.269048	0.142775	'THRA	460.914	547.022	545.471
hsa-miR-484-4381032	0.805393	0.269048	0.142775	'COQ4	532.887	719.02	715.613
hsa-miR-484-4381032	0.805393	0.269048	0.142775	'GPR172A	365.979	402.916	425.687
hsa-miR-484-4381032	0.805393	0.269048	0.142775	'SHB	427.779	585.43	575.436
hsa-miR-484-4381032	0.805393	0.269048	0.142775	'HDAC11	493.713	755.157	734.638
hsa-miR-484-4381032	0.805393	0.269048	0.142775	'DBNDD2	716.916	809.072	875.85
hsa-miR-484-4381032	0.805393	0.269048	0.142775	'TCL1A	206.563	587.32	863.336
hsa-miR-484-4381032	0.805393	0.269048	0.142775	'PGF	1669.47	2240.43	2664.92
hsa-miR-484-4381032	0.805393	0.269048	0.142775	'ARF5	2745.78	3615.58	3539.86
hsa-miR-484-4381032	0.805393	0.269048	0.142775	'DNPEP	706.898	788.263	850.633
hsa-miR-484-4381032	0.805393	0.269048	0.142775	'BZRAP1	228.438	468.81	444.939
hsa-miR-484-4381032	0.805393	0.269048	0.142775	'PLCXD2	200.46	340.054	319.013
hsa-miR-484-4381032	0.805393	0.269048	0.142775	'ADORA1	155.528	397.249	358.625
hsa-miR-484-4381032	0.805393	0.269048	0.142775	'PIM3	899.977	1074.8	1241.66
hsa-miR-484-4381032	0.805393	0.269048	0.142775	'UCK1	980.558	1074.38	1171.71
hsa-miR-484-4381032	0.805393	0.269048	0.142775	'KIAA1407	545.673	866.971	798.596
hsa-miR-484-4381032	0.805393	0.269048	0.142775	'FLOT1	2405.43	2791.59	2705.2
hsa-miR-484-4381032	0.805393	0.269048	0.142775	'UNC13B	2252.33	2887.7	2743.52
hsa-miR-484-4381032	0.805393	0.269048	0.142775	'C9orf86	670.055	825.775	789.439
hsa-miR-484-4381032	0.805393	0.269048	0.142775	'HRBL	182.887	226.688	281.152
hsa-miR-484-4381032	0.805393	0.269048	0.142775	'FZR1	432.502	503.908	597.514
hsa-miR-484-4381032	0.805393	0.269048	0.142775	'SAP130	1024.97	1116.68	1093.07
hsa-miR-484-4381032	0.805393	0.269048	0.142775	'REG3G	2930.15	13648.8	10885.3
hsa-miR-484-4381032	0.805393	0.269048	0.142775	'GGA1	2665.03	2983.92	2901.23
hsa-miR-484-4381032	0.805393	0.269048	0.142775	'MAML3	495.802	875.269	774.581
hsa-miR-484-4381032	0.805393	0.269048	0.142775	'ZNF580	788.428	1391.53	1227.73
hsa-miR-489-4373214	0.000206817	0.0010199	0.00217616	'ARHGAP29	4345.2	3840.38	3151.61
hsa-miR-489-4373214	0.000206817	0.0010199	0.00217616	'EXT2	1467.19	1431.72	1378.48
hsa-miR-489-4373214	0.000206817	0.0010199	0.00217616	'BRWD1	593.349	575.589	554.98
hsa-miR-489-4373214	0.000206817	0.0010199	0.00217616	'SMARCA4	1692.19	1486.68	1248.49
hsa-miR-489-4373214	0.000206817	0.0010199	0.00217616	'OSGEP	541.211	461.728	321.544
hsa-miR-489-4373214	0.000206817	0.0010199	0.00217616	'WDR59	1276.8	1238	1196.2
hsa-miR-489-4373214	0.000206817	0.0010199	0.00217616	'POLR2L	7940.52	7225.69	6476.2
hsa-miR-489-4373214	0.000206817	0.0010199	0.00217616	'MRPS2	960.063	902.048	847.446
hsa-miR-489-4373214	0.000206817	0.0010199	0.00217616	'C11orf57	736.228	639.903	553.043
hsa-miR-489-4373214	0.000206817	0.0010199	0.00217616	'CDC23	2446.7	1917.64	1517.71
hsa-miR-489-4373214	0.000206817	0.0010199	0.00217616	'HDHD1A	1540.37	1272.19	1084.89
hsa-miR-489-4373214	0.000206817	0.0010199	0.00217616	'CCT6A	2656.5	2199.46	1885.06
hsa-miR-489-4373214	0.000206817	0.0010199	0.00217616	'TSPYL5	3500.71	2890.25	2475.45
hsa-miR-489-4373214	0.000206817	0.0010199	0.00217616	'GLB1	3158.99	3057.52	2686.84
hsa-miR-489-4373214	0.000206817	0.0010199	0.00217616	'PDGFRL	819.488	761.562	536.957
hsa-miR-489-4373214	0.000206817	0.0010199	0.00217616	'FRY	1054.4	898.449	813.65
hsa-miR-489-4373214	0.000206817	0.0010199	0.00217616	'UHRF1	2305.6	1560.85	1188.64
hsa-miR-489-4373214	0.000206817	0.0010199	0.00217616	'PHF6	1678.04	1340.19	1177.47
hsa-miR-489-4373214	0.000206817	0.0010199	0.00217616	'IPO7	2851.85	2624.91	2519.16
hsa-miR-489-4373214	0.000206817	0.0010199	0.00217616	'TIGD2	726.474	522.449	434.038
hsa-miR-489-4373214	0.000206817	0.0010199	0.00217616	'DPYSL4	242.916	145.824	104.705
hsa-miR-489-4373214	0.000206817	0.0010199	0.00217616	'TMED5	1866.29	1840.23	1565.97
hsa-miR-489-4373214	0.000206817	0.0010199	0.00217616	'OAT	3450.97	3095.5	2968.44
hsa-miR-489-4373214	0.000206817	0.0010199	0.00217616	'KIAA0090	542.589	402.668	353.512
hsa-miR-489-4373214	0.000206817	0.0010199	0.00217616	'PIK3C3	787.853	781.16	670.52
hsa-miR-489-4373214	0.000206817	0.0010199	0.00217616	'SPTLC1	2842.37	2473.43	2364.49
hsa-miR-489-4373214	0.000206817	0.0010199	0.00217616	'CLDN6	873.091	324.929	176.535
hsa-miR-489-4373214	0.000206817	0.0010199	0.00217616	'C18orf21	1004.17	1003.91	855.794
hsa-miR-489-4373214	0.000206817	0.0010199	0.00217616	'PJA1	2427.71	2429.72	2059.03
hsa-miR-489-4373214	0.000206817	0.0010199	0.00217616	'B4GALT3	1257.69	1259.36	1127.25
hsa-miR-489-4373214	0.000206817	0.0010199	0.00217616	'NXT2	999.77	756.788	697.936
hsa-miR-489-4373214	0.000206817	0.0010199	0.00217616	'PSMC6	3341.11	2397.89	2179.71
hsa-miR-489-4373214	0.000206817	0.0010199	0.00217616	'PPCS	1303.88	1312.13	1024.09
hsa-miR-489-4373214	0.000206817	0.0010199	0.00217616	'RND3	3637.95	2324.56	2030.77
hsa-miR-494-4373219	0.00391901	0.00274923	0.0011012	'TCEAL2	605.037	753.203	961.854
hsa-miR-494-4373219	0.00391901	0.00274923	0.0011012	'REPS2	327.13	437.233	592.878
hsa-miR-494-4373219	0.00391901	0.00274923	0.0011012	'ZCCHC8	1580.88	1652.54	1777.7
hsa-miR-494-4373219	0.00391901	0.00274923	0.0011012	'WWC3	1011.57	1188.72	1365.92
hsa-miR-494-4373219	0.00391901	0.00274923	0.0011012	'RNF103	1675.38	1805.07	2086.71
hsa-miR-494-4373219	0.00391901	0.00274923	0.0011012	'C19orf36	138.078	213.631	283.892
hsa-miR-494-4373219	0.00391901	0.00274923	0.0011012	'PLCH1	404.213	536.652	645.833
hsa-miR-494-4373219	0.00391901	0.00274923	0.0011012	'ADCK1	398.519	510.225	580.4
hsa-miR-494-4373219	0.00391901	0.00274923	0.0011012	'MLLT6	574.337	761.617	874.002
hsa-miR-494-4373219	0.00391901	0.00274923	0.0011012	'SKIL	183.054	238.1	503.59
hsa-miR-494-4373219	0.00391901	0.00274923	0.0011012	'STXBP5L	302.082	319.011	403.539
hsa-miR-494-4373219	0.00391901	0.00274923	0.0011012	'NMI	995.577	1044.62	1290.28
hsa-miR-494-4373219	0.00391901	0.00274923	0.0011012	'TMPRSS13	104.916	126.335	235.296
hsa-miR-494-4373219	0.00391901	0.00274923	0.0011012	'EVI2B	292.171	341.477	593.228
hsa-miR-494-4373219	0.00391901	0.00274923	0.0011012	'VPS13A	735.367	1014.31	1140.03
hsa-miR-494-4373219	0.00391901	0.00274923	0.0011012	'ADAM21	259.37	273.136	381.308
hsa-miR-494-4373219	0.00391901	0.00274923	0.0011012	'DCP1B	770.502	820.153	840.576
hsa-miR-494-4373219	0.00391901	0.00274923	0.0011012	'ZNF236	820.947	948.745	984.058
hsa-miR-494-4373219	0.00391901	0.00274923	0.0011012	'AQP3	209.425	209.83	405.469
hsa-miR-494-4373219	0.00391901	0.00274923	0.0011012	'NUP210	321.727	492.399	536.669
hsa-miR-494-4373219	0.00391901	0.00274923	0.0011012	'ZXDC	477.663	561.015	581.273
hsa-miR-494-4373219	0.00391901	0.00274923	0.0011012	'LYCAT	1450.28	1796.62	1875.03
hsa-miR-512-3p-4381034	0.000723004	0.00116278	0.00019179	'ZFYVE21	1076.56	1061.11	1093.73
hsa-miR-512-3p-4381034	0.000723004	0.00116278	0.00019179	'SLC31A1	494.384	372.841	624.249
hsa-miR-512-3p-4381034	0.000723004	0.00116278	0.00019179	'IL27RA	316.669	204.923	474.173
hsa-miR-512-3p-4381034	0.000723004	0.00116278	0.00019179	'GNL3L	267.12	214.569	317.456
hsa-miR-512-3p-4381034	0.000723004	0.00116278	0.00019179	'BLK	198.96	158.033	264.335
hsa-miR-512-3p-4381034	0.000723004	0.00116278	0.00019179	'PPARD	1078.53	994.536	1140.95
hsa-miR-512-3p-4381034	0.000723004	0.00116278	0.00019179	'NME6	483.957	453.065	555.03
hsa-miR-512-3p-4381034	0.000723004	0.00116278	0.00019179	'ALB	710.473	57.047	2433.25
hsa-miR-512-3p-4381034	0.000723004	0.00116278	0.00019179	'KIAA0892	1022.16	988.806	1173.17
hsa-miR-512-3p-4381034	0.000723004	0.00116278	0.00019179	'MYO5A	688.087	608.693	716.63
hsa-miR-512-3p-4381034	0.000723004	0.00116278	0.00019179	'FGL2	196.809	191.054	447.719
hsa-miR-512-3p-4381034	0.000723004	0.00116278	0.00019179	'HOXD1	406.635	288.913	424.192
hsa-miR-519d-4373266	0.00453219	0.00890333	0.00122167	'UBTF	697.834	665.503	722.594
hsa-miR-519d-4373266	0.00453219	0.00890333	0.00122167	'CTSK	1201.4	1116.98	1277.99
hsa-miR-519d-4373266	0.00453219	0.00890333	0.00122167	'BRMS1L	1085.98	1005.89	1173.77
hsa-miR-519d-4373266	0.00453219	0.00890333	0.00122167	'RSBN1	1320.28	1268.44	1380.55
hsa-miR-519d-4373266	0.00453219	0.00890333	0.00122167	'SYNE2	1295.79	1225.22	1380.32
hsa-miR-519d-4373266	0.00453219	0.00890333	0.00122167	'CPOX	1053.39	872.678	1304
hsa-miR-519d-4373266	0.00453219	0.00890333	0.00122167	'NME6	483.957	453.065	555.03
hsa-miR-519d-4373266	0.00453219	0.00890333	0.00122167	'TBX19	1527.32	1468.27	1665.75
hsa-miR-519d-4373266	0.00453219	0.00890333	0.00122167	'FGD5	571.155	507.748	579.884
hsa-miR-519d-4373266	0.00453219	0.00890333	0.00122167	'LTV1	1096.36	1075.82	1158.16
hsa-miR-519d-4373266	0.00453219	0.00890333	0.00122167	'RASSF2	1016.2	712.762	1035.8
hsa-miR-550-4380954	0.00371282	0.00410038	0.00182014	'SIT1	113.179	58.303	315.689
hsa-miR-550-4380954	0.00371282	0.00410038	0.00182014	'EPHA1	585.946	582.142	618.729
hsa-miR-550-4380954	0.00371282	0.00410038	0.00182014	'HMHA1	182.113	171.691	305.249
hsa-miR-550-4380954	0.00371282	0.00410038	0.00182014	'DENND4B	987.027	976.65	1183.53
hsa-miR-550-4380954	0.00371282	0.00410038	0.00182014	'TIMM22	687.361	646.528	765.08
hsa-miR-550-4380954	0.00371282	0.00410038	0.00182014	'FBXL17	501.095	511.293	708.501
hsa-miR-550-4380954	0.00371282	0.00410038	0.00182014	'HIRA	488.608	494.978	581.077
hsa-miR-550-4380954	0.00371282	0.00410038	0.00182014	'C1orf210	640.756	686.426	1074.55
hsa-miR-550-4380954	0.00371282	0.00410038	0.00182014	'C16orf5	533.323	548.036	665.103
hsa-miR-550-4380954	0.00371282	0.00410038	0.00182014	'DPYSL5	148.643	123.677	181.755
hsa-miR-550-4380954	0.00371282	0.00410038	0.00182014	'STRN3	1498.99	1426.86	1591.68
hsa-miR-7-4373014	0.0364648	0.159637	0.158906	'C9orf58	1407.93	1257.51	1257.41
hsa-miR-7-4373014	0.0364648	0.159637	0.158906	'SLBP	2899.48	1908.22	1925.9
hsa-miR-7-4373014	0.0364648	0.159637	0.158906	'CAMK2D	1263.17	1221.24	1222.02
hsa-miR-7-4373014	0.0364648	0.159637	0.158906	'RYK	1565.25	1092.6	1078.14
hsa-miR-7-4373014	0.0364648	0.159637	0.158906	'TPM3	8184.91	6579.99	6516.6
hsa-miR-7-4373014	0.0364648	0.159637	0.158906	'DHRS7B	845.694	732.437	727.173
hsa-miR-7-4373014	0.0364648	0.159637	0.158906	'KIF23	544.362	243.19	220.532
hsa-miR-7-4373014	0.0364648	0.159637	0.158906	'C1orf43	4345.09	3931.08	3969.16
hsa-miR-7-4373014	0.0364648	0.159637	0.158906	'ARID4A	587.369	495.906	504.877
hsa-miR-7-4373014	0.0364648	0.159637	0.158906	'SUSD1	773.284	709.003	715.728
hsa-miR-7-4373014	0.0364648	0.159637	0.158906	'C20orf20	663.905	506.259	522.975
hsa-miR-7-4373014	0.0364648	0.159637	0.158906	'TATDN1	2433.38	1622.22	1720.3
hsa-miR-7-4373014	0.0364648	0.159637	0.158906	'PRAF2	1030.67	817.423	789.253
hsa-miR-7-4373014	0.0364648	0.159637	0.158906	'MAP3K7IP2	1729.81	1288.51	1346.98
hsa-miR-7-4373014	0.0364648	0.159637	0.158906	'TPM3	728.476	317.286	376.996
hsa-miR-7-4373014	0.0364648	0.159637	0.158906	'CAPZB	2601.07	2389.37	2426.9
hsa-miR-7-4373014	0.0364648	0.159637	0.158906	'PDCD2	575.486	439.498	408.841
hsa-miR-7-4373014	0.0364648	0.159637	0.158906	'MXRA5	3653.78	2561.64	2305.58
hsa-miR-7-4373014	0.0364648	0.159637	0.158906	'GPC3	3081.79	1682.2	1351.46
hsa-miR-7-4373014	0.0364648	0.159637	0.158906	'BOC	1972.87	1151.59	955.473
hsa-miR-7-4373014	0.0364648	0.159637	0.158906	'KBTBD2	956.766	615.312	688.456
hsa-miR-7-4373014	0.0364648	0.159637	0.158906	'CHEK1	677.271	428.501	364.32
hsa-miR-7-4373014	0.0364648	0.159637	0.158906	'BCL2L12	653.708	387.279	310.114
hsa-miR-7-4373014	0.0364648	0.159637	0.158906	'GSTT1	647.629	513.373	471.538
hsa-miR-7-4373014	0.0364648	0.159637	0.158906	'COLEC12	1528.28	1049.2	1178.25
hsa-miR-7-4373014	0.0364648	0.159637	0.158906	'RAB32	1450.81	889.522	1043.53
hsa-miR-7-4373014	0.0364648	0.159637	0.158906	'PRIMA1	607.601	219.788	330.372
hsa-miR-7-4373014	0.0364648	0.159637	0.158906	'CNO	962.083	758.706	677.752
hsa-miR-7-4373014	0.0364648	0.159637	0.158906	'CTSC	1631.35	1164.74	1305.15
hsa-miR-7-4373014	0.0364648	0.159637	0.158906	'TRIP6	1215.54	933.707	812.008
hsa-miR-7-4373014	0.0364648	0.159637	0.158906	'ALS2	1485.65	1291.72	1207.71
hsa-miR-7-4373014	0.0364648	0.159637	0.158906	'BNC2	883.289	682.617	746.313
hsa-miR-7-4373014	0.0364648	0.159637	0.158906	'MCM6	4257.66	3010.48	2440.89
hsa-miR-7-4373014	0.0364648	0.159637	0.158906	'C20orf24	4291.54	3710.48	3899.28
hsa-miR-7-4373014	0.0364648	0.159637	0.158906	'C7orf25	545.244	355.5	267.406
hsa-miR-7-4373014	0.0364648	0.159637	0.158906	'SEPW1	10771.2	9614.91	9062.36
hsa-miR-7-4373014	0.0364648	0.159637	0.158906	'PDZD11	3566.24	3006.93	2730.69
hsa-miR-7-4373014	0.0364648	0.159637	0.158906	'CRTAP	1875.98	1600.69	1697.68
hsa-miR-7-4373014	0.0364648	0.159637	0.158906	'PSMA4	7342.69	5672.74	4778.16
hsa-miR-7-4373014	0.0364648	0.159637	0.158906	'PRRG1	641.109	450.89	523.7
hsa-miR-7-4373014	0.0364648	0.159637	0.158906	'GLO1	8083.94	6535.55	5513.14
hsa-miR-7-4373014	0.0364648	0.159637	0.158906	'ZNF654	513.344	356.581	424.021
hsa-miR-7-4373014	0.0364648	0.159637	0.158906	'SC5DL	1550.84	1466.78	1503.78
hsa-miR-92-4373013	0.938866	0.594007	0.284952	'PITPNC1	362.849	460.431	555.111
hsa-miR-92-4373013	0.938866	0.594007	0.284952	'CAMK1D	720.218	839.049	936.064
hsa-miR-92-4373013	0.938866	0.594007	0.284952	'MAN2A1	1493.96	1759.13	1966.85
hsa-miR-92-4373013	0.938866	0.594007	0.284952	'LAMP2	1422.14	1613.55	1815.31
hsa-miR-92-4373013	0.938866	0.594007	0.284952	'FLCN	216.804	298.979	350.724
hsa-miR-92-4373013	0.938866	0.594007	0.284952	'TAGAP	108.994	190.498	295.6
hsa-miR-92-4373013	0.938866	0.594007	0.284952	'UBXD4	1792.84	2233.13	2446.21
hsa-miR-92-4373013	0.938866	0.594007	0.284952	'KCNK10	201.927	225.198	267.147
hsa-miR-92-4373013	0.938866	0.594007	0.284952	'COX10	995.701	1187.41	1265.15
hsa-miR-92-4373013	0.938866	0.594007	0.284952	'RNF103	1675.38	1805.07	2086.71
hsa-miR-92-4373013	0.938866	0.594007	0.284952	'ZNF430	1103.23	1139.24	1276.24
hsa-miR-92-4373013	0.938866	0.594007	0.284952	'ZCCHC4	376.735	400.116	491.344
hsa-miR-92-4373013	0.938866	0.594007	0.284952	'PTPRC	281.425	374.944	886.084
hsa-miR-92-4373013	0.938866	0.594007	0.284952	'AGMAT	302.627	311.111	363.503
hsa-miR-92-4373013	0.938866	0.594007	0.284952	'CLK3	657.208	795.539	803.46
hsa-miR-92-4373013	0.938866	0.594007	0.284952	'MBD2	686.924	803.01	809.271
hsa-miR-92-4373013	0.938866	0.594007	0.284952	'C1orf210	640.756	686.426	1074.55
hsa-miR-96-4373010	0.000490209	0.000557808	0.000100042	'FGD2	1010.98	948.092	1429
hsa-miR-96-4373010	0.000490209	0.000557808	0.000100042	'IQCE	699.5	675.708	859.376
hsa-miR-96-4373010	0.000490209	0.000557808	0.000100042	'MTRR	935.141	918.864	1057.81
hsa-miR-96-4373010	0.000490209	0.000557808	0.000100042	'ITGB2	302.978	264.746	413.754
hsa-miR-96-4373010	0.000490209	0.000557808	0.000100042	'DOCK9	606.116	548.104	770.965
hsa-miR-96-4373010	0.000490209	0.000557808	0.000100042	'FZD6	1413.9	1415.65	1480.11
hsa-miR-96-4373010	0.000490209	0.000557808	0.000100042	'IKBKB	935.649	950.148	1220.13
hsa-miR-96-4373010	0.000490209	0.000557808	0.000100042	'ACO1	1760.26	1821.34	2115.51
hsa-miR-96-4373010	0.000490209	0.000557808	0.000100042	'SERPINA5	1264.29	1359.11	1761.52
hsa-miR-96-4373010	0.000490209	0.000557808	0.000100042	'VAMP8	2394.76	2521.19	2815.79
hsa-miR-96-4373010	0.000490209	0.000557808	0.000100042	'SLC6A13	322.919	354.62	423.015
hsa-miR-98-4373009	0.00211941	0.0117001	0.00672571	'POLQ	636.595	396.394	520.987
hsa-miR-98-4373009	0.00211941	0.0117001	0.00672571	'BLOC1S1	1943	1618.54	1783.49
hsa-miR-98-4373009	0.00211941	0.0117001	0.00672571	'SEPT8	2946.17	2632.68	2811.66
hsa-miR-98-4373009	0.00211941	0.0117001	0.00672571	'MED28	1600.74	1095.43	1317.31
hsa-miR-98-4373009	0.00211941	0.0117001	0.00672571	'SLC35B1	2288.45	1824.49	2143.88
hsa-miR-98-4373009	0.00211941	0.0117001	0.00672571	'MRC1	1793.44	865.079	1108.06
hsa-miR-98-4373009	0.00211941	0.0117001	0.00672571	'ECHDC1	1624.53	1182.29	1293.62
hsa-miR-98-4373009	0.00211941	0.0117001	0.00672571	'ZBTB10	692.609	415.134	481.775
hsa-miR-98-4373009	0.00211941	0.0117001	0.00672571	'TAF5	731.538	677.573	687.347
hsa-miR-98-4373009	0.00211941	0.0117001	0.00672571	'FXYD5	978.062	720.375	946.27
hsa-miR-98-4373009	0.00211941	0.0117001	0.00672571	'CPSF1	1211.09	1094.62	1109.6
hsa-miR-98-4373009	0.00211941	0.0117001	0.00672571	'RTTN	692.597	634.67	642.083
hsa-miR-99b-4373007	0.294162	0.200605	0.140781	'MBD3	774.478	810.663	839.675
hsa-miR-99b-4373007	0.294162	0.200605	0.140781	'PHC3	1754.76	1905.55	2043.48
hsa-miR-99b-4373007	0.294162	0.200605	0.140781	'INSM1	1905.05	3152.63	3682.28
hsa-miR-99b-4373007	0.294162	0.200605	0.140781	'PTPRN2	941.698	1254.45	1544.83
hsa-miR-99b-4373007	0.294162	0.200605	0.140781	'ZFYVE19	364.662	444.54	468.56
hsa-miR-99b-4373007	0.294162	0.200605	0.140781	'KIAA0284	842.82	1162.8	1241.24
hsa-miR-99b-4373007	0.294162	0.200605	0.140781	'CPNE5	357.314	385.835	445.493
